# Supplementary material for: Synthesis of model heterojunction interfaces reveals molecular-configuration-dependent photoinduced charge transfer
Source: Nat Chem. 2024 Aug 20;16(9):1453–61. doi: 10.1038/s41557-024-01578-x (PMC11374675; doi:10.1038/s41557-024-01578-x)
Supplement: Supplementary file 2 — Source data. [file 41557_2024_1578_MOESM2_ESM.xlsx]

## Sheet: TSP1_410nm
0	-4780.55	-4280.55	-3780.55	-3280.55	-2780.55	-2280.55	-1780.55	-1280.55	-1230.55	-1180.55	-1130.55	-1080.55	-1030.55	-980.55	-930.55	-880.55	-830.55	-780.55	-730.55	-680.55	-630.55	-580.55	-530.55	-480.55	-430.55	-380.55	-330.55	-280.55	-230.55	-180.55	-130.55	-80.5501	-30.5501	19.4499	69.4499	119.45	169.45	219.45	319.45	427.714	544.924	671.82	809.202	957.938	1118.96	1293.3	1482.04	1686.37	1907.59
526.037	NaN	3.22486e-05	-3.40001e-05	2.809e-05	2.42925e-05	-2.31569e-05	-3.07626e-05	-1.96951e-05	-2.00951e-05	-2.04951e-05	-2.08951e-05	-2.12951e-05	-2.16951e-05	-2.20951e-05	-2.25087e-05	-2.30412e-05	-2.42212e-05	-2.54012e-05	-2.65812e-05	-2.77612e-05	-2.89412e-05	-3.01212e-05	-3.13012e-05	-3.24812e-05	-3.37816e-05	-6.03517e-06	3.45294e-05	-2.36917e-05	-8.90151e-05	-3.05298e-05	0.000101778	0.000363817	0.000669501	0.00101923	0.00125913	0.00142666	0.00149923	0.00145935	0.00144195	0.00130341	0.00131293	0.00122979	0.00128813	0.00119816	0.00114953	0.0012821	0.00121075	0.00119972	0.00111397
528.297	NaN	2.17727e-05	-3.72427e-05	2.44033e-05	3.30076e-05	-2.09293e-05	-3.22056e-05	-7.13251e-06	-7.49251e-06	-7.85251e-06	-8.21251e-06	-8.57251e-06	-8.93251e-06	-9.29251e-06	-1.00863e-05	-1.23528e-05	-1.43528e-05	-1.63528e-05	-1.83528e-05	-2.03528e-05	-2.23528e-05	-2.43528e-05	-2.63528e-05	-2.83528e-05	-2.76066e-05	-2.2102e-06	1.80607e-05	-3.00843e-05	-9.43333e-05	-1.88828e-05	9.03645e-05	0.000372057	0.000683655	0.00104432	0.00130065	0.00149117	0.0015549	0.0015229	0.00152269	0.00138511	0.00138318	0.00129636	0.00131969	0.00129027	0.00123629	0.00135461	0.00125679	0.0012521	0.00117975
530.557	NaN	2.12738e-05	-4.13535e-05	3.13847e-05	3.86646e-05	-9.38108e-06	-3.52318e-05	-2.0765e-05	-1.6245e-05	-1.1725e-05	-7.20495e-06	-2.68495e-06	1.83505e-06	6.35505e-06	9.21035e-06	8.00355e-06	6.74355e-06	5.48355e-06	4.22355e-06	2.96355e-06	1.70355e-06	4.43548e-07	-8.16452e-07	-2.07645e-06	1.02979e-06	1.31461e-05	1.56678e-05	-4.54939e-05	-9.58795e-05	-3.925e-06	0.000107742	0.000397313	0.000730272	0.00110241	0.00137647	0.00158898	0.00165934	0.0016306	0.00164501	0.00148327	0.00148133	0.00139374	0.00140205	0.00138775	0.00133609	0.00144886	0.00134241	0.00133381	0.00127177
532.817	NaN	2.77584e-05	-3.67829e-05	4.0281e-05	3.18556e-05	-2.10263e-05	-3.6535e-05	-2.77751e-05	-2.29751e-05	-1.81751e-05	-1.33751e-05	-8.57506e-06	-3.77506e-06	1.02494e-06	4.38994e-06	4.54561e-06	4.94561e-06	5.34561e-06	5.74561e-06	6.14561e-06	6.54561e-06	6.94561e-06	7.34561e-06	7.74561e-06	1.09875e-05	1.75378e-05	1.36474e-05	-6.26336e-05	-9.23037e-05	-4.39926e-06	0.000129918	0.000418634	0.000762784	0.00115323	0.00146567	0.00169265	0.00176743	0.0017452	0.00176549	0.0016067	0.00158537	0.0014953	0.00149051	0.00149389	0.00143528	0.00153632	0.00143477	0.00143922	0.00136998
535.077	NaN	2.10515e-05	-2.97482e-05	3.75553e-05	3.0812e-05	-8.64538e-06	-3.72774e-05	-3.45218e-05	-2.93818e-05	-2.42418e-05	-1.91018e-05	-1.39618e-05	-8.82177e-06	-3.68177e-06	4.51744e-07	1.71744e-07	-1.08256e-07	-3.88256e-07	-6.68256e-07	-9.48256e-07	-1.22826e-06	-1.50826e-06	-1.78826e-06	-2.06826e-06	3.49319e-06	1.91649e-05	-2.58757e-05	-7.52359e-05	-7.97437e-05	-9.79923e-06	0.00013397	0.000406086	0.000785874	0.00120139	0.00153309	0.00176082	0.00184925	0.00184153	0.0018511	0.00168731	0.00167796	0.00156347	0.00157468	0.00154625	0.001513	0.00159563	0.00151851	0.00151337	0.00144304
537.337	NaN	1.02306e-05	-1.32445e-05	4.22253e-05	2.08568e-05	-2.45605e-06	-3.74025e-05	-3.8691e-05	-3.4831e-05	-3.0971e-05	-2.7111e-05	-2.3251e-05	-1.9391e-05	-1.5531e-05	-1.22849e-05	-1.26649e-05	-1.30449e-05	-1.34249e-05	-1.38049e-05	-1.41849e-05	-1.45649e-05	-1.49449e-05	-1.53249e-05	-1.57049e-05	1.41294e-05	3.72652e-05	-4.61019e-05	-8.17217e-05	-6.765e-05	-7.21182e-06	0.000142255	0.000404804	0.000807351	0.00124442	0.00160053	0.00181818	0.00194225	0.00194162	0.00193316	0.00176613	0.00177024	0.00163819	0.00165739	0.00160527	0.00159348	0.00166409	0.0015768	0.00158996	0.00150654
539.597	NaN	9.90821e-06	-9.36852e-06	4.01815e-05	1.48076e-05	-1.71996e-06	-3.24539e-05	-4.37873e-05	-4.00273e-05	-3.62673e-05	-3.25073e-05	-2.87473e-05	-2.49873e-05	-2.12143e-05	-1.72481e-05	-1.50681e-05	-1.28881e-05	-1.07081e-05	-8.52808e-06	-6.34808e-06	-4.16808e-06	-1.98808e-06	1.91924e-07	2.17216e-06	2.5703e-05	3.75154e-05	-5.55253e-05	-8.5921e-05	-7.49094e-05	-1.81841e-05	0.000141556	0.000403651	0.00081577	0.00127496	0.0016819	0.00191169	0.00202919	0.00206805	0.00200716	0.00184218	0.00184216	0.00170449	0.0017406	0.00167146	0.0016505	0.00173284	0.00164209	0.00165519	0.00157193
541.857	NaN	3.53578e-06	7.95294e-06	3.6019e-05	1.95029e-06	-4.11847e-06	-2.30111e-05	-3.47256e-05	-3.15656e-05	-2.84056e-05	-2.52456e-05	-2.20856e-05	-1.89256e-05	-1.64217e-05	-1.50846e-05	-1.32846e-05	-1.14846e-05	-9.68458e-06	-7.88458e-06	-6.08458e-06	-4.28458e-06	-2.48458e-06	-6.84577e-07	1.81063e-06	2.60593e-05	2.94209e-05	-6.80696e-05	-9.47262e-05	-7.88995e-05	-3.83429e-06	0.000143823	0.000413146	0.000853322	0.00134318	0.00179923	0.00204894	0.00217807	0.00223958	0.00213747	0.0019704	0.00196518	0.0018316	0.00186545	0.00178913	0.00173649	0.00182592	0.00175199	0.00175786	0.00167111
544.117	NaN	-2.86482e-06	9.49579e-06	2.38549e-05	7.20459e-06	1.1529e-05	-2.53499e-05	-3.38197e-05	-3.14797e-05	-2.91397e-05	-2.67997e-05	-2.44597e-05	-2.21197e-05	-1.93273e-05	-1.61198e-05	-1.26598e-05	-9.19981e-06	-5.73981e-06	-2.27981e-06	1.18019e-06	4.64019e-06	8.10019e-06	1.15602e-05	1.23061e-05	3.34927e-05	2.08702e-05	-9.00868e-05	-0.000101093	-7.48814e-05	1.11181e-05	0.000155641	0.00044218	0.000929935	0.00147997	0.00197286	0.00223562	0.00238728	0.00245494	0.00231455	0.00213676	0.00212721	0.00198822	0.00202485	0.00194793	0.00188528	0.00197031	0.0018996	0.00189514	0.00181443
546.377	NaN	-1.8823e-05	5.03181e-06	3.12394e-05	1.81257e-05	1.24804e-05	-2.35076e-05	-2.51079e-05	-2.38679e-05	-2.26279e-05	-2.13879e-05	-2.01479e-05	-1.89079e-05	-1.64149e-05	-1.32959e-05	-1.01159e-05	-6.93595e-06	-3.75595e-06	-5.75947e-07	2.60405e-06	5.78405e-06	8.96405e-06	1.21441e-05	1.78468e-05	2.71615e-05	6.98275e-06	-7.12082e-05	-9.0534e-05	-6.09791e-05	3.80804e-05	0.000177778	0.00049785	0.00101894	0.00160203	0.00212836	0.00241953	0.00259641	0.00267367	0.0024966	0.00230265	0.00227203	0.00215454	0.0021741	0.00211305	0.00203455	0.00211556	0.00205355	0.00202533	0.00195803
548.637	NaN	-1.10713e-05	1.01522e-05	2.45402e-05	1.12441e-05	1.13388e-05	-2.45559e-05	-2.76367e-05	-2.62167e-05	-2.47967e-05	-2.33767e-05	-2.19567e-05	-2.05367e-05	-1.61601e-05	-1.09201e-05	-5.68011e-06	-4.40111e-07	4.79989e-06	1.00399e-05	1.52799e-05	2.05199e-05	2.57599e-05	3.09999e-05	3.48708e-05	1.97772e-05	-6.16485e-06	-5.88491e-05	-8.18599e-05	-5.04682e-05	3.95842e-05	0.000190162	0.000558976	0.00108404	0.00167938	0.00220817	0.00254893	0.00270922	0.00278506	0.00256664	0.00237444	0.00231146	0.00221604	0.00222817	0.00215953	0.00209881	0.00214023	0.00210508	0.00207126	0.00201417
550.897	NaN	-8.25426e-06	1.72539e-05	1.3828e-05	7.2113e-06	6.84071e-06	-2.20841e-05	-1.72935e-05	-1.76535e-05	-1.80135e-05	-1.83735e-05	-1.87335e-05	-1.90935e-05	-1.5211e-05	-1.0731e-05	-6.25099e-06	-1.77099e-06	2.70901e-06	7.18901e-06	1.1669e-05	1.6149e-05	2.0629e-05	2.5109e-05	1.54485e-05	1.04386e-05	-1.55832e-05	-5.10519e-05	-7.27357e-05	-4.34451e-05	4.0661e-05	0.000189166	0.000545945	0.0010791	0.00165619	0.00215149	0.00247527	0.002645	0.00269113	0.00246406	0.00226456	0.00218759	0.00211985	0.0021068	0.00205414	0.00200315	0.0020235	0.00200547	0.00195748	0.00190781
553.157	NaN	-1.18906e-05	5.37339e-06	1.19699e-05	1.32339e-05	4.69945e-06	-1.63138e-05	-2.05522e-05	-2.40322e-05	-2.75122e-05	-3.09922e-05	-3.44722e-05	-3.78124e-05	-3.49407e-05	-2.88807e-05	-2.28207e-05	-1.67607e-05	-1.07007e-05	-4.64067e-06	1.41933e-06	7.47933e-06	1.35393e-05	1.95197e-05	1.04816e-05	9.44947e-06	-2.02688e-05	-3.81918e-05	-5.65574e-05	-2.51672e-05	3.36133e-05	0.000165364	0.000492866	0.000970073	0.00151489	0.00194562	0.00224092	0.00238152	0.00239302	0.00215648	0.00196872	0.00188314	0.00183312	0.00179796	0.00176437	0.00174649	0.00173363	0.001723	0.00169499	0.00165102
555.417	NaN	-2.15953e-05	4.93022e-06	1.68166e-05	1.37794e-05	2.22103e-06	-7.61552e-06	-1.03769e-05	-1.37569e-05	-1.71369e-05	-2.05169e-05	-2.38969e-05	-2.67941e-05	-2.3711e-05	-1.9251e-05	-1.4791e-05	-1.0331e-05	-5.87097e-06	-1.41097e-06	3.04903e-06	7.50903e-06	1.1969e-05	1.40495e-05	1.11498e-06	3.26871e-06	-2.39915e-05	-2.59254e-05	-3.70354e-05	-1.80113e-05	1.82805e-05	0.000118309	0.000405092	0.000803663	0.00125754	0.00161772	0.00186382	0.00196677	0.00195591	0.00170079	0.00153012	0.00144053	0.00141583	0.0013702	0.00134502	0.00133998	0.00133151	0.00132156	0.00129735	0.00127085
557.677	NaN	-1.0393e-05	5.01598e-06	6.14269e-06	6.17017e-06	3.7789e-06	-4.64613e-06	-1.3194e-05	-1.6394e-05	-1.9594e-05	-2.2794e-05	-2.5994e-05	-2.83845e-05	-2.52219e-05	-2.13219e-05	-1.74219e-05	-1.35219e-05	-9.62191e-06	-5.72191e-06	-1.82191e-06	2.07809e-06	5.97809e-06	9.63621e-06	-6.66222e-06	1.35686e-06	-2.05534e-05	-1.8388e-05	-2.87399e-05	-1.54512e-05	6.91072e-06	7.37065e-05	0.000289885	0.000593154	0.000945306	0.00121757	0.00139859	0.00145466	0.0014157	0.00115166	0.000991042	0.000919621	0.000906573	0.000869552	0.000843126	0.000862191	0.000838057	0.000832415	0.000830813	0.000808437
559.937	NaN	-1.10916e-05	1.06876e-06	5.67337e-06	1.06558e-05	2.28375e-06	-3.04085e-06	-3.36963e-06	-5.32963e-06	-7.28963e-06	-9.24963e-06	-1.12096e-05	-1.32098e-05	-1.18108e-05	-1.02908e-05	-8.77084e-06	-7.25084e-06	-5.73084e-06	-4.21084e-06	-2.69084e-06	-1.17084e-06	3.49163e-07	7.64489e-07	-7.49854e-06	-2.6898e-06	-1.87394e-05	-1.12617e-05	-1.97339e-05	-9.09006e-06	1.05607e-05	2.48518e-05	0.000158005	0.000368799	0.000615447	0.000797927	0.00088357	0.000889322	0.00083138	0.000560927	0.000417308	0.000366248	0.000375693	0.000335947	0.000328596	0.000347789	0.000334524	0.000324008	0.000321633	0.000314749
562.197	NaN	-1.3287e-05	-2.35675e-06	4.68227e-06	1.60326e-05	7.85568e-06	-3.97854e-06	-4.74721e-06	-5.68721e-06	-6.62721e-06	-7.56721e-06	-8.50721e-06	-9.92504e-06	-9.32504e-06	-8.72504e-06	-8.12504e-06	-7.52504e-06	-6.92504e-06	-6.32504e-06	-5.72504e-06	-5.12504e-06	-4.52504e-06	-3.56521e-06	-2.25319e-07	-3.8952e-06	-1.70936e-05	-1.24151e-05	-1.27677e-05	-6.79662e-07	3.35228e-06	-5.31851e-06	5.85686e-05	0.000161717	0.000302458	0.000373897	0.000376875	0.000333298	0.000241105	-2.00137e-05	-0.000149911	-0.000168955	-0.000157902	-0.000182455	-0.000190631	-0.000159513	-0.000176182	-0.000172175	-0.000171854	-0.000165606
564.457	NaN	-9.65047e-06	1.31714e-06	1.11085e-06	1.46305e-05	1.22209e-05	-4.41489e-06	-4.4755e-06	-4.0755e-06	-3.6755e-06	-3.2755e-06	-2.87795e-06	-3.17561e-06	-2.75561e-06	-2.33561e-06	-1.91561e-06	-1.49561e-06	-1.07561e-06	-6.55609e-07	-2.35609e-07	1.84391e-07	3.94718e-07	-5.40803e-06	-3.2133e-06	-1.27268e-05	-1.35286e-05	-1.7334e-05	-6.95979e-06	-1.08908e-06	-6.3215e-06	-2.56109e-05	-2.64989e-05	-7.89816e-06	1.5099e-05	-9.14521e-06	-9.7043e-05	-0.000187186	-0.000304027	-0.00057088	-0.000676349	-0.000669267	-0.000646526	-0.000656898	-0.000657715	-0.00062493	-0.000636531	-0.000628959	-0.000626565	-0.00061162
566.717	NaN	-1.44348e-06	1.42172e-06	-3.22696e-06	9.30845e-06	1.089e-05	-4.55163e-06	-5.23662e-06	-4.13662e-06	-3.03662e-06	-1.93662e-06	-8.3466e-07	-7.55335e-07	-8.35335e-07	-9.15335e-07	-9.95335e-07	-1.07534e-06	-1.15534e-06	-1.23534e-06	-1.31534e-06	-1.39534e-06	-2.31976e-06	-8.84998e-06	-2.55314e-06	-1.21591e-05	-1.03809e-05	-1.45086e-05	-3.93763e-06	6.43068e-06	-1.47557e-05	-4.6557e-05	-9.52394e-05	-0.000152437	-0.000224705	-0.000338092	-0.000496325	-0.000637856	-0.000782274	-0.0010272	-0.00111643	-0.00108618	-0.00106111	-0.00105578	-0.00105278	-0.001003	-0.00102775	-0.0010056	-0.00100621	-0.000982307
568.977	NaN	-1.39658e-06	2.37707e-06	-1.3649e-06	6.69978e-06	7.47733e-06	-2.79981e-06	-2.77187e-06	-1.87187e-06	-9.71868e-07	-7.18683e-08	1.2983e-06	1.99091e-06	2.15091e-06	2.31091e-06	2.47091e-06	2.63091e-06	2.79091e-06	2.95091e-06	3.11091e-06	3.27091e-06	2.89042e-06	-6.44029e-06	-5.10362e-06	-1.31305e-05	-1.00889e-05	-1.64062e-05	-2.38261e-06	6.31841e-06	-1.99883e-05	-6.42242e-05	-0.00015427	-0.000270977	-0.000412487	-0.000596093	-0.000812751	-0.000988484	-0.00115332	-0.00138562	-0.00144956	-0.00140167	-0.00137279	-0.00136472	-0.0013505	-0.00129569	-0.00131453	-0.00129973	-0.00129154	-0.00126666
571.237	NaN	6.92649e-07	1.81913e-06	-5.88031e-06	3.72492e-06	7.87566e-06	1.75278e-06	1.02972e-06	1.40972e-06	1.78972e-06	2.16972e-06	2.71918e-06	3.24152e-06	3.68152e-06	4.12152e-06	4.56152e-06	5.00152e-06	5.44152e-06	5.88152e-06	6.32152e-06	6.76152e-06	6.7813e-06	-2.52971e-06	-6.79042e-06	-1.20981e-05	-1.39252e-05	-1.74737e-05	2.38058e-06	2.95511e-06	-2.87616e-05	-7.67162e-05	-0.00019888	-0.000358878	-0.000557528	-0.000795829	-0.00104742	-0.00124251	-0.00142188	-0.00162247	-0.00166949	-0.0016183	-0.0015842	-0.00156135	-0.00154913	-0.00149475	-0.00151074	-0.00149191	-0.00147923	-0.00145619
573.497	NaN	1.36127e-06	4.13457e-06	-4.04737e-06	-1.40484e-08	6.10756e-06	1.59474e-06	5.05932e-06	6.05932e-06	7.05932e-06	8.05932e-06	8.10373e-06	8.26373e-06	8.42373e-06	8.58373e-06	8.74373e-06	8.90373e-06	9.06373e-06	9.22373e-06	9.38373e-06	9.54373e-06	7.87324e-06	-1.95157e-06	-7.03465e-06	-7.2538e-06	-1.00762e-05	-1.28979e-05	5.15687e-06	6.15632e-06	-2.67445e-05	-8.73102e-05	-0.000232929	-0.000421822	-0.000654164	-0.000924039	-0.00119595	-0.00140178	-0.00158549	-0.00176305	-0.00178928	-0.00174599	-0.00170657	-0.00167431	-0.00166011	-0.00160414	-0.00162143	-0.00160287	-0.00158044	-0.00156133
575.757	NaN	5.73735e-08	4.54017e-06	3.00276e-06	-1.41241e-06	2.78913e-07	9.54873e-08	7.74815e-06	8.84815e-06	9.94815e-06	1.10482e-05	1.12343e-05	1.16143e-05	1.19943e-05	1.23743e-05	1.27543e-05	1.31343e-05	1.35143e-05	1.38943e-05	1.42743e-05	1.46543e-05	3.71944e-06	1.53511e-06	-1.95013e-06	3.152e-07	-1.00049e-05	-3.05258e-06	1.01981e-05	2.45178e-06	-2.19752e-05	-9.36322e-05	-0.000248923	-0.000456006	-0.000714244	-0.00100094	-0.00126949	-0.00148233	-0.00167413	-0.00182429	-0.00183987	-0.00178927	-0.00175385	-0.00171619	-0.00170623	-0.0016517	-0.00165967	-0.00164588	-0.0016205	-0.00159951
578.017	NaN	-1.87742e-06	7.01429e-06	6.53191e-06	-1.80865e-06	2.44975e-06	-1.60638e-06	5.98796e-06	7.44796e-06	8.90796e-06	1.03575e-05	1.08393e-05	1.14993e-05	1.21593e-05	1.28193e-05	1.34793e-05	1.41393e-05	1.47993e-05	1.54593e-05	1.61193e-05	1.55344e-05	1.9726e-07	2.45205e-06	-4.45353e-06	1.80293e-06	-1.38305e-05	-4.19686e-06	4.28078e-06	-4.00916e-06	-1.17267e-05	-8.9848e-05	-0.000249752	-0.000466411	-0.000736187	-0.00102409	-0.00129412	-0.00150593	-0.00169735	-0.00183555	-0.00183876	-0.00178243	-0.00174694	-0.00170968	-0.00170114	-0.00164981	-0.00165256	-0.00164242	-0.00161671	-0.00159291
580.277	NaN	-4.8032e-06	6.46639e-06	7.12044e-06	-5.49161e-07	4.48724e-06	-2.89238e-06	7.67481e-06	9.87481e-06	1.20748e-05	1.43736e-05	1.54272e-05	1.59872e-05	1.65472e-05	1.71072e-05	1.76672e-05	1.82272e-05	1.87872e-05	1.93472e-05	1.99072e-05	1.70518e-05	-2.2457e-06	6.80464e-08	-4.99961e-06	2.60259e-06	-1.31104e-05	2.9642e-06	9.19774e-06	-3.99725e-06	-5.96388e-06	-8.00134e-05	-0.000238264	-0.000456972	-0.00073131	-0.00101825	-0.00128213	-0.00149378	-0.0016813	-0.00180839	-0.00180408	-0.00174376	-0.00170997	-0.00167166	-0.00166861	-0.00161979	-0.00161857	-0.00160409	-0.00158418	-0.00155735
582.537	NaN	-5.30388e-06	3.16678e-06	8.70865e-06	4.03727e-07	3.38337e-06	-2.34739e-06	6.17578e-06	7.99578e-06	9.81578e-06	1.17014e-05	1.26156e-05	1.32356e-05	1.38556e-05	1.44756e-05	1.50956e-05	1.57156e-05	1.63356e-05	1.69556e-05	1.75756e-05	1.39715e-05	-5.51684e-06	-2.18787e-06	-8.68014e-06	-3.619e-06	-1.54399e-05	3.22182e-06	9.35885e-06	7.14147e-07	-1.66828e-06	-7.69906e-05	-0.000226136	-0.000437823	-0.000708775	-0.000987138	-0.00124319	-0.00145593	-0.00163624	-0.00176247	-0.00175506	-0.00168632	-0.0016588	-0.00162125	-0.00161868	-0.00157101	-0.00157079	-0.00155486	-0.00153606	-0.00150616
584.797	NaN	-5.5505e-06	7.24212e-07	8.3066e-06	-1.21952e-06	2.11476e-06	4.33132e-07	4.91721e-06	5.81721e-06	6.71721e-06	7.69766e-06	8.83699e-06	9.97699e-06	1.1117e-05	1.2257e-05	1.3397e-05	1.4537e-05	1.5677e-05	1.6817e-05	1.7957e-05	1.46499e-05	-2.01942e-06	-2.4101e-06	-5.05679e-06	-4.56453e-06	-1.93854e-05	7.66261e-06	9.78936e-06	4.58482e-06	4.57857e-06	-6.95004e-05	-0.000207818	-0.000413896	-0.000679536	-0.00094494	-0.00119271	-0.00140795	-0.00157597	-0.00169959	-0.00169078	-0.00161676	-0.00158478	-0.00155961	-0.00155297	-0.00151188	-0.00150803	-0.00149328	-0.00147663	-0.00144729
587.057	NaN	-4.42986e-06	-4.00136e-07	2.92027e-06	-7.98432e-07	4.13011e-06	1.70394e-06	7.54977e-06	8.52977e-06	9.50977e-06	1.00489e-05	1.06689e-05	1.12889e-05	1.19089e-05	1.25289e-05	1.31489e-05	1.37689e-05	1.43889e-05	1.50089e-05	1.56289e-05	4.59605e-06	1.27729e-06	-4.45523e-06	-6.38137e-06	-6.25175e-06	-1.81073e-05	4.21474e-06	7.74493e-06	1.67286e-05	3.86641e-06	-6.04753e-05	-0.000195455	-0.000392059	-0.000650867	-0.00090382	-0.00114106	-0.00135792	-0.00150478	-0.00163277	-0.00161764	-0.0015505	-0.0015107	-0.00149055	-0.00148407	-0.00144744	-0.00144119	-0.00142721	-0.00141308	-0.00138871
589.317	NaN	-2.93906e-06	-2.23899e-06	1.47628e-06	5.35589e-07	2.11312e-06	2.23509e-06	4.64559e-06	4.96559e-06	5.36577e-06	5.9353e-06	6.6353e-06	7.3353e-06	8.0353e-06	8.7353e-06	9.4353e-06	1.01353e-05	1.08353e-05	1.15353e-05	1.15938e-05	-2.06827e-06	5.30676e-06	-9.2732e-06	-4.54588e-06	-1.11013e-05	-8.7813e-06	6.83724e-06	9.79384e-06	2.49628e-05	4.13438e-06	-6.23232e-05	-0.000189916	-0.000376441	-0.000627174	-0.000866736	-0.00109443	-0.00130244	-0.00143777	-0.00155818	-0.00154372	-0.00148236	-0.00144073	-0.00142604	-0.00141621	-0.00138725	-0.00137987	-0.00136639	-0.00135068	-0.00132509
591.577	NaN	4.40315e-07	-3.51682e-06	-1.63869e-06	5.25038e-07	4.491e-06	3.02787e-06	1.67158e-06	1.57158e-06	1.73393e-06	2.37421e-06	2.95421e-06	3.53421e-06	4.11421e-06	4.69421e-06	5.27421e-06	5.85421e-06	6.43421e-06	7.01421e-06	5.48326e-06	-8.60017e-06	3.53179e-06	-1.20142e-05	-5.67115e-06	-1.21403e-05	-9.97995e-06	3.77269e-06	8.38762e-06	2.67402e-05	2.95683e-06	-6.59728e-05	-0.000187687	-0.000366846	-0.000604059	-0.00082751	-0.00104634	-0.00124666	-0.00136895	-0.00148623	-0.00147114	-0.00141731	-0.00137432	-0.0013623	-0.00134665	-0.00132761	-0.00132129	-0.0013044	-0.00128901	-0.00126893
593.837	NaN	1.60742e-07	7.54508e-07	-1.83461e-06	-1.56725e-06	5.30326e-06	9.16811e-07	-3.57692e-07	-3.17692e-07	-7.38835e-08	6.19628e-07	1.27963e-06	1.93963e-06	2.59963e-06	3.25963e-06	3.91963e-06	4.57963e-06	5.23963e-06	5.89963e-06	5.64878e-06	-7.42756e-06	3.74578e-06	-1.14923e-05	-6.21981e-06	-7.39406e-06	-2.64522e-06	3.35212e-06	6.08205e-06	2.38127e-05	3.71628e-07	-6.63212e-05	-0.000188033	-0.000363505	-0.000585768	-0.000794387	-0.00100403	-0.00119207	-0.00130403	-0.00141266	-0.00140154	-0.00135552	-0.00131071	-0.0013019	-0.00127966	-0.00126775	-0.00125617	-0.00124663	-0.0012297	-0.00121331
596.097	NaN	1.58343e-06	4.14569e-07	-4.59222e-06	9.61641e-08	3.36465e-06	2.62536e-06	6.39559e-07	4.79559e-07	7.51332e-07	1.56999e-06	2.34999e-06	3.12999e-06	3.90999e-06	4.68999e-06	5.46999e-06	6.24999e-06	7.02999e-06	7.80999e-06	4.17921e-06	-9.34906e-06	-9.16815e-07	-1.50368e-05	-1.11877e-05	-5.88437e-06	-5.29385e-07	3.10017e-07	5.31742e-06	2.35843e-05	-3.38107e-06	-7.24128e-05	-0.000192654	-0.000358983	-0.000570287	-0.000770075	-0.000966777	-0.00113675	-0.00124161	-0.00134228	-0.00133536	-0.00129799	-0.00125725	-0.00124683	-0.00122494	-0.00121599	-0.00120206	-0.00118968	-0.00117675	-0.0011594
598.357	NaN	4.79248e-07	1.31576e-06	-6.30093e-06	4.91475e-07	2.04473e-06	2.27327e-06	-2.0296e-06	-2.5496e-06	-2.72296e-06	-1.84296e-06	-9.62958e-07	-8.29584e-08	7.97042e-07	1.67704e-06	2.55704e-06	3.43704e-06	4.31704e-06	5.19704e-06	9.51121e-07	-3.38704e-06	-1.60917e-06	-1.26218e-05	-1.34574e-05	-4.71374e-06	1.86395e-07	7.16621e-07	6.79407e-06	1.83204e-05	-8.26895e-06	-8.24587e-05	-0.000193928	-0.000359268	-0.000552524	-0.000741538	-0.000935698	-0.00108423	-0.0011887	-0.0012777	-0.00128014	-0.00124077	-0.00120916	-0.00119531	-0.00117348	-0.00116914	-0.00115649	-0.00114276	-0.00113397	-0.0011087
600.617	NaN	-3.38927e-07	1.94738e-06	-6.39062e-06	3.37148e-07	-1.12588e-06	3.29112e-06	-2.98727e-06	-3.71151e-06	-3.02506e-06	-1.88506e-06	-7.45064e-07	3.94936e-07	1.53494e-06	2.67494e-06	3.81494e-06	4.95494e-06	6.09494e-06	7.02587e-06	-2.92767e-06	-4.7287e-07	-5.1833e-06	-1.46312e-05	-1.32035e-05	-3.38322e-07	1.4925e-07	1.84966e-06	1.25977e-05	1.76739e-05	-9.74207e-06	-8.12676e-05	-0.000194133	-0.000353609	-0.000533307	-0.000720285	-0.00089679	-0.00103819	-0.00112972	-0.00121467	-0.00122394	-0.00118984	-0.00116096	-0.00114708	-0.00112325	-0.00112552	-0.00111152	-0.00109874	-0.0010861	-0.00106574
602.877	NaN	-1.94302e-06	6.50817e-07	-5.13254e-06	-1.58115e-06	4.01676e-07	3.15449e-06	-9.47255e-07	-1.39493e-06	-5.50643e-07	3.29357e-07	1.20936e-06	2.08936e-06	2.96936e-06	3.84936e-06	4.72936e-06	5.60936e-06	6.48936e-06	6.9573e-06	-2.26968e-06	3.23703e-06	-3.48109e-06	-1.03676e-05	-1.36693e-05	4.08888e-06	5.51274e-06	3.136e-06	1.51891e-05	2.21239e-05	-5.44372e-06	-8.09791e-05	-0.000191483	-0.000347154	-0.000519798	-0.000702666	-0.000865818	-0.000994081	-0.001082	-0.00116001	-0.00117198	-0.00114267	-0.00111828	-0.00110192	-0.00108017	-0.00108669	-0.0010664	-0.00106025	-0.00104536	-0.00102246
605.137	NaN	-1.33152e-06	1.04163e-06	-1.63381e-06	6.03327e-07	3.69776e-07	-4.9611e-07	1.90215e-06	1.59717e-06	1.74e-06	1.98e-06	2.22e-06	2.46e-06	2.7e-06	2.94e-06	3.18e-06	3.42e-06	3.66e-06	4.82395e-06	-3.27753e-06	1.7386e-06	-5.16543e-06	-1.17788e-05	-1.43918e-05	3.02276e-06	4.89193e-06	5.98757e-06	1.64123e-05	1.95701e-05	-8.99974e-06	-8.10634e-05	-0.000187816	-0.000337562	-0.00050448	-0.000683123	-0.000837076	-0.000956947	-0.00104089	-0.00111398	-0.00112649	-0.00110439	-0.00107936	-0.00106556	-0.00103936	-0.00105306	-0.0010354	-0.00102697	-0.00101194	-0.000987553
607.397	NaN	3.98083e-07	6.20888e-07	-2.19696e-06	-1.08209e-06	2.65114e-06	-8.92295e-07	2.6587e-06	2.48941e-06	2.50427e-06	2.50427e-06	2.50427e-06	2.50427e-06	2.50427e-06	2.50427e-06	2.50427e-06	2.50427e-06	2.50427e-06	2.2208e-06	-3.69302e-06	8.11728e-07	-4.92138e-06	-1.20025e-05	-1.44883e-05	2.82991e-06	7.87288e-06	7.51388e-06	1.70239e-05	1.86374e-05	-9.28437e-06	-7.87683e-05	-0.000183788	-0.000329444	-0.000488799	-0.000660122	-0.000806576	-0.00092288	-0.00100221	-0.00107408	-0.00108425	-0.00106101	-0.0010442	-0.00103003	-0.00100096	-0.00101632	-0.000997836	-0.000995229	-0.000981414	-0.00095683
609.657	NaN	1.91969e-06	-1.75396e-06	-4.21333e-07	2.98435e-07	-2.78045e-08	1.02577e-06	3.31075e-06	2.72103e-06	2.30103e-06	1.88103e-06	1.46103e-06	1.04103e-06	6.21035e-07	2.01035e-07	-2.18965e-07	-6.38965e-07	-1.05897e-06	-2.06627e-06	-4.77725e-06	-1.72455e-06	-6.73255e-06	-1.21038e-05	-1.20952e-05	3.28812e-06	1.00194e-05	1.01988e-05	1.65687e-05	1.774e-05	-8.00048e-06	-7.76999e-05	-0.000182743	-0.000320633	-0.000475524	-0.000644047	-0.00078073	-0.000891844	-0.000964637	-0.00103631	-0.00103863	-0.00102704	-0.00100951	-0.00100226	-0.000967597	-0.00098226	-0.000968079	-0.000966802	-0.000949995	-0.000930693
611.917	NaN	1.64339e-06	-3.31337e-06	1.72557e-06	7.41222e-07	5.30598e-06	-2.82645e-06	5.19476e-06	5.05345e-06	3.91345e-06	2.77345e-06	1.63345e-06	4.9345e-07	-6.4655e-07	-1.78655e-06	-2.92655e-06	-4.06655e-06	-5.20655e-06	-3.50227e-06	-7.9904e-07	-5.40789e-06	-9.65733e-06	-1.0562e-05	-1.28213e-05	1.85878e-06	6.10139e-06	9.12105e-06	1.59109e-05	1.20763e-05	-9.75347e-06	-7.97611e-05	-0.00018715	-0.000315835	-0.000467483	-0.000628204	-0.000761253	-0.00086466	-0.000937169	-0.00100978	-0.001004	-0.000997674	-0.000980622	-0.000977243	-0.000946336	-0.0009549	-0.000941881	-0.000942332	-0.000929119	-0.000909204
614.177	NaN	1.68834e-06	-5.6706e-06	2.85735e-06	6.66688e-06	1.8598e-06	-3.77289e-06	8.28474e-06	8.18686e-06	7.02686e-06	5.86686e-06	4.70686e-06	3.54686e-06	2.38686e-06	1.22686e-06	6.68593e-08	-1.09314e-06	-2.24017e-06	-1.66952e-07	2.0986e-06	-6.53565e-06	-1.01163e-05	-1.15675e-05	-8.50888e-06	5.87031e-07	1.28349e-06	1.09774e-05	1.41005e-05	5.46396e-06	-1.61762e-05	-8.10956e-05	-0.000189493	-0.00031047	-0.000458428	-0.000615289	-0.000741397	-0.000840593	-0.000918109	-0.000984768	-0.000977935	-0.000971996	-0.000955173	-0.00095709	-0.000922858	-0.000929812	-0.000923228	-0.000917707	-0.000908892	-0.000891517
616.437	NaN	-1.01837e-06	-4.73843e-06	-1.29437e-06	3.48063e-06	2.53978e-06	-1.27857e-07	4.00491e-06	4.20433e-06	4.24433e-06	4.28433e-06	4.32433e-06	4.36433e-06	4.40433e-06	4.44433e-06	4.48433e-06	4.52433e-06	3.09502e-06	-4.0697e-07	-4.36665e-07	-1.03676e-05	-1.35301e-05	-1.23701e-05	-6.47859e-06	2.83925e-06	-1.01477e-06	1.21011e-05	1.53877e-05	9.46322e-06	-1.67389e-05	-8.30741e-05	-0.000190221	-0.000305722	-0.000453555	-0.000603339	-0.000724018	-0.000819704	-0.000894928	-0.000961904	-0.000950805	-0.000947315	-0.000931738	-0.000937499	-0.000904976	-0.000909321	-0.000896637	-0.000896894	-0.000887894	-0.000871625
618.697	NaN	-5.0946e-06	-5.34837e-06	2.05088e-06	4.36717e-06	9.09702e-07	-4.19907e-07	3.27269e-07	6.90997e-07	9.30997e-07	1.171e-06	1.411e-06	1.651e-06	1.891e-06	2.131e-06	2.371e-06	2.611e-06	-3.23578e-07	-5.06204e-06	-3.19946e-06	-1.19144e-05	-1.58678e-05	-1.18429e-05	-5.81329e-06	-1.74688e-06	-2.42734e-06	1.27173e-05	1.44606e-05	7.92625e-06	-1.82403e-05	-8.5458e-05	-0.000194754	-0.000307646	-0.00045195	-0.000596384	-0.000709848	-0.0008016	-0.000875375	-0.000937845	-0.000929623	-0.000930251	-0.000912018	-0.000920995	-0.000886767	-0.000891645	-0.000882615	-0.000878714	-0.000872629	-0.000856206
620.957	NaN	-8.8873e-07	-4.12034e-06	2.38078e-06	8.87674e-07	5.92678e-06	-4.58541e-06	-2.35497e-06	-1.91082e-06	-1.49082e-06	-1.07082e-06	-6.50817e-07	-2.30817e-07	1.89183e-07	6.09183e-07	1.02918e-06	1.44918e-06	4.84403e-07	-3.00228e-06	-5.78323e-06	-1.37909e-05	-1.58481e-05	-1.49481e-05	-7.14275e-06	-4.98533e-06	-4.14688e-06	9.88928e-06	1.40592e-05	6.32341e-06	-2.17331e-05	-8.78875e-05	-0.000194109	-0.000307272	-0.000451414	-0.000586266	-0.000691723	-0.000783944	-0.000855619	-0.000921393	-0.000911678	-0.000908997	-0.000894698	-0.000904241	-0.000870081	-0.000875028	-0.000864643	-0.000860049	-0.000854309	-0.000837905
623.217	2.20138e-06	-2.23937e-07	-2.02459e-06	-1.14673e-06	-1.36155e-06	4.49864e-06	-1.9794e-06	1.03527e-06	7.95265e-07	5.55265e-07	3.15265e-07	7.52653e-08	-1.64735e-07	-4.04735e-07	-6.44735e-07	-8.84735e-07	-1.12473e-06	-3.93899e-07	-4.96e-06	-6.93522e-06	-1.29908e-05	-1.42583e-05	-1.13586e-05	-3.73337e-06	-5.29633e-06	-2.70697e-06	1.45291e-05	1.29854e-05	7.16259e-06	-2.25587e-05	-8.54423e-05	-0.00018701	-0.000303562	-0.00044286	-0.000575598	-0.00067577	-0.000765819	-0.000838254	-0.000900123	-0.000892682	-0.000888204	-0.000876387	-0.00088339	-0.000849725	-0.000854866	-0.000846981	-0.000839969	-0.000835259	-0.000818107
625.477	4.21028e-06	5.64739e-07	2.01541e-06	-3.33989e-06	-5.21571e-06	4.53823e-06	-3.01101e-06	-2.81431e-06	-2.83431e-06	-2.85431e-06	-2.87431e-06	-2.89431e-06	-2.91431e-06	-2.93431e-06	-2.95431e-06	-2.97431e-06	-2.99431e-06	-3.19313e-06	-6.46939e-06	-1.07756e-05	-1.20953e-05	-1.35849e-05	-1.09617e-05	-6.44843e-06	-4.08911e-06	-2.19784e-06	9.03414e-06	1.15285e-05	1.99221e-06	-2.58392e-05	-8.82095e-05	-0.00018246	-0.000297145	-0.000437732	-0.000561129	-0.000662705	-0.000756178	-0.000817041	-0.000884354	-0.00087314	-0.000869547	-0.000860727	-0.000863746	-0.000835229	-0.000844766	-0.000832426	-0.000828666	-0.000822226	-0.000804377
627.737	2.487e-06	5.21199e-06	3.74569e-07	-5.36649e-06	-1.74013e-06	3.52447e-07	-1.51221e-06	-2.7774e-06	-3.8574e-06	-4.9374e-06	-6.0174e-06	-7.0974e-06	-8.1774e-06	-9.2574e-06	-1.03374e-05	-1.14174e-05	-1.24974e-05	-9.60564e-06	-3.6158e-06	-9.29303e-06	-8.74364e-06	-1.42568e-05	-8.11673e-06	-6.20363e-06	-1.65551e-06	-8.71717e-07	5.89171e-06	1.2688e-05	-3.60419e-06	-2.47235e-05	-8.96481e-05	-0.000179803	-0.00029394	-0.000427913	-0.000552146	-0.000644491	-0.000742156	-0.000801484	-0.000866028	-0.000857965	-0.000853552	-0.000847772	-0.000844068	-0.00082209	-0.000832174	-0.000825324	-0.000814186	-0.000811005	-0.00079198
629.997	-1.83465e-06	8.83299e-06	1.92658e-06	-4.54769e-06	2.00836e-06	-6.29073e-08	-6.18937e-06	-1.85365e-06	-3.17365e-06	-4.49365e-06	-5.81365e-06	-7.13365e-06	-8.45365e-06	-9.77365e-06	-1.10937e-05	-1.24137e-05	-1.34298e-05	-7.08394e-06	-3.24404e-06	-7.78501e-06	-6.3479e-06	-1.20726e-05	-3.32123e-06	-2.98231e-06	3.50511e-07	-3.10604e-06	2.01223e-06	1.26924e-05	-5.84412e-06	-2.95394e-05	-9.14699e-05	-0.000174728	-0.00028972	-0.000422319	-0.000541894	-0.000634061	-0.000728787	-0.000787162	-0.000852681	-0.000848466	-0.000839497	-0.00083842	-0.000829096	-0.000814251	-0.000822039	-0.000814448	-0.000805569	-0.000797959	-0.000779777
632.256	-2.6658e-07	6.6424e-06	1.03281e-06	-3.98038e-06	6.13769e-06	-4.08547e-06	-5.45621e-06	-1.98067e-06	-3.08067e-06	-4.18067e-06	-5.28067e-06	-6.38067e-06	-7.48067e-06	-8.58067e-06	-9.68067e-06	-1.07807e-05	-1.17269e-05	-7.08661e-06	-3.72217e-06	-8.88821e-06	-7.33384e-06	-1.23652e-05	-2.44983e-06	-1.90702e-06	3.05337e-06	-1.35488e-06	3.2708e-06	1.32814e-05	-7.2801e-06	-3.124e-05	-9.22208e-05	-0.000172935	-0.000284204	-0.000415055	-0.000533925	-0.000624511	-0.000717843	-0.000774482	-0.00083977	-0.000839772	-0.000829562	-0.000831353	-0.000815486	-0.000807607	-0.000814717	-0.000806416	-0.000796891	-0.000789967	-0.000773636
634.516	-2.47092e-06	8.13816e-06	2.65875e-06	-3.88386e-06	4.95103e-06	-3.66628e-06	-5.38505e-06	-2.9613e-06	-3.6813e-06	-4.4013e-06	-5.1213e-06	-5.8413e-06	-6.5613e-06	-7.2813e-06	-8.0013e-06	-8.7213e-06	-7.90192e-06	-3.93401e-06	-5.46796e-06	-1.12476e-05	-5.93505e-06	-1.23648e-05	-3.27346e-06	-4.88192e-06	3.72558e-06	-3.21561e-06	6.39572e-07	1.29482e-05	-7.51255e-06	-3.38485e-05	-9.4822e-05	-0.000173639	-0.000286947	-0.000417117	-0.000528679	-0.000620064	-0.000710653	-0.000766872	-0.000831573	-0.000834181	-0.000820823	-0.000825097	-0.00080863	-0.000803034	-0.000809771	-0.000802975	-0.000792825	-0.000788501	-0.00077213
636.776	-1.50984e-06	6.73043e-06	3.1417e-06	-3.38523e-06	4.59815e-06	-4.56317e-06	-4.66939e-06	-7.41126e-07	-1.68113e-06	-2.62113e-06	-3.56113e-06	-4.50113e-06	-5.44113e-06	-6.38113e-06	-7.32113e-06	-8.26113e-06	-8.95048e-06	-4.20952e-06	-5.48266e-06	-8.50236e-06	-5.81278e-06	-1.29468e-05	-4.03296e-06	-3.77345e-06	1.04768e-06	-7.0629e-07	4.77803e-06	1.41539e-05	-3.04958e-06	-3.35841e-05	-9.30902e-05	-0.000175411	-0.000288713	-0.000413501	-0.00052433	-0.000614009	-0.000700078	-0.000758962	-0.00081882	-0.000827812	-0.000816866	-0.000817891	-0.000800392	-0.000796162	-0.000799978	-0.000792541	-0.000785305	-0.000779646	-0.000762874
639.036	-1.55215e-06	8.63424e-06	3.76204e-06	-2.06601e-06	8.61842e-07	-3.08297e-06	-6.61854e-06	-2.52814e-06	-2.40814e-06	-2.28814e-06	-2.16814e-06	-2.04814e-06	-1.92814e-06	-1.80814e-06	-1.68814e-06	-1.56814e-06	-2.64397e-06	3.26965e-07	-4.80511e-06	-1.09007e-05	-7.04977e-06	-7.36554e-06	-5.27567e-06	-3.08235e-06	-1.50406e-06	-1.86756e-06	3.91564e-06	5.71623e-06	-4.07383e-06	-3.42525e-05	-9.0542e-05	-0.000177446	-0.000293481	-0.00041551	-0.000519544	-0.000614555	-0.000693397	-0.000753356	-0.000811365	-0.000823317	-0.000810857	-0.000808445	-0.000794628	-0.00079241	-0.000795446	-0.000787056	-0.000780827	-0.000775004	-0.000758421
641.296	1.72242e-06	7.5274e-06	2.6652e-06	-3.97576e-06	-3.06985e-06	-1.46073e-06	-4.39556e-06	-3.28395e-06	-2.46395e-06	-1.64395e-06	-8.23946e-07	-3.9463e-09	8.16054e-07	1.63605e-06	2.45605e-06	3.27605e-06	-1.48934e-06	-1.04136e-06	-6.31738e-06	-1.26877e-05	-7.55722e-06	-4.9896e-06	-9.27336e-06	-5.52437e-06	1.37103e-06	8.1812e-07	7.25575e-06	5.24707e-06	-5.22596e-06	-3.3724e-05	-8.83315e-05	-0.000178663	-0.00029576	-0.000414707	-0.000516611	-0.000609889	-0.00069146	-0.000748996	-0.000801806	-0.000815739	-0.000803548	-0.000800174	-0.000783411	-0.000790004	-0.000787048	-0.000779143	-0.000774399	-0.000768807	-0.00074962
643.556	3.33631e-06	6.09704e-06	5.10386e-06	-5.95076e-06	-6.45016e-06	-7.38341e-07	-2.88356e-06	-3.2491e-06	-2.2491e-06	-1.2491e-06	-2.49095e-07	7.50905e-07	1.7509e-06	2.7509e-06	3.7509e-06	4.7509e-06	-1.42417e-06	9.93128e-07	-5.97692e-06	-9.89253e-06	-7.79871e-06	-4.52825e-06	-6.24062e-06	-4.69948e-06	-3.60767e-06	1.49988e-06	8.62127e-06	5.42159e-06	-6.26297e-06	-3.23217e-05	-8.69369e-05	-0.000179667	-0.000296983	-0.000411612	-0.000508399	-0.000600459	-0.000684115	-0.000743304	-0.000788104	-0.000804232	-0.000795881	-0.000787757	-0.000773927	-0.000779399	-0.000776063	-0.0007691	-0.000765047	-0.000758999	-0.000740417
645.816	3.42182e-06	7.6861e-06	5.53098e-06	-5.95722e-06	-6.60128e-06	-7.17465e-07	-4.9035e-06	-3.68855e-06	-1.96855e-06	-2.48549e-07	1.47145e-06	3.19145e-06	4.91145e-06	6.63145e-06	8.35145e-06	1.00715e-05	-1.91359e-06	1.59902e-06	-5.91454e-06	-8.59115e-06	-1.01755e-05	-4.17017e-06	-6.79333e-06	-3.1632e-06	6.44721e-07	4.23166e-06	8.03675e-06	-2.11925e-07	-7.56118e-06	-3.05818e-05	-8.60085e-05	-0.000182996	-0.00029419	-0.000405351	-0.000500944	-0.000588221	-0.000674514	-0.000731646	-0.000775525	-0.000793163	-0.000788794	-0.000781117	-0.000759319	-0.00076908	-0.000767226	-0.000757662	-0.000752018	-0.000746077	-0.000726328
648.076	3.02649e-06	7.65445e-06	4.94123e-06	-2.20776e-06	-8.66231e-06	-3.12116e-06	-2.86522e-06	-3.8496e-06	-2.8896e-06	-1.9296e-06	-9.69601e-07	-9.60144e-09	9.50399e-07	1.9104e-06	2.8704e-06	4.16331e-06	-3.69717e-06	3.77659e-06	-8.76357e-06	-9.6936e-06	-7.90169e-06	-8.0166e-06	-7.57524e-06	-7.15084e-06	-2.51779e-07	4.85249e-06	4.56814e-06	-3.97156e-06	-1.09368e-05	-3.19002e-05	-8.5626e-05	-0.000184271	-0.000296243	-0.000398466	-0.000494952	-0.000580327	-0.000662872	-0.000724129	-0.000761282	-0.000782379	-0.000772034	-0.000770696	-0.000748179	-0.000757427	-0.000753062	-0.000747758	-0.000744119	-0.000740248	-0.00072044
650.336	2.94616e-06	5.79525e-06	3.50246e-06	-1.53541e-06	-5.96633e-06	-2.33266e-06	-3.35267e-06	-2.13175e-06	-1.39175e-06	-6.51754e-07	8.82457e-08	8.28246e-07	1.56825e-06	2.30825e-06	3.04825e-06	4.0217e-06	-3.21661e-06	2.82879e-06	-1.19235e-05	-7.50674e-06	-4.9298e-06	-1.01074e-05	-4.11532e-06	-6.71702e-06	-4.64739e-07	6.43032e-06	6.74612e-06	-1.0312e-06	-1.21958e-05	-3.3726e-05	-8.60047e-05	-0.000183104	-0.0002888	-0.000391716	-0.000485849	-0.000570273	-0.000651957	-0.000711282	-0.000746637	-0.000768376	-0.000759103	-0.000762034	-0.000735333	-0.000744121	-0.000739355	-0.000733868	-0.000734764	-0.000727331	-0.000712577
652.596	2.4291e-06	5.53678e-06	2.75539e-06	-1.65007e-06	-6.41111e-06	-2.82558e-06	-6.08738e-07	-2.0633e-06	-1.9433e-06	-1.8233e-06	-1.7033e-06	-1.5833e-06	-1.4633e-06	-1.3433e-06	-1.2233e-06	1.89442e-07	-1.45675e-06	3.83061e-06	-7.28351e-06	-3.53407e-06	-5.27523e-06	-1.10658e-05	-2.2937e-06	-5.97465e-06	2.01971e-07	7.23391e-06	4.63658e-06	-2.3485e-06	-1.18038e-05	-3.52355e-05	-8.82385e-05	-0.000182081	-0.000282561	-0.000384144	-0.000478777	-0.000560263	-0.000640883	-0.000701037	-0.000737885	-0.000753655	-0.000750664	-0.000752388	-0.000730761	-0.000729924	-0.000731996	-0.000723377	-0.000727707	-0.000717866	-0.000704109
654.856	9.89706e-07	5.9889e-06	1.81332e-06	-2.39394e-07	-4.11391e-06	-3.70282e-06	-1.95309e-06	-4.69922e-06	-4.37922e-06	-4.05922e-06	-3.73922e-06	-3.41922e-06	-3.09922e-06	-2.77922e-06	-2.45922e-06	-7.63162e-07	-1.60261e-06	3.976e-07	-7.58193e-06	-2.89569e-06	-4.59737e-06	-1.13009e-05	-3.19952e-06	-5.5094e-06	5.28278e-06	6.98112e-06	-2.47195e-07	-6.31661e-06	-1.35229e-05	-3.78122e-05	-8.93102e-05	-0.000184357	-0.000282771	-0.000381413	-0.000478457	-0.000558498	-0.000630808	-0.000692749	-0.000730403	-0.000745338	-0.00074455	-0.000745243	-0.000724792	-0.000723877	-0.000724617	-0.000716385	-0.00072213	-0.000712586	-0.000701139
657.116	4.43046e-06	2.72062e-06	-4.07735e-07	1.31962e-06	-3.54563e-06	-4.2778e-06	-3.72697e-06	-8.75633e-06	-8.53633e-06	-8.31633e-06	-8.09633e-06	-7.87633e-06	-7.65633e-06	-7.43633e-06	-7.21633e-06	-3.82183e-06	1.6925e-06	5.74061e-07	-4.96316e-06	-2.13663e-06	-1.64059e-06	-9.27741e-06	-1.07037e-06	-4.86195e-06	3.95878e-06	8.44217e-06	2.84774e-06	-1.58134e-06	-1.48604e-05	-3.99e-05	-9.07718e-05	-0.000183287	-0.000282742	-0.000377555	-0.000471993	-0.000554181	-0.000622668	-0.000684066	-0.000721549	-0.000733864	-0.000735792	-0.000735917	-0.000720991	-0.000716997	-0.000716102	-0.000708864	-0.000719352	-0.000707943	-0.000697757
659.376	1.96015e-06	5.23183e-06	9.81817e-07	2.22503e-06	-2.88355e-06	-3.07815e-06	-7.10938e-06	-7.99288e-06	-6.85288e-06	-5.71288e-06	-4.57288e-06	-3.43288e-06	-2.29288e-06	-1.15288e-06	-1.28783e-08	2.91247e-06	3.78534e-06	-1.51398e-06	-3.24401e-06	-4.56857e-06	-5.9523e-06	-4.68354e-06	3.45879e-06	4.89389e-06	7.99853e-06	7.08678e-06	5.53748e-06	-4.82418e-07	-1.45787e-05	-3.93547e-05	-9.2161e-05	-0.000181425	-0.000276679	-0.000374683	-0.00046764	-0.000549327	-0.000616714	-0.000670571	-0.000718532	-0.00072517	-0.000731805	-0.000730516	-0.000716473	-0.000716968	-0.000713888	-0.00070746	-0.000708734	-0.000697762	-0.000691297
661.636	1.76335e-06	3.57491e-06	7.8102e-07	2.29526e-06	-3.44104e-06	-6.30592e-07	-6.01598e-06	-5.9967e-06	-5.6167e-06	-5.2367e-06	-4.8567e-06	-4.4767e-06	-4.0967e-06	-3.7167e-06	-3.3367e-06	2.24404e-06	5.0905e-06	-2.48654e-06	-4.35485e-06	-5.73256e-06	-8.51143e-06	-3.01082e-06	5.31297e-06	1.00162e-05	6.6368e-06	4.17004e-06	2.5076e-06	-4.3801e-07	-1.28778e-05	-3.95826e-05	-9.57712e-05	-0.00018405	-0.000279353	-0.000371132	-0.000465484	-0.000546376	-0.000612524	-0.000667618	-0.000714826	-0.00072048	-0.0007284	-0.000724359	-0.00071471	-0.000712882	-0.000708183	-0.000702762	-0.000706046	-0.000694338	-0.000682321
663.896	3.80331e-06	3.22533e-06	-1.63817e-06	1.63886e-07	-1.26949e-06	1.83634e-06	-8.25687e-06	-4.53096e-06	-4.13096e-06	-3.73096e-06	-3.33096e-06	-2.93096e-06	-2.53096e-06	-2.13096e-06	-1.73096e-06	2.29836e-06	4.31893e-06	-5.8609e-07	-2.0553e-06	-8.50803e-06	-6.3838e-06	-1.73112e-06	9.72986e-06	1.19725e-05	5.49013e-06	5.50033e-06	1.55703e-06	-3.57576e-06	-1.22822e-05	-3.76769e-05	-9.47354e-05	-0.000182071	-0.000278817	-0.000367142	-0.000461159	-0.000541246	-0.00060452	-0.000658174	-0.000705884	-0.000710325	-0.000721365	-0.00071683	-0.000707915	-0.0007081	-0.000703013	-0.000700842	-0.000697014	-0.000688802	-0.000682379
666.156	4.70818e-06	1.72525e-06	-3.27431e-06	7.48884e-07	-1.50972e-06	2.92851e-06	-6.66919e-06	-6.71594e-07	-7.51594e-07	-8.31594e-07	-9.11594e-07	-9.91594e-07	-1.07159e-06	-1.15159e-06	-1.23159e-06	2.83911e-06	4.76991e-06	4.76328e-07	-2.25882e-06	-7.71716e-06	-3.69329e-06	3.70532e-08	1.17096e-05	1.50026e-05	3.29054e-06	2.66251e-06	4.97093e-06	-2.93653e-06	-1.01368e-05	-3.57614e-05	-9.52011e-05	-0.000179911	-0.000277019	-0.000362932	-0.000454993	-0.000535628	-0.000600586	-0.000651606	-0.000698733	-0.00069841	-0.000715544	-0.000713267	-0.000700265	-0.000702343	-0.00069805	-0.000697077	-0.000690225	-0.000681894	-0.000674324
668.416	2.92251e-06	1.2085e-06	-4.42473e-06	-3.90029e-06	1.22282e-08	6.14553e-06	-3.05983e-06	-4.74683e-07	-6.14683e-07	-7.54683e-07	-8.94683e-07	-1.03468e-06	-1.17468e-06	-1.31468e-06	-1.45468e-06	5.03874e-07	3.5375e-06	-5.8561e-08	-2.70755e-06	-1.56538e-05	-5.82995e-06	-8.22878e-06	1.37251e-05	1.67841e-05	7.46061e-07	1.56023e-07	-1.66114e-06	-8.69982e-06	-1.35307e-05	-3.66804e-05	-9.77963e-05	-0.000180479	-0.000273152	-0.000361615	-0.000450791	-0.000533697	-0.000597098	-0.000651126	-0.000696498	-0.00069545	-0.000711787	-0.000709506	-0.000696245	-0.000701388	-0.000694675	-0.000696363	-0.000687648	-0.000675896	-0.000674033
670.676	6.3494e-06	-8.94807e-07	-9.63153e-06	-6.37402e-06	1.55027e-06	8.138e-06	-2.09249e-06	-3.62472e-06	-4.20472e-06	-4.78472e-06	-5.36472e-06	-5.94472e-06	-6.52472e-06	-7.10472e-06	-7.50945e-06	-2.13471e-06	3.16448e-06	-2.03205e-06	-1.48644e-06	-1.58284e-05	-6.22065e-06	-1.03399e-05	1.38631e-05	1.16381e-05	-1.53189e-06	3.5861e-07	-2.52693e-06	-8.96918e-06	-1.54536e-05	-3.7153e-05	-9.93745e-05	-0.000182254	-0.000274483	-0.000361122	-0.000448635	-0.000533106	-0.000592914	-0.000647845	-0.000693017	-0.000695517	-0.000708675	-0.000707544	-0.000690088	-0.00069855	-0.000693224	-0.00069368	-0.000691943	-0.000673312	-0.000671099
672.936	6.71372e-06	-2.09563e-06	-9.21452e-06	-3.79457e-06	2.43226e-06	6.50226e-06	-4.67962e-06	-5.45609e-06	-5.51609e-06	-5.57609e-06	-5.63609e-06	-5.69609e-06	-5.75609e-06	-5.81609e-06	-5.19523e-06	-3.062e-07	-1.28821e-06	-3.86248e-06	3.95151e-07	-1.39355e-05	-4.21801e-06	-9.70406e-06	9.21546e-06	7.97406e-06	-2.64567e-07	1.31342e-06	-6.11301e-07	-9.75974e-06	-1.90367e-05	-3.92473e-05	-0.000100216	-0.000180746	-0.000274714	-0.000363932	-0.000451653	-0.000532331	-0.000589549	-0.000642281	-0.000693831	-0.000692352	-0.000704755	-0.000708198	-0.00068746	-0.000700247	-0.000693314	-0.000691568	-0.000689151	-0.000674568	-0.000674239
675.196	5.40203e-06	-1.80157e-07	-3.91106e-06	-2.99801e-06	-3.54627e-07	2.09235e-06	-2.28485e-06	-2.45749e-06	-3.03749e-06	-3.61749e-06	-4.19749e-06	-4.77749e-06	-5.35749e-06	-5.93749e-06	-6.0852e-06	-9.48001e-07	-1.59721e-07	-6.1207e-06	-2.12112e-06	-1.11266e-05	-2.35852e-06	-5.74755e-06	6.83179e-06	7.33935e-06	-9.78356e-07	2.24148e-06	2.24763e-06	-6.92259e-06	-2.23987e-05	-3.81851e-05	-0.000101418	-0.000182853	-0.000273274	-0.000362198	-0.000451606	-0.00052997	-0.000586561	-0.000641706	-0.000696039	-0.000696087	-0.000707736	-0.000706547	-0.000684802	-0.000700308	-0.000692332	-0.00068914	-0.000688913	-0.000675779	-0.000673673
677.456	6.57859e-06	2.0517e-06	-3.43882e-06	-5.56424e-06	-1.09935e-06	2.5093e-06	-4.35213e-06	-3.72208e-06	-3.92208e-06	-4.12208e-06	-4.32208e-06	-4.52208e-06	-4.72208e-06	-4.92208e-06	-4.59981e-06	9.726e-07	2.76408e-06	-5.73481e-06	-3.24271e-06	-1.13132e-05	-7.0422e-07	-5.49718e-06	3.41659e-06	4.69081e-06	1.29473e-08	3.77371e-06	-6.01445e-07	-8.74684e-06	-2.56264e-05	-3.94791e-05	-0.000100018	-0.000182089	-0.000271704	-0.000360168	-0.000449991	-0.000530156	-0.000585247	-0.00063864	-0.000700042	-0.000701803	-0.000705012	-0.000707915	-0.00068742	-0.000703323	-0.000695834	-0.000690019	-0.000693039	-0.000677824	-0.000675323
679.716	6.88103e-06	4.76064e-06	-1.5672e-06	-1.70198e-06	-7.63515e-07	-4.31561e-06	-4.46919e-06	4.52418e-07	-3.27582e-07	-1.10758e-06	-1.88758e-06	-2.66758e-06	-3.44758e-06	-4.22758e-06	-4.28973e-06	3.58269e-06	3.70272e-06	-9.46815e-06	-7.05736e-06	-4.66335e-06	2.44376e-06	2.73223e-06	2.54136e-06	3.0937e-06	2.39614e-06	5.97964e-06	3.14038e-06	-4.47082e-06	-2.32609e-05	-4.13353e-05	-9.97165e-05	-0.00017923	-0.000273559	-0.000359565	-0.000450023	-0.000528653	-0.000586497	-0.000634055	-0.000702873	-0.000704135	-0.000710064	-0.000710965	-0.000689551	-0.000705807	-0.000699026	-0.000687958	-0.000694471	-0.000680394	-0.000675542
681.976	5.23498e-06	5.56571e-06	9.46265e-07	-3.21541e-06	3.35179e-07	-5.10175e-06	-4.98897e-06	2.00433e-07	-1.19567e-07	-4.39567e-07	-7.59567e-07	-1.07957e-06	-1.39957e-06	-1.71957e-06	-1.37982e-06	3.87186e-06	3.40289e-06	-7.88521e-06	-1.05969e-05	-4.08831e-06	3.02815e-06	3.93084e-06	9.8741e-07	4.08074e-06	2.89305e-06	6.56403e-06	9.2558e-07	-7.20339e-06	-2.26613e-05	-4.55751e-05	-0.00010137	-0.000179244	-0.000273774	-0.000362518	-0.000451428	-0.000525141	-0.000588495	-0.000635791	-0.000703191	-0.00070532	-0.000713488	-0.000712685	-0.000695496	-0.000709886	-0.00070626	-0.000692727	-0.000696345	-0.00068621	-0.000681797
684.236	7.05598e-06	5.49137e-06	-1.28007e-06	-5.65565e-06	-1.03235e-06	-5.10027e-06	-1.37543e-06	1.48996e-06	1.40996e-06	1.32996e-06	1.24996e-06	1.16996e-06	1.08996e-06	1.00996e-06	9.95858e-08	1.92472e-06	2.7645e-06	-8.23645e-06	-1.06819e-05	-3.74491e-06	4.76091e-06	6.17832e-06	2.44673e-06	3.92708e-06	3.81569e-06	5.36646e-06	-2.33334e-06	-5.80729e-06	-1.93115e-05	-4.42211e-05	-0.000101504	-0.000179336	-0.000271633	-0.000358285	-0.000446446	-0.000524625	-0.000588846	-0.000634291	-0.00070522	-0.000709484	-0.00071696	-0.000713681	-0.000701178	-0.000713702	-0.000710438	-0.000697143	-0.00070239	-0.000688456	-0.000684889
686.496	8.60578e-06	4.22154e-06	-4.3134e-06	-7.60876e-06	-6.75813e-08	-1.69152e-06	-5.18789e-06	-6.19208e-06	-5.79208e-06	-5.39208e-06	-4.99208e-06	-4.59208e-06	-4.19208e-06	-3.79208e-06	-1.94974e-06	2.18962e-06	1.61487e-06	-9.24846e-06	-1.21005e-05	-7.03673e-06	-9.91973e-07	-2.38654e-07	3.99017e-06	5.21636e-06	8.96583e-07	-8.78097e-07	-7.57723e-06	-9.22477e-06	-1.75615e-05	-5.06642e-05	-0.000107814	-0.000183642	-0.000274282	-0.000360708	-0.000446931	-0.00053067	-0.000594923	-0.000635252	-0.000708154	-0.000715704	-0.000720495	-0.000720761	-0.000708317	-0.000718525	-0.000718103	-0.000701856	-0.000709712	-0.000695346	-0.000689185
688.756	4.46184e-06	2.48206e-06	-1.73537e-06	-4.47613e-06	-2.43793e-07	-1.1093e-07	-3.84588e-06	-3.85269e-06	-3.59269e-06	-3.33269e-06	-3.07269e-06	-2.81269e-06	-2.55269e-06	-2.29269e-06	-1.85204e-06	1.19205e-06	-1.75921e-06	-9.00116e-06	-1.10758e-05	-1.06583e-05	-5.25874e-06	-1.01043e-06	6.7727e-06	5.10034e-06	5.18916e-07	-1.24162e-06	-6.4282e-06	-7.07409e-06	-1.7627e-05	-5.41478e-05	-0.000112741	-0.000187106	-0.000274838	-0.000362701	-0.000449467	-0.000531342	-0.00059683	-0.00063725	-0.000710471	-0.000721241	-0.000730442	-0.000723639	-0.000712832	-0.000721641	-0.000722053	-0.000708701	-0.000713249	-0.000701199	-0.000697633
691.016	4.17834e-06	-9.36308e-07	-4.76465e-06	-4.76271e-06	2.11719e-07	3.72574e-06	-4.13283e-06	-6.94469e-06	-5.58469e-06	-4.22469e-06	-2.86469e-06	-1.50469e-06	-1.44695e-07	1.21531e-06	-3.15839e-06	-3.09908e-06	-3.89406e-06	-5.72267e-06	-9.93091e-06	-1.13972e-05	-8.15982e-06	-1.28248e-06	7.5725e-06	2.22994e-06	-2.69504e-06	-6.54608e-06	-8.7498e-06	-9.00753e-06	-1.85946e-05	-5.75357e-05	-0.0001165	-0.000190216	-0.000274846	-0.000363369	-0.000452879	-0.000534905	-0.000601881	-0.000642048	-0.000717063	-0.000728604	-0.000735036	-0.000730205	-0.000721104	-0.000728426	-0.000730786	-0.000715963	-0.000718802	-0.000708497	-0.000707807
693.276	1.43137e-06	-3.81493e-06	-2.78627e-06	-2.83868e-06	1.7297e-06	3.97618e-06	-3.97257e-06	-6.35319e-06	-4.87319e-06	-3.39319e-06	-1.91319e-06	-4.33185e-07	1.04681e-06	2.52681e-06	-5.42729e-06	-1.7144e-06	-4.33172e-06	-6.14356e-06	-6.17294e-06	-6.97349e-06	-4.93688e-06	-3.92962e-06	4.61297e-06	-2.04393e-06	-3.96413e-06	-1.01727e-05	-1.1637e-05	-9.27521e-06	-1.72361e-05	-5.93286e-05	-0.000115682	-0.000191357	-0.000275864	-0.000362842	-0.000456006	-0.000541474	-0.000609365	-0.00064698	-0.00072631	-0.000738898	-0.000746673	-0.000740323	-0.000733114	-0.000735375	-0.00073503	-0.000725392	-0.000728336	-0.000719638	-0.000717931
695.536	5.54744e-07	-4.4677e-06	-1.59496e-06	-1.59223e-06	8.98229e-07	3.69007e-06	-3.31865e-06	-6.24673e-06	-4.92673e-06	-3.60673e-06	-2.28673e-06	-9.66732e-07	3.53268e-07	1.67327e-06	-1.04381e-05	-3.23619e-06	-2.93672e-06	-5.98693e-06	-5.55733e-06	-9.81462e-06	-1.01815e-05	-7.34706e-06	4.68021e-06	-4.47297e-06	-2.22183e-06	-1.17722e-05	-1.30228e-05	-1.44086e-05	-1.98123e-05	-6.46746e-05	-0.00011751	-0.000192001	-0.000276122	-0.000366533	-0.000463212	-0.000547532	-0.000619936	-0.000658511	-0.000734122	-0.000748973	-0.000758274	-0.000752085	-0.000743218	-0.00074682	-0.000746657	-0.000737843	-0.000737613	-0.000730841	-0.000731856
697.796	-8.87791e-07	-3.73545e-06	5.19387e-07	1.53878e-06	5.76775e-07	5.93365e-07	-2.46671e-06	3.17164e-08	2.11172e-06	4.19172e-06	6.27172e-06	8.35172e-06	1.04317e-05	1.25117e-05	-5.3278e-06	-1.59025e-06	-3.04167e-06	-2.84974e-06	-2.26081e-06	-5.22612e-06	-7.26558e-06	-4.53908e-06	4.13172e-06	-6.42319e-06	3.24621e-06	-4.58127e-06	-7.52325e-06	-1.22399e-05	-1.76012e-05	-6.52068e-05	-0.000112995	-0.000192653	-0.000275071	-0.000364531	-0.000464715	-0.000552255	-0.00062209	-0.000663288	-0.000743517	-0.000761505	-0.000765296	-0.000757604	-0.000750055	-0.000752394	-0.000752856	-0.000749764	-0.000745014	-0.000736639	-0.000739941
700.056	1.12373e-06	-3.60759e-06	-8.69506e-07	-3.6852e-07	1.85039e-06	-1.96905e-07	-5.27513e-06	-3.58653e-06	-1.04653e-06	1.49347e-06	4.03347e-06	6.57347e-06	9.11347e-06	1.166e-05	-2.99834e-06	-4.29573e-06	-1.56175e-06	-2.22702e-06	-7.85832e-07	-3.87082e-06	-6.09788e-06	-2.12572e-06	4.21881e-06	-5.56168e-06	-1.46092e-06	-7.63833e-06	-1.28956e-05	-1.48205e-05	-1.56294e-05	-6.62306e-05	-0.000111991	-0.000193845	-0.000274746	-0.000364608	-0.00046598	-0.000555008	-0.000634047	-0.000673977	-0.000752646	-0.000770775	-0.000774487	-0.000769418	-0.000760383	-0.00076591	-0.000765554	-0.000761347	-0.000760573	-0.000749841	-0.000751337
702.316	5.22706e-07	-8.54478e-08	1.23732e-06	6.51028e-07	2.54751e-06	-2.90718e-06	-7.01385e-06	-2.58452e-06	-5.64524e-07	1.45548e-06	3.47548e-06	5.49548e-06	7.51548e-06	9.21561e-06	-4.4557e-06	-3.36877e-06	-5.95386e-06	-7.99195e-06	-5.94324e-06	-4.19989e-06	-9.1997e-06	-7.6446e-06	1.50276e-06	-7.30818e-06	-3.14089e-06	-7.26494e-06	-1.36907e-05	-1.69733e-05	-1.59755e-05	-6.81632e-05	-0.000113797	-0.000197823	-0.000276552	-0.000364483	-0.000468339	-0.000565131	-0.000638848	-0.000681384	-0.000763772	-0.000780751	-0.000782207	-0.000775884	-0.000771278	-0.000775612	-0.000776731	-0.000776408	-0.000774764	-0.000762102	-0.000760326
704.576	5.14221e-06	2.62396e-06	3.25181e-07	1.49598e-07	-1.12018e-07	-5.68483e-06	-8.30288e-06	-1.91784e-06	-3.37837e-07	1.24216e-06	2.82216e-06	4.40216e-06	5.98216e-06	7.07675e-06	-3.80289e-06	-2.34143e-06	-6.2708e-06	-1.14819e-05	-9.39853e-06	-5.08346e-06	-1.00657e-05	2.86593e-07	7.70932e-06	-5.70089e-06	-1.16012e-06	-4.18697e-06	-9.48669e-06	-1.45487e-05	-1.33267e-05	-6.74344e-05	-0.000110192	-0.000196831	-0.000273609	-0.000363985	-0.000469797	-0.000565613	-0.000640761	-0.000684051	-0.000768083	-0.000788139	-0.000786306	-0.00077906	-0.000775944	-0.000784018	-0.000789019	-0.000783777	-0.000784188	-0.000768391	-0.000766434
706.836	5.69413e-06	2.93824e-06	1.0364e-06	-1.38435e-06	-6.44026e-08	-4.6607e-06	-8.87616e-06	-9.85576e-07	1.74424e-07	1.33442e-06	2.49442e-06	3.65442e-06	4.81442e-06	6.11281e-06	2.57305e-06	2.21808e-06	-4.35251e-06	-1.33716e-05	-1.01675e-05	-2.2488e-06	-4.22421e-06	4.63622e-06	1.22716e-05	-8.84042e-06	-5.16403e-06	-1.74656e-06	-6.14197e-06	-1.14746e-05	-1.35875e-05	-6.44239e-05	-0.000103458	-0.000197825	-0.000274991	-0.000365686	-0.000472104	-0.000566822	-0.000644347	-0.000686085	-0.000772953	-0.000795245	-0.00079304	-0.000780408	-0.000783326	-0.000788112	-0.000794771	-0.000789305	-0.000789835	-0.000773894	-0.000773839
709.096	2.31726e-06	1.82988e-06	2.97721e-06	-9.32256e-07	1.3218e-06	-2.44278e-06	-7.08639e-06	2.01676e-06	2.67677e-06	3.33677e-06	3.99676e-06	4.65677e-06	5.31676e-06	5.93908e-06	4.84962e-06	3.38923e-06	-3.14699e-06	-1.59193e-05	-1.37151e-05	-3.47308e-06	-2.98168e-06	1.88951e-06	1.1486e-05	-7.67681e-06	-4.22627e-06	-5.95512e-06	-7.14856e-06	-9.35649e-06	-1.70141e-05	-6.00969e-05	-0.00010154	-0.000193651	-0.000275938	-0.00037193	-0.000473735	-0.000568626	-0.000647996	-0.00069328	-0.000779135	-0.000802117	-0.000803343	-0.000787567	-0.000790055	-0.000799106	-0.000802308	-0.000795862	-0.000798309	-0.000780681	-0.000782783
711.356	3.00563e-06	4.21559e-06	3.2665e-06	3.3433e-07	1.07557e-06	-5.32596e-06	-7.03126e-06	1.87519e-06	1.87519e-06	1.87519e-06	1.87519e-06	1.87519e-06	1.87519e-06	3.70616e-06	2.65595e-06	3.96022e-06	-4.49364e-06	-1.86747e-05	-1.69222e-05	-5.83281e-06	-3.94832e-06	-9.88573e-07	9.53244e-06	-7.41157e-06	3.2216e-06	-5.23227e-06	-4.37449e-06	-9.57736e-06	-2.00511e-05	-6.16714e-05	-0.000106143	-0.000196525	-0.000280999	-0.000375919	-0.000479869	-0.000576073	-0.000649037	-0.000699659	-0.000784999	-0.000811851	-0.000812973	-0.00079333	-0.000799135	-0.000807527	-0.000810533	-0.000801953	-0.000801311	-0.000783867	-0.000789308
713.616	3.86203e-06	1.1264e-06	3.7012e-06	9.71534e-07	-2.23606e-06	-5.31481e-06	-4.8768e-06	-4.84517e-07	-8.84517e-07	-1.28452e-06	-1.68452e-06	-2.08452e-06	-2.48452e-06	1.16162e-06	6.51138e-06	7.14281e-06	1.88124e-06	-1.43457e-05	-1.16813e-05	-4.70992e-06	-2.30991e-07	2.83511e-06	1.00894e-05	-5.80206e-06	4.3108e-06	-7.25707e-06	-9.47606e-06	-9.51921e-06	-2.1332e-05	-5.92992e-05	-0.000103534	-0.000195254	-0.000284944	-0.000384678	-0.000485894	-0.0005752	-0.000653638	-0.000705257	-0.000784223	-0.000818031	-0.000824109	-0.000802637	-0.000806527	-0.000816536	-0.000817385	-0.000808675	-0.000806845	-0.00078786	-0.000797761
715.876	1.96485e-07	-1.77704e-06	1.06983e-06	1.2347e-06	2.03504e-06	-1.73551e-06	-3.55792e-06	-1.42212e-06	-1.46212e-06	-1.50212e-06	-1.54212e-06	-1.58212e-06	-1.62212e-06	3.3957e-06	8.67351e-06	3.77026e-06	8.63691e-07	-1.35842e-05	-1.1916e-05	-3.90577e-06	2.70461e-06	-7.98873e-08	6.97791e-06	-1.76377e-06	2.34231e-06	-1.05931e-05	-1.33821e-05	-1.3456e-05	-2.70276e-05	-5.99605e-05	-0.000110515	-0.000197788	-0.000290969	-0.000389684	-0.000484895	-0.000579019	-0.000656703	-0.000710766	-0.000787866	-0.000818912	-0.000829696	-0.000805334	-0.000815458	-0.000821563	-0.000816449	-0.000808577	-0.000806787	-0.00079311	-0.000803388
718.136	-8.13629e-07	-1.78128e-06	4.57475e-07	1.43605e-06	3.0496e-06	-2.62973e-06	-3.61248e-06	-4.08589e-06	-3.86589e-06	-3.64589e-06	-3.42589e-06	-3.20589e-06	-2.98589e-06	-1.19106e-07	2.36578e-06	-5.09551e-06	-5.00978e-06	-9.69758e-06	-1.28922e-05	-5.5154e-06	-1.8819e-06	-4.63981e-06	-1.00666e-06	-6.37231e-07	1.41611e-06	-1.31221e-05	-1.67516e-05	-1.55283e-05	-2.99116e-05	-6.30128e-05	-0.000116802	-0.000197508	-0.000290161	-0.000388951	-0.00048358	-0.00058208	-0.000653924	-0.000710047	-0.000789033	-0.00081958	-0.000832327	-0.000812893	-0.000820841	-0.000827909	-0.000821863	-0.000814607	-0.000810061	-0.000797183	-0.000806657
720.396	1.22101e-06	-2.5216e-06	-1.16271e-06	1.79855e-06	2.12406e-06	-4.05252e-06	-3.81546e-06	-9.39394e-06	-9.79394e-06	-1.01939e-05	-1.05939e-05	-1.09939e-05	-1.13939e-05	-4.9182e-06	-2.69355e-06	-8.83963e-06	-8.39189e-06	-1.30385e-05	-1.15716e-05	-5.65777e-06	-4.84935e-06	-4.86411e-06	-1.85717e-06	-2.84522e-06	-4.70015e-06	-1.73314e-05	-2.02822e-05	-1.82962e-05	-3.0786e-05	-6.48455e-05	-0.000120535	-0.000200628	-0.000290946	-0.00038703	-0.000483498	-0.000582077	-0.000655249	-0.000710541	-0.000786172	-0.000811187	-0.000831444	-0.000813914	-0.000824213	-0.000828652	-0.000825677	-0.000818749	-0.000813348	-0.000798793	-0.00080585
722.656	2.29531e-06	-4.5472e-06	-2.15293e-08	1.35879e-06	-6.77912e-08	-2.57948e-06	-5.04083e-06	-1.10665e-05	-1.15465e-05	-1.20265e-05	-1.25065e-05	-1.29865e-05	-1.34665e-05	-7.53036e-06	-2.5765e-06	-8.46368e-06	-1.34192e-05	-1.51189e-05	-8.72125e-06	-2.08596e-07	-3.73549e-06	-4.74959e-06	-4.68216e-06	-7.12084e-06	-1.16634e-05	-1.82799e-05	-1.84334e-05	-1.69187e-05	-3.26189e-05	-6.38126e-05	-0.000119782	-0.000201281	-0.000290662	-0.000385353	-0.000484963	-0.000581587	-0.000650428	-0.000705179	-0.00078361	-0.000806317	-0.000824078	-0.000807448	-0.000823002	-0.000824384	-0.000819486	-0.000816156	-0.000814481	-0.000797751	-0.000803027
724.916	1.50879e-06	-2.95091e-06	-2.52379e-07	6.70842e-07	2.00138e-06	-1.44633e-06	-5.8672e-06	-8.90631e-06	-9.30631e-06	-9.70631e-06	-1.01063e-05	-1.05063e-05	-1.09063e-05	-4.37838e-06	-5.30013e-06	-1.22766e-05	-1.75007e-05	-1.84513e-05	-7.72958e-06	2.10515e-06	-3.41364e-06	-4.02732e-06	-7.89822e-06	-6.86981e-06	-1.14157e-05	-1.50877e-05	-1.49388e-05	-1.44606e-05	-3.32662e-05	-6.76245e-05	-0.000121443	-0.000199624	-0.000288395	-0.000380207	-0.000476122	-0.00057218	-0.000639827	-0.000696564	-0.000778452	-0.000800093	-0.000815559	-0.000796076	-0.000813327	-0.000815366	-0.000810814	-0.00080856	-0.000806605	-0.000791297	-0.000795459
727.176	1.80143e-06	1.92134e-06	2.77566e-06	-1.25608e-06	-1.24858e-06	-1.30155e-06	-6.0547e-06	-7.7827e-06	-8.2827e-06	-8.7827e-06	-9.2827e-06	-9.7827e-06	-1.02827e-05	-2.99334e-06	-5.62214e-06	-8.55192e-06	-1.47946e-05	-1.32975e-05	-8.78613e-06	-4.51979e-06	-6.42927e-06	-4.57093e-06	-8.58787e-06	-6.03163e-06	-1.34266e-05	-1.14483e-05	-1.25603e-05	-1.07253e-05	-2.97351e-05	-6.86279e-05	-0.000120676	-0.000193817	-0.000282189	-0.00037795	-0.00047164	-0.00056608	-0.000628383	-0.00068908	-0.000768075	-0.000793217	-0.000803714	-0.000789271	-0.000801948	-0.00080308	-0.000803393	-0.000799283	-0.000794833	-0.000777636	-0.000783546
729.436	2.27997e-06	1.7508e-06	4.33467e-06	-9.84177e-07	-1.42564e-06	-1.3236e-06	-8.09738e-06	-8.57995e-06	-9.43995e-06	-1.02999e-05	-1.11599e-05	-1.20199e-05	-1.28799e-05	-1.53868e-06	-7.27669e-07	-2.52021e-06	-1.23823e-05	-1.86156e-05	-7.56807e-06	-2.72132e-06	-1.0497e-05	-1.59206e-06	-6.36825e-06	-8.69587e-07	-1.35157e-05	-9.13238e-06	-1.06207e-05	-9.69687e-06	-3.04523e-05	-6.91451e-05	-0.000120547	-0.000192475	-0.000281874	-0.000376323	-0.000465297	-0.000559112	-0.000616956	-0.000681336	-0.000756397	-0.000783314	-0.000791279	-0.000769434	-0.000786429	-0.000785805	-0.000786517	-0.000784798	-0.000781428	-0.000760057	-0.000773376
731.696	3.88358e-06	2.03026e-06	3.95943e-06	-9.779e-07	-3.43137e-07	-2.68434e-06	-9.47356e-06	-8.86441e-06	-1.01844e-05	-1.15044e-05	-1.28244e-05	-1.41444e-05	-1.54644e-05	-2.1938e-06	8.41325e-07	-1.08718e-06	-1.19154e-05	-1.57828e-05	-2.07004e-06	4.57498e-06	-2.54228e-06	2.35579e-06	-6.90198e-06	1.40512e-06	-1.49819e-05	-1.04805e-05	-8.30241e-06	-1.02531e-05	-3.14423e-05	-7.25436e-05	-0.000118951	-0.000189275	-0.000278604	-0.000373485	-0.000458452	-0.000549523	-0.000605875	-0.000673318	-0.000740001	-0.000772747	-0.000774879	-0.000758497	-0.000770785	-0.000771383	-0.00077163	-0.000770075	-0.000768791	-0.000746497	-0.000761975
733.956	3.05392e-06	2.68035e-06	3.86586e-06	-6.07262e-08	-1.53794e-06	-3.83676e-06	-6.3738e-06	-7.16142e-06	-8.36142e-06	-9.56142e-06	-1.07614e-05	-1.19614e-05	-1.31382e-05	4.5144e-07	1.04392e-06	-3.1837e-06	-2.846e-06	-1.29976e-05	-5.50667e-06	1.73635e-06	1.98812e-06	1.31484e-06	-3.12375e-06	6.11406e-06	-1.56727e-05	-1.00889e-05	-1.14981e-05	-7.77962e-06	-3.27793e-05	-6.95696e-05	-0.000116042	-0.000182396	-0.000274718	-0.000376311	-0.000449817	-0.000538877	-0.000595642	-0.00066358	-0.000728074	-0.000761934	-0.000763067	-0.000745249	-0.000758807	-0.000757607	-0.000758731	-0.000759247	-0.000756997	-0.000731288	-0.000750719
736.216	5.66884e-06	5.04249e-06	2.30084e-06	-2.32184e-06	-3.00543e-06	-4.21369e-06	-6.10797e-06	-6.41915e-06	-7.37915e-06	-8.33915e-06	-9.29915e-06	-1.02592e-05	-1.10419e-05	2.13944e-06	7.07159e-06	5.98682e-07	-3.06539e-06	-1.12245e-05	-1.95344e-06	-2.38752e-06	6.40853e-07	3.16882e-06	-2.02236e-06	6.84859e-06	-1.75944e-05	-1.26237e-05	-1.14026e-05	-5.61647e-06	-3.22032e-05	-6.25066e-05	-0.000118635	-0.000181719	-0.00027225	-0.000370498	-0.000449635	-0.000537746	-0.000583463	-0.000653922	-0.000714378	-0.000750947	-0.000746547	-0.00072867	-0.000746193	-0.000745569	-0.000744784	-0.00074549	-0.000745304	-0.000716915	-0.000736874
738.476	7.44049e-06	4.33439e-06	4.14611e-06	8.98781e-07	-4.88411e-06	-9.78716e-06	-8.37795e-06	-7.11549e-06	-7.95549e-06	-8.79549e-06	-9.63549e-06	-1.04755e-05	-1.2005e-05	-5.33021e-06	1.77932e-06	-3.39066e-06	-6.37927e-06	-1.72092e-05	-2.58003e-06	4.02031e-06	5.4387e-07	4.00842e-06	-2.09616e-06	2.8584e-06	-1.78692e-05	-2.25031e-05	-1.38768e-05	-7.11543e-06	-3.44951e-05	-6.42906e-05	-0.000113916	-0.000183927	-0.000275222	-0.00036759	-0.00045157	-0.00053325	-0.000583381	-0.000649968	-0.000703149	-0.000739998	-0.000738144	-0.000713639	-0.000736198	-0.000735569	-0.000733067	-0.000734807	-0.000734429	-0.000699281	-0.000729736
740.736	3.16966e-06	4.1401e-06	6.03235e-06	2.62546e-06	-4.66486e-06	-8.35999e-06	-7.5007e-06	-4.64934e-06	-4.50934e-06	-4.36934e-06	-4.22934e-06	-4.08934e-06	-4.94933e-06	-8.04259e-07	3.95042e-06	-2.64993e-06	-6.6689e-06	-1.43691e-05	1.14649e-06	4.87602e-06	9.78373e-06	7.17528e-06	6.42186e-08	2.48459e-06	-1.7999e-05	-2.36875e-05	-9.11116e-06	-3.27447e-06	-3.424e-05	-6.20553e-05	-0.000114741	-0.000184163	-0.000269147	-0.000363316	-0.00044575	-0.00052334	-0.000582965	-0.000643388	-0.000693734	-0.00073129	-0.00072759	-0.000706959	-0.000725417	-0.000726085	-0.000721785	-0.000722696	-0.000723162	-0.00069137	-0.000716399
742.996	3.6358e-06	7.0188e-06	6.09376e-06	7.46582e-07	-5.29466e-06	-8.62774e-06	-1.04035e-05	-6.60314e-06	-5.62314e-06	-4.64314e-06	-3.66314e-06	-2.68314e-06	-2.11885e-06	-1.06483e-06	5.12713e-06	-2.97626e-06	-9.60329e-06	-1.53391e-05	-2.4326e-06	-1.1069e-06	6.37052e-06	8.19559e-06	4.44896e-06	2.59533e-06	-1.71075e-05	-2.34616e-05	-1.15779e-05	1.48231e-07	-3.3125e-05	-6.12976e-05	-0.000117118	-0.000183497	-0.000273294	-0.000360191	-0.000443137	-0.000517245	-0.000576889	-0.000633671	-0.000691538	-0.000726944	-0.000722193	-0.000694572	-0.000719672	-0.000721728	-0.000713729	-0.000715186	-0.000716187	-0.0006841	-0.000706825
745.256	3.1038e-06	9.34076e-06	5.74428e-06	-1.67753e-06	-3.58831e-06	-7.07692e-06	-1.07365e-05	-3.24186e-06	-1.74186e-06	-2.4186e-07	1.25814e-06	2.75814e-06	2.68006e-06	1.12597e-06	4.87015e-06	-3.99999e-07	-1.35217e-05	-1.52901e-05	3.96311e-08	-1.93417e-06	-6.24137e-07	9.89561e-06	5.5564e-06	4.18173e-07	-1.68763e-05	-2.27897e-05	-4.70859e-06	1.8402e-06	-2.54001e-05	-5.97614e-05	-0.000114116	-0.000183882	-0.000269043	-0.000352142	-0.000441778	-0.000512258	-0.000571497	-0.000628117	-0.000687192	-0.000720652	-0.000715717	-0.000682897	-0.000709148	-0.000711986	-0.000703272	-0.000704745	-0.000704586	-0.000675773	-0.000700111
747.516	1.59658e-06	5.51093e-06	7.3022e-06	-1.63976e-07	-2.56641e-06	-6.49378e-06	-1.20816e-05	-2.49678e-06	-6.76778e-07	1.14322e-06	2.96322e-06	4.78322e-06	3.4359e-06	-1.80669e-06	-9.40484e-07	-5.99545e-06	-1.54501e-05	-1.79259e-05	-5.77837e-06	1.0959e-06	1.43442e-06	6.38546e-06	2.4938e-06	-1.55974e-06	-1.57802e-05	-2.20803e-05	-2.53527e-06	-1.23284e-06	-2.36712e-05	-6.36897e-05	-0.000110799	-0.000182887	-0.000269189	-0.000355353	-0.000437671	-0.000505123	-0.000572036	-0.000625611	-0.000683089	-0.000712399	-0.000714299	-0.000680842	-0.000704649	-0.000702235	-0.000696136	-0.000695958	-0.000695262	-0.000666525	-0.000695087
749.776	1.6645e-06	3.81904e-06	3.02107e-06	-2.97817e-06	-1.02178e-06	-1.39649e-06	-6.83439e-06	-4.93365e-07	8.26635e-07	2.14664e-06	3.46664e-06	4.78664e-06	4.36106e-06	5.00678e-07	2.47439e-06	-4.85175e-06	-1.67611e-05	-1.57878e-05	-1.06633e-06	4.45046e-07	2.65047e-06	7.43578e-06	4.62897e-06	-5.67248e-07	-1.70731e-05	-1.61524e-05	1.96053e-06	7.99565e-07	-2.38682e-05	-6.07738e-05	-0.000115841	-0.000183958	-0.000266036	-0.000351887	-0.000429882	-0.000496938	-0.000564376	-0.000613892	-0.000680995	-0.000703396	-0.000704967	-0.000677096	-0.000698819	-0.000695924	-0.00068615	-0.000688185	-0.000687485	-0.000656831	-0.000682568
752.036	5.13862e-06	5.39296e-06	9.57623e-07	-3.85015e-06	1.07856e-06	-4.62587e-06	-1.07023e-05	-2.44892e-06	-1.42892e-06	-4.0892e-07	6.1108e-07	1.63108e-06	1.97326e-06	-2.96537e-06	-6.27969e-06	-1.28792e-05	-1.83098e-05	-1.4791e-05	-3.07227e-06	7.46457e-07	6.23304e-07	1.25716e-06	-2.7144e-06	-5.43479e-06	-1.81433e-05	-1.7391e-05	-9.51328e-07	-1.83828e-06	-2.00388e-05	-5.84617e-05	-0.000116252	-0.0001844	-0.000270622	-0.000351548	-0.000431601	-0.000496056	-0.000556733	-0.000610956	-0.000674007	-0.0006958	-0.000697567	-0.000671408	-0.000690908	-0.000692209	-0.000683053	-0.000682004	-0.000678265	-0.000645839	-0.000676061
754.296	3.19566e-06	3.59593e-06	4.21024e-06	4.77374e-07	1.68043e-06	-7.5131e-06	-1.13232e-05	-1.71477e-06	-8.74775e-07	-3.47748e-08	8.05225e-07	1.64523e-06	5.95239e-06	6.70595e-07	-9.5036e-06	-1.77295e-05	-1.71247e-05	-1.50631e-05	-3.93821e-06	1.94884e-06	2.07173e-06	2.43277e-06	-3.68094e-06	-7.05222e-06	-2.15462e-05	-1.39558e-05	2.08974e-07	-6.29993e-06	-2.30863e-05	-5.62007e-05	-0.000115279	-0.000187342	-0.000269976	-0.000352737	-0.000432429	-0.000491078	-0.000548358	-0.000602843	-0.000665396	-0.000688945	-0.000691435	-0.000667281	-0.000689063	-0.000686659	-0.000678006	-0.00067537	-0.000666525	-0.000636601	-0.000673666
756.556	3.64143e-06	2.30103e-06	4.72734e-06	3.24392e-07	3.47863e-07	-7.91023e-06	-1.18152e-05	-3.79154e-06	-3.11154e-06	-2.43154e-06	-1.75154e-06	-1.07154e-06	6.8026e-06	3.67056e-06	-1.19544e-05	-2.26129e-05	-1.75491e-05	-1.93727e-05	-3.81881e-06	4.64529e-06	7.22021e-06	6.11263e-06	-3.94366e-06	-6.78176e-06	-1.93952e-05	-1.57533e-05	-4.53634e-06	-9.3081e-06	-2.5464e-05	-6.35935e-05	-0.000117865	-0.000187186	-0.000274904	-0.000353271	-0.000430806	-0.000491487	-0.000546189	-0.000596456	-0.000654271	-0.000682949	-0.000682478	-0.00066136	-0.000686278	-0.000684496	-0.000673743	-0.000668734	-0.00065567	-0.000629471	-0.00066447
758.816	2.73272e-06	3.52031e-06	2.46463e-06	-1.00239e-06	3.21003e-06	-6.01407e-06	-9.65252e-06	-2.23766e-06	-1.83766e-06	-1.43766e-06	-1.03766e-06	-6.37659e-07	1.16472e-05	9.68689e-06	-8.93187e-06	-2.37713e-05	-1.25104e-05	-1.62081e-05	2.05727e-06	4.53555e-06	7.54441e-06	5.95076e-06	3.12775e-06	-4.09466e-06	-2.07348e-05	-1.09736e-05	6.76958e-07	-7.19392e-06	-2.6436e-05	-6.06254e-05	-0.000112324	-0.000184212	-0.00027408	-0.00034872	-0.000430489	-0.000487596	-0.000542894	-0.00058975	-0.000649609	-0.000682096	-0.000667982	-0.000654392	-0.000676243	-0.000679092	-0.000668954	-0.000663095	-0.00064683	-0.000625929	-0.000655194
761.076	-2.93972e-07	1.6684e-06	5.07012e-06	3.00681e-06	5.30231e-06	-7.15933e-06	-1.4482e-05	-7.10324e-06	-6.42324e-06	-5.74324e-06	-5.06324e-06	-4.38324e-06	9.50496e-06	1.25738e-05	-5.58854e-06	-2.72277e-05	-1.04966e-05	-1.35682e-05	-8.2162e-07	6.45857e-06	7.45876e-06	3.54043e-06	-1.22778e-06	-5.15518e-06	-2.13785e-05	-1.38358e-05	-1.47436e-06	-8.44791e-06	-3.44476e-05	-6.03464e-05	-0.000109717	-0.000181897	-0.000273254	-0.00034491	-0.000432718	-0.000488926	-0.000541242	-0.000590885	-0.000644658	-0.000684176	-0.000667581	-0.000649897	-0.000671936	-0.00067458	-0.000667474	-0.000661602	-0.000641582	-0.000631454	-0.000660335
763.336	2.18611e-08	1.19152e-06	5.69836e-06	9.03176e-07	1.94827e-06	-4.87866e-06	-1.14618e-05	-5.80435e-06	-5.10435e-06	-4.40435e-06	-3.70435e-06	-3.00435e-06	7.13464e-06	1.18725e-05	1.01859e-06	-2.41241e-05	-5.29213e-06	-8.50184e-06	2.26447e-06	6.12413e-06	7.95125e-06	1.17675e-05	5.59698e-06	-4.70357e-06	-1.75002e-05	-1.35079e-05	-2.78693e-06	-7.3428e-06	-3.73836e-05	-6.42151e-05	-0.000110097	-0.000183294	-0.000276785	-0.000346423	-0.000432422	-0.000483325	-0.000539668	-0.000587106	-0.000648965	-0.000686792	-0.000665732	-0.000648544	-0.000668625	-0.000667149	-0.00065997	-0.000657708	-0.000640485	-0.000630973	-0.000656153
765.596	-1.0385e-06	-1.92268e-07	2.23901e-06	-1.11162e-06	2.15696e-06	1.05175e-06	-6.69476e-06	-9.06969e-07	4.73031e-07	1.85303e-06	3.23303e-06	4.61303e-06	8.23674e-06	8.19942e-06	-5.42065e-07	-2.28764e-05	-1.77318e-06	-2.80116e-06	8.4715e-06	1.37186e-06	8.7628e-06	9.71749e-06	4.77371e-06	-2.00076e-06	-1.21008e-05	-1.32583e-05	2.79939e-06	-1.5358e-06	-3.41683e-05	-6.34309e-05	-0.000108548	-0.00018103	-0.000272578	-0.000344167	-0.000431949	-0.000483347	-0.000542774	-0.000587273	-0.000646954	-0.000684519	-0.000661456	-0.000644144	-0.000661216	-0.000659176	-0.000653093	-0.000649916	-0.000633185	-0.000616216	-0.000644861
767.856	-2.02103e-06	-2.37594e-06	2.29574e-06	1.27342e-06	3.71849e-06	1.31301e-06	-5.98558e-06	-2.55289e-07	1.00471e-06	2.26471e-06	3.52471e-06	4.96636e-06	9.57061e-06	2.28276e-06	-4.46752e-07	-1.80232e-05	-1.5954e-06	8.26858e-06	7.60054e-06	8.43778e-07	9.37613e-06	8.4312e-06	3.13408e-06	3.74092e-07	-1.00788e-05	-1.04656e-05	1.09041e-05	-2.93401e-06	-3.6089e-05	-5.91333e-05	-0.000108316	-0.000181767	-0.000270261	-0.000344473	-0.000425566	-0.000476719	-0.000541801	-0.000585733	-0.00064902	-0.00067864	-0.000653789	-0.000642976	-0.000654994	-0.000651043	-0.000647383	-0.00064469	-0.00063231	-0.00060876	-0.000639567
770.116	-1.14089e-06	-2.32855e-06	6.1216e-06	4.77392e-06	-4.05125e-07	-3.65744e-06	-9.36828e-06	-6.01526e-06	-5.05526e-06	-4.09526e-06	-3.13526e-06	-1.42391e-06	4.02012e-06	-5.35961e-06	-3.34541e-06	-1.59425e-05	-2.41878e-06	8.25615e-06	7.75724e-06	-4.17375e-06	1.04927e-05	9.86977e-06	2.10227e-06	-3.94655e-06	-1.20135e-05	-1.49814e-05	8.97531e-06	-3.87575e-06	-4.16786e-05	-6.77845e-05	-0.000113299	-0.000186577	-0.000267109	-0.00034641	-0.000425397	-0.000479158	-0.000551053	-0.000593405	-0.000651725	-0.000677179	-0.000657628	-0.000644496	-0.00065696	-0.000649853	-0.000644572	-0.000641878	-0.000631796	-0.000603053	-0.000638685
772.376	5.3387e-07	-2.07289e-06	5.93467e-06	2.9591e-06	-9.70545e-07	-4.40883e-06	-7.29162e-06	-2.17261e-06	-1.29261e-06	-4.12607e-07	4.67393e-07	2.11587e-06	5.56459e-06	-6.10199e-06	-6.2146e-06	-1.79359e-05	-3.23539e-06	7.80612e-06	9.49789e-06	-8.14309e-06	8.36419e-06	6.80529e-06	3.0796e-06	-7.73275e-06	-1.43348e-05	-1.24445e-05	9.91445e-06	-6.6022e-06	-4.08202e-05	-7.12833e-05	-0.000112394	-0.000191095	-0.000271707	-0.000355884	-0.000430019	-0.000478417	-0.000555536	-0.000599001	-0.000651269	-0.000669807	-0.000650851	-0.000638493	-0.000649247	-0.000649053	-0.000641143	-0.000638902	-0.000631889	-0.000596676	-0.000631067
774.636	4.77611e-07	-3.06553e-06	6.21857e-06	4.93242e-06	-1.13641e-06	-5.79765e-06	-8.94377e-06	-2.43735e-06	-1.31735e-06	-1.97349e-07	9.22651e-07	3.33934e-06	1.24869e-05	1.14301e-06	-9.23053e-06	-1.69722e-05	-4.23208e-06	6.99194e-06	6.39993e-06	-6.74261e-06	8.38577e-06	2.87935e-06	3.56285e-06	-3.50004e-06	-1.53874e-05	-9.81949e-06	1.16734e-05	-9.75487e-06	-4.03823e-05	-6.95388e-05	-0.000112427	-0.000190204	-0.000269226	-0.000354172	-0.00042957	-0.000483884	-0.00055762	-0.000600098	-0.000646831	-0.000658698	-0.000645545	-0.000634293	-0.000647412	-0.00064985	-0.000640344	-0.00063139	-0.000626921	-0.00058496	-0.000621489
776.896	1.9533e-06	-2.67519e-06	7.48829e-06	2.25891e-06	-2.54652e-06	-7.5242e-06	-9.99585e-06	-3.6121e-06	-2.7321e-06	-1.8521e-06	-9.72099e-07	1.35814e-06	1.31336e-05	3.24133e-06	-8.85974e-06	-1.50499e-05	-1.97209e-06	6.48753e-06	2.10465e-06	-2.99248e-06	6.91627e-06	4.7731e-06	3.61131e-06	-4.82819e-06	-1.28486e-05	-5.83576e-06	7.84348e-06	-1.55564e-05	-4.35779e-05	-7.61101e-05	-0.000118434	-0.000196548	-0.000272457	-0.000360655	-0.000432194	-0.000484942	-0.000561088	-0.00060296	-0.000651015	-0.000658093	-0.000640104	-0.000629628	-0.000644466	-0.000641796	-0.000633944	-0.000620387	-0.000623058	-0.000590301	-0.00061806
779.156	3.67983e-06	-1.11335e-06	3.23177e-06	6.68561e-07	-1.54542e-06	-7.09136e-06	-8.76292e-06	-3.56113e-06	-2.94113e-06	-2.32113e-06	-1.70113e-06	1.04889e-06	9.80095e-06	2.63676e-06	-1.38525e-05	-1.82332e-05	-4.85442e-07	4.27759e-06	7.01084e-06	-2.96789e-06	8.17199e-06	3.98629e-06	1.58976e-06	-9.51324e-06	-1.51981e-05	-5.87565e-06	2.1075e-07	-1.72696e-05	-4.61209e-05	-7.78117e-05	-0.000120423	-0.000199271	-0.000271995	-0.000360039	-0.000436292	-0.000487591	-0.000563956	-0.00060369	-0.000650929	-0.000658911	-0.00063547	-0.000626002	-0.000635697	-0.000638672	-0.0006288	-0.000618221	-0.000613781	-0.000588397	-0.000611628
781.416	-4.8388e-07	-4.37356e-06	3.08304e-06	1.44396e-06	3.19663e-06	-3.6472e-06	-7.23855e-06	-4.45229e-06	-4.21229e-06	-3.97229e-06	-3.73229e-06	1.00291e-06	1.1042e-05	4.26914e-06	-1.70025e-05	-1.83401e-05	-4.35891e-06	4.3499e-06	4.56636e-06	3.6761e-06	9.72906e-06	5.92765e-06	-1.342e-06	-6.64913e-06	-1.10366e-05	-3.13821e-06	-1.80329e-06	-2.11071e-05	-4.66978e-05	-7.76049e-05	-0.000125108	-0.000201812	-0.000279205	-0.000364658	-0.000436935	-0.000485673	-0.000551879	-0.000594489	-0.000644983	-0.000654161	-0.000627728	-0.000618647	-0.000627595	-0.000632187	-0.000621771	-0.000617564	-0.000605824	-0.000583894	-0.000606464
783.676	2.15221e-06	-2.92075e-06	3.65243e-06	-7.99206e-07	6.72457e-07	-4.47404e-06	-8.64563e-06	-2.40759e-06	-1.46759e-06	-5.27593e-07	4.12407e-07	4.97633e-06	1.66098e-05	1.04658e-05	-1.49098e-05	-1.52258e-05	-5.73349e-06	2.94594e-06	6.11104e-06	5.50602e-06	1.30537e-05	1.28702e-05	-9.50612e-07	-6.89761e-06	-7.09318e-06	1.65984e-06	-6.39608e-07	-2.01461e-05	-4.13291e-05	-7.67014e-05	-0.000131567	-0.00020155	-0.000275998	-0.000360038	-0.000429948	-0.000484449	-0.000544406	-0.000585125	-0.000641238	-0.00065542	-0.000624469	-0.00061455	-0.00061938	-0.000621767	-0.000612155	-0.000606814	-0.000598746	-0.000573912	-0.000595811
785.936	-4.78967e-07	-1.90207e-06	4.26335e-06	1.16337e-06	4.45583e-06	-5.44049e-06	-9.62773e-06	1.09267e-07	1.30927e-06	2.50927e-06	3.70927e-06	5.76886e-06	1.30385e-05	5.94074e-06	-1.41357e-05	-1.57477e-05	-7.10756e-06	4.11172e-06	7.81283e-06	2.33714e-06	1.20406e-05	1.09898e-05	-3.54021e-06	-9.93139e-06	-8.81531e-06	1.81304e-06	-1.41124e-07	-1.91744e-05	-4.22407e-05	-7.89637e-05	-0.000132954	-0.000204077	-0.000278434	-0.00036203	-0.000428013	-0.000483075	-0.000541458	-0.000582444	-0.000636285	-0.000651831	-0.000616773	-0.0006128	-0.000612082	-0.000609468	-0.000603471	-0.000604971	-0.000588584	-0.000573222	-0.000588802
788.196	1.39169e-06	6.33943e-07	5.69699e-06	1.04763e-06	3.01761e-06	-8.59504e-06	-7.19887e-06	4.23342e-07	8.43342e-07	1.26334e-06	1.68334e-06	3.92914e-06	8.9702e-06	7.30514e-06	-1.53811e-05	-2.43257e-05	-1.667e-05	-1.79597e-06	2.52369e-06	2.04765e-06	1.14162e-05	7.22103e-06	-9.21971e-06	-1.35537e-05	-1.21449e-05	-2.32688e-06	1.20383e-06	-1.5241e-05	-4.29664e-05	-7.79982e-05	-0.000130541	-0.000203503	-0.000282988	-0.000361735	-0.000424633	-0.000482866	-0.000537849	-0.000582034	-0.000632904	-0.000644758	-0.000609117	-0.000605881	-0.000600973	-0.00060744	-0.000603318	-0.000604416	-0.000580348	-0.000562691	-0.000579994
790.455	2.87265e-06	-1.09837e-06	9.57937e-06	7.52089e-07	1.50256e-08	-1.1077e-05	-4.92852e-06	2.71095e-06	2.77095e-06	2.83095e-06	2.89095e-06	3.12804e-06	6.30945e-06	9.99189e-06	-1.04193e-05	-2.35048e-05	-2.06166e-05	-3.52853e-06	9.9282e-07	5.83701e-06	1.24747e-05	8.56085e-06	-5.83923e-06	-1.2028e-05	-1.12741e-05	-5.00102e-07	2.22069e-06	-1.71911e-05	-4.32297e-05	-7.72094e-05	-0.000133963	-0.000207496	-0.000288029	-0.000362963	-0.000424647	-0.000482093	-0.00053389	-0.000580914	-0.00062593	-0.000631216	-0.000600284	-0.00059927	-0.000595233	-0.000596165	-0.000594137	-0.000594048	-0.000572753	-0.000554095	-0.000570636
792.715	4.70765e-06	2.99972e-06	8.12e-06	-2.51497e-06	-2.60693e-06	-1.27165e-05	-4.43686e-06	8.05939e-06	8.77939e-06	9.49939e-06	1.02194e-05	8.04152e-06	7.02128e-06	1.06467e-05	-8.12596e-06	-2.34455e-05	-2.01107e-05	-3.8392e-06	-2.09896e-06	3.64604e-06	9.82334e-06	6.94594e-06	-7.23281e-06	-1.85864e-05	-1.55797e-05	-3.83616e-06	4.12007e-06	-1.53523e-05	-4.13178e-05	-7.7286e-05	-0.000136725	-0.000208436	-0.000286422	-0.000363638	-0.000422203	-0.00047981	-0.000532483	-0.000576365	-0.000619029	-0.000625681	-0.000592105	-0.000590543	-0.000589799	-0.000590209	-0.000587612	-0.00057991	-0.000561985	-0.000544779	-0.000559049
794.975	1.64591e-06	2.07307e-06	7.13695e-06	-1.03894e-06	-3.99289e-06	-9.12631e-06	-3.25764e-06	4.26309e-07	2.66309e-07	1.06309e-07	-5.36913e-08	6.60042e-08	1.89713e-06	3.80074e-06	-1.00493e-05	-2.39675e-05	-1.93458e-05	-3.6567e-06	-7.70584e-06	4.49002e-06	1.12307e-05	6.15147e-06	-7.991e-06	-1.54858e-05	-1.17531e-05	-7.21916e-06	4.85813e-06	-1.5873e-05	-4.4754e-05	-7.96294e-05	-0.000135783	-0.000212293	-0.000292469	-0.000364738	-0.000421156	-0.000480221	-0.000531201	-0.000571609	-0.000617807	-0.000619659	-0.000582021	-0.000585181	-0.00058797	-0.000584045	-0.000581698	-0.000570447	-0.000552146	-0.000536056	-0.000551517
797.235	1.65107e-06	2.37499e-06	6.93362e-06	-1.69179e-06	-8.72133e-06	-7.97822e-06	1.21427e-06	-1.41651e-06	-2.49651e-06	-3.57651e-06	-4.65651e-06	5.90213e-07	3.24227e-07	-3.95714e-06	-9.67901e-06	-2.54904e-05	-2.04494e-05	-5.46009e-06	-9.17378e-06	8.70313e-06	1.22663e-05	-2.12914e-06	-1.18622e-05	-1.72339e-05	-1.05474e-05	-5.07863e-06	3.90741e-06	-1.913e-05	-4.80193e-05	-7.94889e-05	-0.00013849	-0.000215336	-0.000294172	-0.000369017	-0.000421715	-0.000477368	-0.000527851	-0.000565861	-0.000613017	-0.000611498	-0.000570086	-0.000573615	-0.000578239	-0.000579612	-0.000573715	-0.000566984	-0.000544121	-0.000526543	-0.000543148
799.495	1.26542e-06	1.45767e-07	5.26005e-07	-2.90147e-06	-6.27637e-06	-1.42489e-06	1.48336e-07	-5.29939e-06	-6.05939e-06	-6.81939e-06	-7.57939e-06	-4.35282e-06	1.51585e-06	-5.93178e-06	-7.41029e-06	-1.78159e-05	-1.967e-05	-4.63888e-06	-1.02038e-05	5.3327e-06	1.24593e-05	5.9406e-07	-9.94789e-06	-1.52846e-05	-1.07765e-05	-4.37464e-06	1.10053e-06	-2.6286e-05	-5.26003e-05	-7.87535e-05	-0.000139221	-0.000215102	-0.000288399	-0.000365254	-0.000421924	-0.00047714	-0.000525221	-0.000556799	-0.000610157	-0.000602156	-0.00056282	-0.000562808	-0.000573221	-0.000570301	-0.00056271	-0.000560571	-0.000539127	-0.000524118	-0.000540814
801.755	2.2445e-06	3.37452e-06	-5.23632e-07	-1.17398e-06	-3.89311e-06	-3.6508e-06	-7.52597e-06	-8.14682e-06	-7.90682e-06	-7.66682e-06	-7.42682e-06	-2.43117e-06	9.90871e-06	-1.04549e-05	-1.24676e-05	-1.78842e-05	-2.20656e-05	6.57954e-07	-1.16848e-05	6.15269e-06	9.65282e-06	-1.80178e-06	-1.45147e-05	-1.91366e-05	-6.50453e-06	-6.05934e-06	1.22328e-06	-2.40498e-05	-4.91679e-05	-7.67735e-05	-0.000138283	-0.000215838	-0.000285081	-0.0003646	-0.000414276	-0.000472716	-0.000520147	-0.000544224	-0.000602959	-0.000600257	-0.000560582	-0.000555702	-0.000565393	-0.000564246	-0.000550566	-0.000551233	-0.000532638	-0.000514835	-0.000533348
804.015	8.91223e-06	6.30053e-07	-4.92841e-06	-2.83263e-07	1.00801e-06	-3.78917e-06	-4.1814e-06	-1.05617e-05	-1.15217e-05	-1.24817e-05	-1.34417e-05	-5.27983e-06	1.34776e-05	-1.53694e-05	-1.56334e-05	-1.50479e-05	-2.50308e-05	7.69688e-06	-1.35716e-05	1.31629e-05	1.76514e-05	-2.39431e-07	-1.92641e-05	-2.00375e-05	-3.27743e-06	-2.66496e-06	5.8322e-07	-2.95136e-05	-4.55951e-05	-7.19121e-05	-0.000136364	-0.000214679	-0.000284634	-0.000357817	-0.000405268	-0.000468629	-0.000521554	-0.000539929	-0.0005965	-0.000585714	-0.000543655	-0.000544069	-0.000553612	-0.000547982	-0.000531631	-0.000540095	-0.000526218	-0.000504465	-0.000523498
806.275	6.84227e-06	-1.22566e-06	-6.35204e-06	2.26323e-06	7.84162e-06	-6.85431e-06	-6.93137e-06	-7.07654e-06	-7.49654e-06	-7.91654e-06	-8.40714e-06	-9.35435e-06	1.19222e-05	-2.62784e-05	-2.11389e-05	-2.06418e-05	-2.80514e-05	8.89374e-06	-1.1081e-05	9.60739e-06	8.34157e-06	-7.28352e-06	-2.94679e-05	-2.3896e-05	-7.78013e-06	-4.95764e-06	-3.13969e-06	-3.09983e-05	-5.53765e-05	-6.65839e-05	-0.00014055	-0.000217464	-0.000286898	-0.000363295	-0.000399429	-0.000463723	-0.00052026	-0.000539857	-0.000588211	-0.000570735	-0.000533456	-0.000534029	-0.000539086	-0.000539567	-0.000521598	-0.000534039	-0.000519277	-0.000493494	-0.00051087
808.535	8.51844e-06	-1.98255e-06	-8.89646e-06	-5.71055e-06	5.0719e-06	3.41477e-06	-6.42945e-06	-7.16807e-06	-6.86807e-06	-6.56807e-06	-6.72902e-06	-1.71079e-05	9.22442e-06	-2.44114e-05	-2.65254e-05	-2.15017e-05	-3.16828e-05	4.50724e-06	-1.86398e-05	1.22642e-05	4.2298e-06	-5.89577e-06	-2.85166e-05	-2.40111e-05	-1.2627e-05	-8.7627e-06	-1.46145e-06	-3.25282e-05	-6.2442e-05	-6.40827e-05	-0.000134049	-0.000216109	-0.000288884	-0.000360518	-0.00039359	-0.000458869	-0.000520121	-0.000531924	-0.000581009	-0.000563554	-0.000524265	-0.000523244	-0.000531113	-0.000528962	-0.000512414	-0.000517482	-0.000512618	-0.000481867	-0.000499794
810.795	1.0449e-05	-1.11423e-06	-3.6672e-06	1.65722e-07	-8.05806e-06	1.29704e-07	-4.25687e-06	-4.3048e-06	-3.8248e-06	-3.3448e-06	-3.01286e-06	-9.42939e-06	1.11567e-05	-2.441e-05	-2.55896e-05	-2.63372e-05	-2.40074e-05	6.7738e-06	-1.49822e-05	1.78392e-05	4.20559e-06	-2.83122e-06	-3.15038e-05	-2.36691e-05	-1.16098e-05	-1.039e-05	-5.5217e-06	-3.23312e-05	-5.42151e-05	-5.66725e-05	-0.00013602	-0.000212864	-0.00028973	-0.000360979	-0.000386158	-0.000449689	-0.000509518	-0.000523957	-0.000564246	-0.000551018	-0.000504307	-0.000510099	-0.000515898	-0.00051137	-0.000492736	-0.000499603	-0.000490203	-0.000460508	-0.00048059
813.055	1.20461e-05	4.615e-06	1.41052e-06	2.99328e-06	-6.23026e-06	-1.485e-05	2.72011e-09	3.40824e-06	2.92824e-06	2.44824e-06	1.18063e-06	-9.23666e-06	8.33213e-06	-1.88999e-05	-1.85691e-05	-1.42493e-05	-1.49471e-05	2.9222e-06	-1.20418e-05	1.83818e-05	9.4827e-06	-1.2481e-06	-2.63394e-05	-2.04869e-05	-6.89599e-06	-8.06228e-06	4.88778e-07	-3.12085e-05	-5.11168e-05	-5.41865e-05	-0.000131134	-0.000204276	-0.000288478	-0.000353413	-0.000375926	-0.000436388	-0.000495646	-0.000509518	-0.000547315	-0.000527305	-0.000481654	-0.000490291	-0.000499014	-0.000490732	-0.000476993	-0.000481011	-0.000466082	-0.000437868	-0.00045704
815.315	5.60261e-06	9.53932e-06	3.47816e-06	-4.42363e-06	-1.51307e-05	-3.97316e-06	-6.73665e-07	-1.19495e-06	-1.07495e-06	-9.54954e-07	-1.77847e-06	-1.38934e-05	4.13571e-06	-2.07999e-05	-1.97361e-05	-2.06195e-05	-1.11298e-05	-7.11572e-06	-1.39172e-05	1.11959e-05	-3.08275e-06	-7.29673e-06	-2.85497e-05	-2.11314e-05	-1.08973e-05	-1.00072e-05	-8.31838e-06	-3.28866e-05	-5.58815e-05	-5.78547e-05	-0.000132382	-0.00020298	-0.000285748	-0.000349901	-0.000371185	-0.000432083	-0.000485281	-0.000505142	-0.00053883	-0.000518108	-0.000477104	-0.000477223	-0.000484327	-0.000478173	-0.000463525	-0.000463149	-0.000447487	-0.000419936	-0.000440042
817.575	1.16044e-05	1.29287e-05	3.56906e-06	-1.09617e-05	-2.23679e-05	-5.91428e-06	3.24241e-06	-4.33404e-06	-5.39404e-06	-6.45404e-06	-4.20721e-06	3.28779e-06	1.11786e-05	-1.09741e-05	-1.13156e-05	-8.68437e-06	3.25506e-06	-3.70476e-06	-1.10567e-05	2.02904e-05	1.05162e-05	-5.24311e-07	-1.76547e-05	-2.0855e-05	-4.79058e-06	1.54782e-06	-3.96584e-06	-3.03782e-05	-4.424e-05	-5.76041e-05	-0.000124267	-0.000189109	-0.000268717	-0.000337903	-0.000365525	-0.000422513	-0.000468127	-0.000487264	-0.000515709	-0.000497679	-0.00045794	-0.000457402	-0.000465142	-0.000457753	-0.000435653	-0.000436559	-0.000419565	-0.000401855	-0.000417355
819.835	1.31632e-05	1.33974e-05	1.23291e-06	2.18533e-06	-1.44845e-05	-2.05127e-05	3.29145e-06	-3.2063e-06	-5.3463e-06	-7.4863e-06	-5.28806e-06	8.96044e-06	1.41569e-05	-8.44235e-06	-9.90052e-06	-6.67219e-06	3.39958e-06	-1.21996e-06	-4.91496e-06	1.74719e-05	1.79537e-05	3.35481e-06	-1.87022e-05	-1.94065e-05	-1.87296e-06	4.60477e-06	-8.5793e-06	-2.6944e-05	-3.00902e-05	-5.88937e-05	-0.000128217	-0.000187847	-0.00026362	-0.000326717	-0.000356004	-0.000409021	-0.000448886	-0.000476519	-0.000497996	-0.000478005	-0.000439971	-0.000434334	-0.000441219	-0.000435268	-0.000409695	-0.000417024	-0.000399748	-0.000384291	-0.000398276
822.095	9.16632e-06	1.56118e-05	-1.88286e-07	-1.42577e-06	-2.32406e-06	-1.95556e-05	3.81516e-06	-2.23167e-06	-4.67167e-06	-7.11167e-06	-5.81672e-06	4.79889e-06	1.12571e-05	-9.57468e-06	-1.03442e-05	-8.33595e-08	4.62201e-07	-2.76312e-06	-7.39636e-06	1.44823e-05	1.41797e-05	-2.75177e-06	-1.93124e-05	-2.33901e-05	-1.45259e-06	6.48383e-06	-8.50356e-06	-2.91294e-05	-3.31605e-05	-6.39395e-05	-0.000126459	-0.000190973	-0.000262653	-0.000316492	-0.000348665	-0.00040159	-0.000435062	-0.00045871	-0.000480032	-0.000467977	-0.000423557	-0.000419057	-0.000419698	-0.000412859	-0.000392331	-0.000402612	-0.000386054	-0.000366246	-0.000379054
824.355	3.11443e-06	1.17122e-06	-4.23703e-06	-1.00726e-06	-8.45701e-07	-2.19585e-06	5.52468e-06	-5.43788e-06	-7.31788e-06	-9.19788e-06	-7.29165e-06	6.48495e-06	8.61259e-06	-1.397e-05	-1.18839e-05	-1.08384e-05	-8.7289e-06	-9.78056e-06	-9.37429e-06	1.06337e-05	5.45798e-06	-4.30669e-06	-2.04425e-05	-2.2583e-05	-7.44402e-06	8.58835e-06	-1.26698e-05	-3.07071e-05	-3.94697e-05	-6.7055e-05	-0.000130674	-0.000193359	-0.00025917	-0.000312512	-0.000349151	-0.000399115	-0.000429036	-0.000455578	-0.000468477	-0.000459362	-0.000412907	-0.000409163	-0.000401708	-0.000400673	-0.000381808	-0.000384463	-0.000374306	-0.00035785	-0.000366658
826.615	4.05829e-06	-2.64076e-06	-1.22293e-06	9.47381e-06	3.25865e-06	-1.52791e-05	3.13626e-06	3.5232e-06	2.3632e-06	1.2032e-06	1.8434e-06	1.13462e-05	5.47321e-06	-8.61925e-06	-7.54889e-06	-8.11936e-06	-7.78321e-06	-4.28145e-06	-1.74389e-06	1.04393e-05	7.17208e-06	-4.50874e-06	-1.40346e-05	-1.51104e-05	-3.16918e-06	1.07135e-05	-9.92171e-06	-3.15799e-05	-3.76172e-05	-6.44569e-05	-0.000130998	-0.000194096	-0.000255361	-0.000305452	-0.000344199	-0.000388743	-0.000414082	-0.00043606	-0.000448809	-0.000438687	-0.000390378	-0.000392618	-0.000382679	-0.00038327	-0.000368784	-0.000371307	-0.000358451	-0.00034461	-0.000350498
828.875	-4.45099e-06	-4.2571e-06	8.73604e-07	1.54545e-05	1.03501e-05	-1.2817e-05	5.00556e-07	1.00235e-05	1.03035e-05	1.05835e-05	1.00193e-05	6.03655e-06	-3.72888e-07	-8.01325e-06	-1.02813e-05	-9.46109e-06	-1.4832e-05	-6.97666e-06	-2.43721e-06	3.1597e-06	-3.88845e-06	-1.01635e-05	-1.45977e-05	-8.55412e-06	-4.65401e-06	3.90067e-06	-1.50215e-05	-3.31927e-05	-3.5687e-05	-6.76135e-05	-0.000135503	-0.000197093	-0.00025553	-0.000295118	-0.000334559	-0.000373745	-0.000401506	-0.000427899	-0.000439938	-0.000427687	-0.000368586	-0.00037621	-0.000368176	-0.000368731	-0.000362571	-0.000365497	-0.000346678	-0.000330986	-0.000336874
831.135	-4.62022e-07	-1.66013e-06	5.41978e-06	7.2662e-06	3.1547e-06	-1.02813e-05	3.63012e-07	9.19583e-06	9.67583e-06	1.01558e-05	1.15832e-05	9.18491e-06	7.35806e-07	-9.37688e-06	-1.08823e-05	-9.42888e-06	-8.80833e-06	-5.1972e-06	-2.7817e-07	1.79617e-06	-7.92972e-06	-7.12424e-06	-1.06516e-05	-9.88915e-06	-2.93541e-06	4.87562e-06	-1.35023e-05	-3.37548e-05	-3.61763e-05	-6.74093e-05	-0.000135378	-0.000193149	-0.000247944	-0.000287224	-0.000324896	-0.000365964	-0.000390639	-0.000413907	-0.000424081	-0.000415688	-0.000352178	-0.000365536	-0.00035388	-0.000350725	-0.000351506	-0.000353212	-0.000327107	-0.000312377	-0.000323481
833.395	-1.27887e-06	-4.62403e-06	7.78553e-06	9.72755e-06	2.26448e-06	-1.14762e-05	-4.1789e-06	4.81913e-07	5.81913e-07	6.81913e-07	5.15551e-06	1.30447e-05	3.77933e-06	-1.44086e-05	-1.65589e-05	-1.34754e-05	-9.65506e-06	-4.28662e-06	2.10199e-06	1.18908e-06	-5.80067e-06	-1.03207e-05	-1.35478e-05	-1.49854e-05	-5.50232e-06	2.64732e-06	-1.62366e-05	-3.25033e-05	-3.61889e-05	-6.92625e-05	-0.000135682	-0.000188608	-0.000240578	-0.000278379	-0.000312046	-0.000354153	-0.000383762	-0.000405233	-0.000411042	-0.000398608	-0.000341706	-0.0003452	-0.000339234	-0.000343479	-0.000339192	-0.000341486	-0.000312206	-0.000305499	-0.000309548
835.655	-3.73437e-06	8.71114e-07	7.87864e-06	5.68527e-06	4.80466e-06	-1.015e-05	-6.9847e-06	-5.89316e-06	-6.11316e-06	-6.33316e-06	-2.52949e-06	6.6675e-06	7.57014e-07	-1.66121e-05	-1.84389e-05	-1.51739e-05	-7.95151e-06	-1.77756e-06	-7.04392e-07	6.95262e-07	-6.91924e-06	-1.95726e-05	-2.48668e-05	-1.78326e-05	-4.86148e-06	-6.87565e-07	-2.39747e-05	-3.777e-05	-3.58131e-05	-7.0392e-05	-0.000132952	-0.000185551	-0.000236446	-0.000270399	-0.000304454	-0.000347076	-0.000373326	-0.000395638	-0.000402361	-0.000389319	-0.000327545	-0.000334865	-0.000327858	-0.000332453	-0.000323827	-0.000330141	-0.000295433	-0.000289568	-0.000295871
837.915	-5.69737e-06	9.12848e-07	8.28891e-06	3.53023e-06	7.36288e-06	-8.84134e-06	-1.00872e-05	-1.43026e-05	-1.50626e-05	-1.58226e-05	-7.58622e-06	8.25133e-06	1.93912e-06	-1.78736e-05	-2.11465e-05	-1.89411e-05	-1.07056e-05	-6.87402e-06	-3.89565e-06	3.8292e-06	-4.06493e-06	-2.01827e-05	-2.83137e-05	-2.18002e-05	-2.90741e-06	1.56841e-06	-2.36333e-05	-3.48445e-05	-3.20902e-05	-6.79937e-05	-0.000128461	-0.000179067	-0.000227525	-0.000262312	-0.000296026	-0.000334493	-0.00035848	-0.000381911	-0.000391586	-0.000376141	-0.000305114	-0.000324495	-0.000314756	-0.00031868	-0.000306138	-0.000313522	-0.000277599	-0.000269901	-0.000278553
840.175	-9.82201e-07	-3.75725e-08	7.77463e-06	5.77165e-06	7.41968e-06	-1.0609e-05	-1.02567e-05	-1.81341e-05	-1.94541e-05	-2.07741e-05	-1.17465e-05	7.14395e-06	5.27875e-06	-1.90954e-05	-2.32997e-05	-2.36133e-05	-1.34056e-05	-7.42172e-06	-4.33018e-06	5.94689e-06	1.81466e-06	-1.79611e-05	-3.01659e-05	-2.2066e-05	-1.18899e-06	2.25271e-06	-2.17987e-05	-3.50359e-05	-3.05302e-05	-6.51866e-05	-0.00012349	-0.000174838	-0.00022383	-0.000253307	-0.000285263	-0.000324493	-0.000349057	-0.000364608	-0.000378453	-0.000358114	-0.000293266	-0.000304351	-0.000304158	-0.000299767	-0.000289566	-0.000294532	-0.000262525	-0.000255256	-0.00026269
842.435	-3.57313e-06	-2.53341e-06	3.06208e-06	6.48191e-06	1.1313e-05	-8.94792e-06	-1.48022e-05	-2.06128e-05	-2.14328e-05	-2.22528e-05	-1.59585e-05	1.56608e-06	7.90378e-07	-1.77179e-05	-2.5003e-05	-2.43505e-05	-1.55956e-05	-1.25182e-05	-8.63709e-06	3.244e-06	-3.91189e-06	-2.33864e-05	-3.3116e-05	-2.37483e-05	-2.43012e-06	2.60428e-06	-2.54792e-05	-3.82217e-05	-3.16399e-05	-6.69655e-05	-0.000127971	-0.000173189	-0.000217427	-0.000244112	-0.000280145	-0.000317023	-0.000337605	-0.000351797	-0.000367308	-0.000343133	-0.000281844	-0.000286575	-0.000286222	-0.000290877	-0.000272674	-0.000275475	-0.000244522	-0.000242635	-0.000246657
844.695	-1.55092e-07	-6.03218e-06	-1.05877e-06	4.18855e-06	1.36168e-05	-8.71407e-06	-1.07051e-05	-1.3747e-05	-1.4387e-05	-1.5027e-05	-1.12056e-05	6.14013e-07	2.65347e-06	-1.41563e-05	-1.82668e-05	-1.96081e-05	-1.19887e-05	-1.19553e-05	-3.6842e-06	7.3301e-06	-6.42561e-06	-2.29084e-05	-2.48614e-05	-1.24137e-05	4.57792e-06	6.17498e-06	-1.99029e-05	-3.62985e-05	-3.16552e-05	-6.44645e-05	-0.000122759	-0.000163549	-0.00020913	-0.000237284	-0.000274183	-0.000307828	-0.000327577	-0.000340624	-0.000352639	-0.000325599	-0.00026367	-0.000281105	-0.000271763	-0.000274288	-0.000257397	-0.000259353	-0.000230161	-0.000226196	-0.000232776
846.955	4.60739e-06	-7.92802e-06	-2.82663e-06	7.4383e-06	6.81142e-06	-1.01846e-05	-1.21805e-05	-1.55177e-05	-1.60777e-05	-1.66377e-05	-8.74665e-06	4.75701e-06	5.44818e-06	-1.17559e-05	-2.35725e-05	-2.44006e-05	-7.68854e-06	-9.54334e-06	2.41232e-06	8.44093e-06	-3.44539e-06	-1.47117e-05	-1.43494e-05	-9.19522e-06	3.10949e-06	6.08732e-06	-1.78814e-05	-3.50453e-05	-2.70356e-05	-6.2909e-05	-0.000119061	-0.000157198	-0.000202302	-0.000232648	-0.000266126	-0.000296319	-0.000316515	-0.000324239	-0.000337757	-0.000305757	-0.000240772	-0.000263252	-0.00025346	-0.000257485	-0.000238066	-0.000247045	-0.000219178	-0.000215724	-0.000222968
849.215	6.86774e-06	-9.60633e-06	-6.92969e-06	6.04145e-06	2.18473e-06	-4.58144e-06	-1.31286e-05	-1.32358e-05	-1.29958e-05	-1.27558e-05	-6.12459e-06	5.08384e-06	3.56836e-06	-8.85745e-06	-1.96348e-05	-1.7821e-05	-3.54586e-06	-9.3078e-06	3.93308e-06	5.97245e-06	-4.38068e-06	-8.49321e-06	-1.41044e-05	-2.84087e-06	3.40878e-06	1.23079e-06	-1.89965e-05	-3.36358e-05	-2.92427e-05	-6.64147e-05	-0.000114235	-0.000151411	-0.000202491	-0.000226421	-0.000257681	-0.000286096	-0.000307863	-0.000316271	-0.000323933	-0.000282834	-0.000227999	-0.000248758	-0.000237068	-0.000242274	-0.000228803	-0.000238138	-0.000208084	-0.000208422	-0.000214051
851.475	8.69237e-06	-1.05707e-05	-4.69962e-06	3.40745e-06	-3.75099e-06	-2.3829e-06	-1.26149e-05	-1.47927e-05	-1.46527e-05	-1.45127e-05	-8.23521e-06	4.2192e-06	-3.79759e-06	-1.03736e-05	-1.75101e-05	-2.01221e-05	1.45983e-06	-1.17747e-05	9.64858e-06	7.63204e-06	-9.77481e-06	-1.29822e-05	-1.91585e-05	-6.31176e-06	4.8795e-06	-1.6904e-06	-2.31844e-05	-3.47683e-05	-3.04336e-05	-6.66291e-05	-0.000112444	-0.000148077	-0.000192949	-0.000222447	-0.000255812	-0.000285573	-0.000300583	-0.000307024	-0.000319051	-0.000274264	-0.000216524	-0.000248529	-0.00022521	-0.00023508	-0.000215704	-0.000226854	-0.000197846	-0.000197464	-0.000207807
853.735	1.00208e-05	-1.51558e-05	1.7238e-06	5.4102e-06	-6.01338e-06	-4.64669e-06	-8.8635e-06	-1.22712e-05	-1.25112e-05	-1.27512e-05	-3.29675e-06	8.17316e-06	-3.13838e-07	-1.57932e-05	-1.34168e-05	-1.82574e-05	7.43431e-06	-1.15926e-05	1.02417e-05	1.04845e-05	-6.81604e-06	-1.28595e-05	-1.90607e-05	-7.16713e-06	6.69602e-06	-6.23809e-06	-2.0116e-05	-2.87487e-05	-2.44249e-05	-6.14609e-05	-0.000103829	-0.00014252	-0.000193158	-0.000216044	-0.000247898	-0.000273167	-0.000288739	-0.000298678	-0.000309075	-0.000267483	-0.000201446	-0.000241669	-0.000223377	-0.000221313	-0.000206711	-0.000222995	-0.000192	-0.000183131	-0.000195558
855.995	1.1036e-05	-8.48552e-06	4.94123e-06	5.4574e-06	-5.92864e-06	-1.23826e-05	-1.54701e-05	-1.45689e-05	-1.43489e-05	-1.41289e-05	1.13133e-06	9.7541e-06	-3.62124e-06	-1.55279e-05	-1.55286e-05	-1.85361e-05	1.19002e-05	-9.96622e-06	1.21121e-05	1.07101e-05	-5.33416e-07	-9.61209e-06	-2.33335e-05	-1.22027e-05	4.4695e-07	-1.29985e-05	-2.3458e-05	-2.59289e-05	-1.64691e-05	-6.23712e-05	-0.000108635	-0.000144993	-0.000194228	-0.000216026	-0.00024586	-0.000272025	-0.000282867	-0.000296381	-0.00030278	-0.000261839	-0.000191648	-0.00022697	-0.000216439	-0.000218189	-0.000200623	-0.000210495	-0.000182765	-0.000174191	-0.00018833
858.255	1.23999e-05	-4.13715e-06	7.40144e-06	3.05354e-06	-7.83669e-06	-1.48388e-05	-1.33571e-05	-1.37955e-05	-1.39155e-05	-1.40355e-05	9.79534e-07	1.0402e-05	-3.96752e-06	-2.30694e-05	-1.433e-05	-1.53433e-05	1.15917e-05	-1.34732e-05	6.29291e-06	6.70246e-06	3.67975e-06	-1.6003e-05	-3.05871e-05	-1.1263e-05	1.72561e-06	-1.38375e-05	-3.06837e-05	-2.66443e-05	-2.13325e-05	-6.81159e-05	-0.000111594	-0.000154022	-0.000194738	-0.000204409	-0.000242777	-0.000271537	-0.00028569	-0.00029473	-0.000296952	-0.000263412	-0.00019064	-0.000220359	-0.000212166	-0.000214933	-0.000202861	-0.000205786	-0.000178409	-0.000165193	-0.000180277
860.515	9.62458e-06	1.51803e-06	1.38747e-05	7.03113e-06	-5.96002e-06	-2.34838e-05	-1.09132e-05	-1.4009e-05	-1.4969e-05	-1.5929e-05	4.66902e-06	1.4783e-05	-6.07316e-06	-2.46401e-05	-1.61903e-05	-1.51982e-05	1.50846e-05	-9.11997e-06	1.0357e-05	1.22703e-05	4.66525e-06	-2.07841e-05	-2.93305e-05	-1.07883e-05	2.65178e-06	-1.14962e-05	-2.93343e-05	-2.38031e-05	-1.31449e-05	-6.46683e-05	-0.000113568	-0.000155286	-0.000188453	-0.000192376	-0.000238515	-0.00026943	-0.000283323	-0.000283487	-0.000289667	-0.000265875	-0.000192697	-0.000211968	-0.000208799	-0.000207389	-0.000193471	-0.000197194	-0.000172973	-0.000157609	-0.000169517
862.775	8.9401e-06	5.38822e-06	1.15089e-05	6.58258e-06	-7.37846e-06	-2.31413e-05	-7.52893e-06	-6.76676e-06	-7.32676e-06	-7.88676e-06	1.43977e-05	1.66554e-05	-3.67814e-06	-2.46663e-05	-1.55029e-05	-1.0825e-05	1.32363e-05	-2.9645e-06	8.28019e-06	1.05708e-05	1.14677e-05	-1.87788e-05	-2.35337e-05	-9.18892e-06	4.03573e-06	-1.02699e-05	-2.91641e-05	-2.53993e-05	-9.47422e-06	-6.00516e-05	-0.000112947	-0.000157833	-0.000191073	-0.00018681	-0.000235577	-0.000264013	-0.00028238	-0.000276048	-0.000276555	-0.000259963	-0.000186061	-0.000198119	-0.000196191	-0.000198264	-0.000188238	-0.000193935	-0.000169316	-0.000156616	-0.000164445
865.035	9.19605e-06	9.60064e-06	5.76525e-06	3.3813e-06	-2.73203e-06	-2.4598e-05	-9.95617e-06	-7.13441e-06	-7.45441e-06	-7.77441e-06	1.07418e-05	1.74209e-05	-5.75126e-06	-1.75712e-05	-1.13981e-05	-5.36888e-06	6.97753e-06	-9.16613e-07	1.43177e-05	1.26639e-05	9.80734e-06	-1.74085e-05	-2.40183e-05	-4.68254e-06	-3.11749e-07	-9.28889e-06	-3.07214e-05	-2.97993e-05	-1.64554e-05	-6.38863e-05	-0.000113531	-0.000156061	-0.000182584	-0.000187684	-0.000235428	-0.000267183	-0.000281548	-0.000274049	-0.000274199	-0.000249329	-0.000186014	-0.000194031	-0.000189413	-0.00019594	-0.000184055	-0.000183428	-0.000165075	-0.000158584	-0.000165188
867.295	8.37142e-06	8.56738e-06	3.16049e-06	5.18406e-06	-7.98292e-06	-1.90447e-05	-5.27134e-06	-7.39646e-06	-8.17646e-06	-8.9762e-06	1.23783e-06	1.37358e-05	-1.23657e-05	-1.91585e-05	-9.87279e-06	-3.02255e-06	-1.10684e-06	3.53606e-07	1.65361e-05	9.1062e-06	5.66204e-06	-2.65665e-05	-2.46094e-05	-8.72851e-06	7.32843e-06	-7.67482e-06	-3.22713e-05	-3.72229e-05	-2.43965e-05	-6.13498e-05	-0.000112388	-0.000156102	-0.000175318	-0.000183488	-0.000231748	-0.000253607	-0.000275193	-0.000266735	-0.000268444	-0.000242335	-0.000182393	-0.000194152	-0.000185177	-0.000182721	-0.000177078	-0.000185242	-0.00016449	-0.000159009	-0.000162428
869.555	6.33987e-06	6.00756e-06	-2.65287e-06	4.82987e-06	-5.50205e-06	-1.65406e-05	-9.79275e-07	-2.4742e-06	-3.21421e-06	-4.08326e-06	6.54503e-07	1.37584e-05	-1.74794e-05	-1.34159e-05	-9.24789e-06	2.62994e-06	9.78871e-07	3.19604e-06	1.92084e-05	1.46701e-05	1.04228e-06	-1.64941e-05	-2.06054e-05	-9.69583e-06	1.05735e-05	-7.07362e-06	-2.46627e-05	-3.50724e-05	-1.82149e-05	-5.86902e-05	-0.000109817	-0.000146977	-0.000165675	-0.000187346	-0.00022316	-0.000245153	-0.000258787	-0.00025509	-0.000260768	-0.000225062	-0.00017693	-0.000185696	-0.000174597	-0.000169489	-0.000169887	-0.000179502	-0.000157348	-0.000153992	-0.000155548
871.815	1.308e-05	4.37087e-06	-5.05669e-06	1.83892e-06	-7.18523e-06	-1.88414e-05	-1.8607e-06	3.95995e-06	4.09995e-06	3.97951e-06	3.52325e-07	7.18344e-06	-1.44581e-05	-1.9588e-05	-9.00748e-06	-2.44377e-06	-4.95132e-06	1.95554e-06	1.92899e-05	1.20863e-05	-2.76439e-06	-1.72905e-05	-1.99314e-05	-1.04633e-05	6.31751e-06	-6.62755e-06	-2.54591e-05	-3.69271e-05	-2.48356e-05	-6.05966e-05	-0.000106687	-0.000144865	-0.000162566	-0.00019227	-0.00021673	-0.000240318	-0.000254115	-0.000257867	-0.00025462	-0.000215195	-0.000173359	-0.000180108	-0.000163448	-0.000165999	-0.000170052	-0.000176968	-0.000151812	-0.000148328	-0.000152039
874.075	1.36492e-05	4.09502e-06	-9.16525e-06	-2.65917e-06	-4.37047e-06	-1.77317e-05	-1.8165e-06	1.24553e-06	1.04553e-06	3.44775e-07	-8.82573e-06	8.52948e-06	-1.53334e-05	-2.39437e-05	-1.37685e-05	-3.36931e-06	-9.00689e-06	-7.34354e-06	1.38357e-05	1.36894e-05	-1.17336e-05	-2.30994e-05	-2.51111e-05	-1.45741e-05	3.53501e-06	-1.04846e-05	-3.03922e-05	-4.33553e-05	-2.82177e-05	-6.58801e-05	-0.000103906	-0.000142986	-0.000158961	-0.000190314	-0.000204987	-0.000232843	-0.000247656	-0.000252511	-0.000247992	-0.000209088	-0.000169466	-0.000179775	-0.0001628	-0.000160726	-0.000163264	-0.000169388	-0.000144862	-0.000141577	-0.000146312
876.335	1.53348e-05	2.49095e-06	-6.31571e-06	2.1596e-06	-5.23772e-06	-2.01238e-05	-2.8437e-06	-4.48006e-06	-5.28006e-06	-6.07862e-06	-1.02832e-05	7.78982e-06	-1.97176e-05	-3.70851e-05	-1.96451e-05	-1.29543e-05	-7.70664e-06	-1.10883e-05	7.06741e-06	5.38762e-06	-1.22477e-05	-3.51444e-05	-2.99384e-05	-2.05697e-05	1.47098e-06	-1.60836e-05	-3.73577e-05	-4.39725e-05	-2.82656e-05	-7.09704e-05	-0.000106176	-0.00014948	-0.000158044	-0.000191508	-0.000200383	-0.000231477	-0.00024828	-0.000247045	-0.000246858	-0.000210403	-0.000164757	-0.00017852	-0.000161482	-0.000158912	-0.000164084	-0.00017204	-0.000146731	-0.000141288	-0.000142673
878.595	1.66565e-05	-3.93908e-06	-5.73021e-06	5.99427e-06	-1.64885e-06	-2.29813e-05	-7.32507e-06	9.96364e-07	1.43636e-06	4.76352e-07	-7.15092e-06	6.07473e-06	-2.25179e-05	-4.59456e-05	-2.54642e-05	-2.10645e-05	-6.98767e-06	-2.09757e-05	-7.35264e-07	2.05015e-06	-1.24583e-05	-3.30894e-05	-3.53824e-05	-1.9528e-05	-5.42154e-06	-2.13908e-05	-4.20585e-05	-4.22352e-05	-2.40544e-05	-7.59061e-05	-0.00010566	-0.000149592	-0.000157171	-0.000184169	-0.000197167	-0.000233154	-0.000242887	-0.000246275	-0.000241524	-0.000197378	-0.000162049	-0.000179103	-0.000162445	-0.000160748	-0.00015964	-0.000163272	-0.000140561	-0.000134667	-0.000139739
880.855	1.30907e-05	-8.75743e-06	6.51205e-06	7.29873e-06	8.47101e-07	-2.52146e-05	-1.54364e-05	3.98573e-06	5.92573e-06	5.39193e-06	-2.84173e-06	6.25464e-06	-2.42194e-05	-4.32833e-05	-2.31798e-05	-2.30442e-05	-8.43157e-06	-2.65451e-05	5.92218e-06	2.31418e-06	-2.08601e-05	-4.52538e-05	-3.81576e-05	-2.13073e-05	-1.04666e-05	-2.16735e-05	-4.38134e-05	-4.93308e-05	-2.05549e-05	-7.5244e-05	-0.000109647	-0.000145987	-0.000156124	-0.000172101	-0.000188719	-0.000221954	-0.00023432	-0.000245514	-0.000235669	-0.000190994	-0.000159211	-0.000175628	-0.000161988	-0.000157726	-0.000153351	-0.000155574	-0.000131789	-0.000128686	-0.000129897
883.115	4.3768e-06	-1.1956e-05	9.45646e-06	1.01055e-05	3.38083e-06	-1.79927e-05	-1.13863e-05	-1.33931e-06	-4.19307e-07	4.50989e-07	2.6778e-07	9.02841e-06	-2.93498e-05	-4.38489e-05	-1.93827e-05	-2.11064e-05	-7.96865e-06	-2.95707e-05	8.14295e-06	6.67153e-07	-2.4165e-05	-5.0516e-05	-4.14313e-05	-2.25989e-05	-3.60752e-06	-2.38548e-05	-4.66297e-05	-4.93057e-05	-1.81856e-05	-7.81374e-05	-0.000112562	-0.000149336	-0.000158094	-0.000167255	-0.000189558	-0.00021565	-0.00022897	-0.000234203	-0.000231634	-0.000188352	-0.000147237	-0.000171713	-0.000165512	-0.000155317	-0.000145538	-0.000146356	-0.000122466	-0.000123206	-0.00012375
885.375	5.50403e-06	-1.15249e-05	1.55956e-05	1.51381e-05	-6.61744e-07	-2.65441e-05	-1.93409e-05	-2.78803e-06	-1.10803e-06	-2.48949e-07	-1.38162e-06	-2.19283e-07	-3.50425e-05	-4.02875e-05	-1.7717e-05	-2.03557e-05	-5.94353e-06	-2.85808e-05	1.09521e-05	-2.09124e-06	-2.31121e-05	-4.78024e-05	-4.06271e-05	-1.94891e-05	-4.45099e-06	-1.91189e-05	-4.05582e-05	-3.7943e-05	-1.63761e-05	-7.69973e-05	-0.000113625	-0.000145251	-0.000161278	-0.000164309	-0.000188025	-0.000208286	-0.000224319	-0.000234773	-0.000224585	-0.000182253	-0.000144178	-0.000168219	-0.000157725	-0.000147333	-0.000142681	-0.000140208	-0.000115667	-0.000117039	-0.000117957
887.635	5.88198e-06	-1.03013e-05	1.28567e-05	9.27703e-06	3.54334e-06	-2.51974e-05	-2.39118e-05	4.32315e-06	7.56315e-06	9.11777e-06	3.05625e-06	-4.74273e-06	-3.48421e-05	-3.48299e-05	-1.89021e-05	-1.97333e-05	-8.16197e-06	-2.78635e-05	1.34657e-05	-3.76938e-06	-2.62144e-05	-3.99375e-05	-4.01185e-05	-1.62567e-05	-1.75127e-06	-1.80902e-05	-3.72277e-05	-4.143e-05	-1.85416e-05	-7.62023e-05	-0.000112956	-0.000138251	-0.000160352	-0.000156751	-0.000192207	-0.000201766	-0.000218053	-0.000233129	-0.000215492	-0.000169158	-0.000141567	-0.000163006	-0.000148312	-0.000140593	-0.000137735	-0.000134282	-0.00010502	-0.000111705	-0.000112675
889.895	5.1791e-06	-8.1553e-06	1.13546e-05	9.01175e-06	4.1755e-06	-2.43903e-05	-2.1644e-05	3.26279e-06	6.06279e-06	8.88984e-06	9.25256e-06	-1.37655e-06	-2.77638e-05	-2.95936e-05	-1.86246e-05	-1.46491e-05	-8.47688e-06	-2.42613e-05	1.5662e-05	-2.62801e-06	-3.3609e-05	-3.789e-05	-3.24615e-05	-1.082e-05	1.56774e-06	-1.31626e-05	-3.27098e-05	-3.49992e-05	-1.9761e-05	-7.41958e-05	-0.000107794	-0.000127793	-0.000152192	-0.000147917	-0.00018234	-0.000194301	-0.000214432	-0.00021955	-0.000218242	-0.000175376	-0.000138053	-0.000153147	-0.000138938	-0.000133827	-0.000133396	-0.000129686	-0.000105151	-0.000108785	-0.000105778
892.155	1.38619e-05	-5.43613e-06	2.79232e-06	9.67587e-06	-7.90702e-07	-2.24774e-05	-2.08709e-05	-3.89983e-06	-1.99983e-06	1.57895e-06	6.98008e-06	-5.65553e-06	-3.1347e-05	-3.44978e-05	-1.55996e-05	-1.70316e-05	-1.08209e-05	-2.29137e-05	8.81614e-06	-5.94427e-06	-2.908e-05	-3.63147e-05	-2.55295e-05	-4.22917e-06	3.19239e-06	-1.20255e-05	-3.85648e-05	-2.81574e-05	-2.40323e-05	-7.15327e-05	-0.000101413	-0.00012732	-0.000149506	-0.000146459	-0.000183335	-0.00019316	-0.000213505	-0.000212	-0.000206924	-0.000174037	-0.000130294	-0.000151855	-0.000134656	-0.000132622	-0.000135262	-0.000128158	-9.67454e-05	-0.000103748	-0.000107799
894.415	2.24068e-05	-4.10517e-06	2.17661e-06	1.08826e-05	-4.90266e-06	-2.93575e-05	-2.02891e-05	-8.91149e-08	2.03089e-06	3.83839e-06	4.30217e-06	-4.94481e-06	-3.20843e-05	-3.9759e-05	-2.83002e-05	-1.66261e-05	-4.99661e-06	-1.68762e-05	7.8474e-06	-4.70778e-06	-2.8043e-05	-3.42787e-05	-2.43634e-05	-2.55527e-06	1.26686e-07	-1.48052e-05	-4.30433e-05	-3.30345e-05	-2.30756e-05	-6.43229e-05	-9.56131e-05	-0.000117171	-0.000133759	-0.000136978	-0.00017573	-0.000184519	-0.000203364	-0.000207189	-0.000194471	-0.00016768	-0.000126868	-0.00014318	-0.000121743	-0.000122643	-0.000129525	-0.000122874	-9.11676e-05	-9.98865e-05	-0.000101401
896.675	2.26844e-05	-9.60092e-06	-4.09638e-06	1.1198e-05	2.4607e-06	-2.55442e-05	-1.47671e-05	-8.15288e-06	-7.71288e-06	-1.47532e-06	9.40952e-06	-3.24079e-06	-3.81859e-05	-4.71613e-05	-3.38247e-05	-2.41443e-05	-1.03141e-05	-1.76386e-05	5.19732e-06	-1.13061e-05	-3.21357e-05	-3.73214e-05	-2.63811e-05	1.3829e-07	-4.51363e-06	-2.26212e-05	-4.83869e-05	-3.88177e-05	-2.81548e-05	-6.92804e-05	-9.70303e-05	-0.000115314	-0.000125309	-0.000133028	-0.000175527	-0.000181321	-0.000191621	-0.000193773	-0.00019144	-0.000166519	-0.000126919	-0.000140077	-0.000124919	-0.000123678	-0.000130949	-0.000125558	-9.07727e-05	-9.7992e-05	-9.74667e-05
898.935	2.54023e-05	-8.22355e-06	-5.12493e-06	1.55118e-05	7.00884e-07	-2.96782e-05	-1.40484e-05	-9.12174e-06	-9.00175e-06	-2.41637e-06	1.07337e-05	-1.47542e-07	-3.42728e-05	-4.07969e-05	-3.28659e-05	-1.9278e-05	-3.10534e-06	-1.7793e-05	1.05403e-06	-1.09275e-05	-2.78125e-05	-2.64466e-05	-1.61623e-05	6.33184e-06	4.33423e-06	-1.8471e-05	-5.0939e-05	-3.30765e-05	-2.41394e-05	-6.27339e-05	-8.65143e-05	-0.000109566	-0.000115586	-0.000120316	-0.000158871	-0.000168905	-0.000175903	-0.000176429	-0.000182716	-0.000160149	-0.000114516	-0.000130757	-0.000119293	-0.000114823	-0.000122743	-0.000116306	-8.18402e-05	-9.26693e-05	-9.2173e-05
[truncated: 83 more columns]

## Sheet: TS-P2_700nm
0	-4818.16	-4318.16	-3818.16	-3318.16	-2818.16	-2318.16	-1818.16	-1318.16	-1268.16	-1218.16	-1168.16	-1118.16	-1068.16	-1018.16	-968.165	-918.165	-868.165	-818.165	-768.165	-718.165	-668.165	-618.165	-568.165	-518.165	-468.165	-418.165	-368.165	-318.165	-268.165	-218.165	-168.165	-118.165	-68.1645	-18.1645	31.8355	81.8355	131.835	181.835	281.835	391.483	511.71	643.535	788.079	946.569	1120.35	1310.89	1519.82	1748.91	2000.1
485.357	NaN	NaN	-7.49729e-05	6.87893e-05	6.68228e-05	4.43935e-05	3.21719e-05	-5.33527e-05	-5.79727e-05	-6.25927e-05	-6.72127e-05	-7.18327e-05	-6.73064e-05	-5.10976e-05	-3.48376e-05	-1.85776e-05	-2.31762e-06	1.39424e-05	3.02024e-05	4.64624e-05	6.27224e-05	7.89824e-05	8.6938e-05	8.74369e-05	8.79169e-05	8.83969e-05	8.88769e-05	8.93569e-05	8.98369e-05	9.03169e-05	9.07969e-05	9.12769e-05	9.6736e-05	6.11648e-05	1.16169e-05	-1.69084e-05	8.12664e-05	-7.07586e-05	-0.000149791	-4.1641e-05	3.6409e-05	-4.18033e-05	3.21794e-05	5.21658e-05	2.77083e-05	-1.49291e-05	9.99928e-05	-1.50925e-06	-9.62733e-05
487.617	NaN	NaN	-6.8915e-05	7.01384e-05	6.11887e-05	4.53853e-05	2.50257e-05	-5.23778e-05	-5.73378e-05	-6.22978e-05	-6.72578e-05	-7.05927e-05	-5.94063e-05	-4.13463e-05	-2.32863e-05	-5.22629e-06	1.28337e-05	3.08937e-05	4.89537e-05	6.70137e-05	8.50737e-05	0.00010143	0.000103845	0.000100585	9.73252e-05	9.40652e-05	9.08052e-05	8.75452e-05	8.42852e-05	8.10252e-05	7.77652e-05	7.0187e-05	5.48383e-05	5.92054e-05	4.39809e-05	3.83812e-05	7.71982e-05	-9.64019e-05	-5.51745e-05	2.23566e-05	6.91835e-05	2.58416e-05	5.22544e-05	9.08674e-05	7.17943e-05	-2.89416e-06	0.000139091	7.92452e-05	-5.45361e-05
489.877	NaN	NaN	-7.08115e-05	7.32059e-05	5.96398e-05	5.32828e-05	3.38972e-05	-5.93201e-05	-6.78001e-05	-7.62801e-05	-8.47601e-05	-8.7353e-05	-7.17115e-05	-5.18315e-05	-3.19515e-05	-1.20715e-05	7.80855e-06	2.76885e-05	4.75685e-05	6.74485e-05	8.73285e-05	0.00010267	0.000101781	9.75612e-05	9.33412e-05	8.91212e-05	8.49012e-05	8.06812e-05	7.64612e-05	7.22412e-05	6.80212e-05	5.69103e-05	3.63032e-05	4.60363e-05	6.46421e-05	6.93062e-05	8.92289e-05	-5.60403e-05	1.71952e-05	7.20962e-05	9.8803e-05	9.32582e-05	0.000119201	0.000169673	0.000132707	3.88866e-05	0.000160861	0.000140797	9.77606e-06
492.137	NaN	NaN	-5.63726e-05	5.93028e-05	4.57405e-05	4.28271e-05	2.48858e-05	-4.88821e-05	-5.55621e-05	-6.22421e-05	-6.89221e-05	-6.78216e-05	-5.06662e-05	-3.23462e-05	-1.40262e-05	4.29379e-06	2.26138e-05	4.09338e-05	5.92538e-05	7.75738e-05	9.58938e-05	0.00010932	0.00010842	0.00010638	0.00010434	0.0001023	0.00010026	9.82202e-05	9.61802e-05	9.41402e-05	9.21002e-05	6.21637e-05	3.17069e-05	6.70491e-05	0.000122726	0.000118559	0.000111719	-2.51813e-06	9.65451e-05	0.000172424	0.000169889	0.000187863	0.000208804	0.000222434	0.000206026	7.21789e-05	0.000220991	0.000230668	6.52391e-05
494.397	NaN	NaN	-6.04607e-05	6.19408e-05	5.11736e-05	3.67214e-05	1.72473e-05	-3.70386e-05	-4.15986e-05	-4.61586e-05	-5.07186e-05	-4.84528e-05	-3.31433e-05	-1.77833e-05	-2.4233e-06	1.29367e-05	2.82967e-05	4.36567e-05	5.90167e-05	7.43767e-05	8.97367e-05	0.000101893	0.000102667	0.000103387	0.000104107	0.000104827	0.000105547	0.000106267	0.000106987	0.000107707	0.000108427	7.05887e-05	3.00179e-05	9.59215e-05	0.000142824	0.000144211	0.000112307	5.98427e-05	0.00020792	0.000253365	0.000214266	0.000270192	0.00028313	0.000289342	0.000244782	0.000130551	0.000293457	0.000304625	0.000145536
496.657	NaN	NaN	-5.74576e-05	4.9031e-05	4.40099e-05	3.72441e-05	1.62973e-05	-2.4803e-05	-2.8763e-05	-3.2723e-05	-3.62881e-05	-3.18423e-05	-1.68423e-05	-1.84232e-06	1.31577e-05	2.81577e-05	4.31577e-05	5.81577e-05	7.31577e-05	8.81577e-05	0.000102613	0.00011223	0.00011309	0.00011395	0.00011481	0.00011567	0.00011653	0.00011739	0.00011825	0.00011911	0.00011931	8.32201e-05	6.71412e-05	0.000128201	0.000158475	0.000187094	0.000159178	0.000145521	0.000290519	0.000330709	0.000264719	0.000350406	0.000348039	0.000346252	0.000301561	0.00020313	0.000338321	0.000368579	0.000216462
498.917	NaN	NaN	-6.40397e-05	2.97727e-05	5.35638e-05	3.64175e-05	1.63291e-05	-1.33224e-05	-1.65824e-05	-1.98424e-05	-2.22931e-05	-1.79525e-05	-8.43246e-06	1.08754e-06	1.06075e-05	2.01275e-05	2.96475e-05	3.91675e-05	4.86875e-05	5.82075e-05	6.81329e-05	7.58538e-05	8.04538e-05	8.50538e-05	8.96538e-05	9.42538e-05	9.88538e-05	0.000103454	0.000108054	0.000112654	0.000108538	8.01326e-05	0.00010235	0.000169812	0.000173992	0.000222128	0.000217858	0.000213568	0.000341655	0.00038321	0.000310979	0.000403261	0.000394438	0.000387744	0.000362626	0.000268929	0.00037589	0.000416253	0.000275672
501.177	NaN	NaN	-5.79631e-05	1.62646e-05	3.24632e-05	3.47804e-05	1.81559e-05	4.17693e-06	3.23693e-06	2.29693e-06	4.06823e-06	8.96693e-06	1.45269e-05	2.00869e-05	2.56469e-05	3.12069e-05	3.67669e-05	4.23269e-05	4.78869e-05	5.34469e-05	5.71451e-05	6.07608e-05	6.42608e-05	6.77608e-05	7.12608e-05	7.47608e-05	7.82608e-05	8.17608e-05	8.52608e-05	8.87608e-05	9.11532e-05	7.02642e-05	0.00011345	0.00018449	0.000189875	0.000227389	0.00023148	0.000262455	0.000374483	0.000409143	0.000352788	0.000446606	0.000392814	0.000385054	0.000391168	0.000308345	0.000391299	0.000430526	0.000319748
503.437	NaN	NaN	-6.3365e-05	1.18926e-05	2.61458e-05	3.11251e-05	2.62008e-05	1.46408e-05	1.37208e-05	1.27973e-05	1.43686e-05	1.71739e-05	1.99739e-05	2.27739e-05	2.55739e-05	2.83739e-05	3.11739e-05	3.39739e-05	3.67739e-05	3.95996e-05	4.21577e-05	4.49885e-05	4.78285e-05	5.06685e-05	5.35085e-05	5.63485e-05	5.91885e-05	6.20285e-05	6.48685e-05	6.75792e-05	6.15083e-05	7.42187e-05	0.000147827	0.000167618	0.000184204	0.000228156	0.00024628	0.00027483	0.000378126	0.000396629	0.000354893	0.000444009	0.000367256	0.000382865	0.000396053	0.000337859	0.0003887	0.00044489	0.000349638
505.697	NaN	NaN	-6.06043e-05	8.60784e-06	1.26921e-05	2.67534e-05	3.6742e-05	1.7672e-05	1.5392e-05	1.29355e-05	1.25068e-05	1.42668e-05	1.60268e-05	1.77868e-05	1.95468e-05	2.13068e-05	2.30668e-05	2.48268e-05	2.65868e-05	2.90321e-05	3.29903e-05	3.55303e-05	3.80703e-05	4.06103e-05	4.31503e-05	4.56903e-05	4.82303e-05	5.07703e-05	5.33103e-05	5.26339e-05	3.88438e-05	6.73501e-05	0.000148944	0.000134037	0.000172879	0.000204954	0.000234906	0.00026795	0.000336728	0.00037228	0.000339978	0.00042367	0.000332557	0.00036016	0.000392468	0.000331385	0.000356052	0.000421046	0.000342474
507.957	NaN	NaN	-6.59086e-05	1.0577e-05	1.14358e-05	1.58208e-05	4.21485e-05	2.08006e-05	1.74406e-05	1.4847e-05	1.47435e-05	1.56435e-05	1.65435e-05	1.74435e-05	1.83435e-05	1.92435e-05	2.01435e-05	2.10435e-05	2.19435e-05	2.27325e-05	2.48554e-05	2.71954e-05	2.95354e-05	3.18754e-05	3.42154e-05	3.65554e-05	3.88954e-05	4.12354e-05	4.35754e-05	3.84871e-05	2.69656e-05	6.32713e-05	0.000123624	9.48863e-05	0.000151234	0.000178647	0.000202273	0.000258911	0.000303935	0.000337794	0.000314317	0.00038394	0.000300543	0.000327841	0.000369867	0.000312234	0.000337194	0.000387414	0.000321554
510.217	NaN	NaN	-5.23983e-05	2.05921e-05	-7.4594e-06	1.2779e-05	4.25978e-05	1.67487e-05	1.31087e-05	1.22225e-05	1.39846e-05	1.63446e-05	1.87046e-05	2.10646e-05	2.34246e-05	2.57846e-05	2.81446e-05	3.05046e-05	3.28646e-05	3.33747e-05	3.37675e-05	3.34475e-05	3.31275e-05	3.28075e-05	3.24875e-05	3.21675e-05	3.18475e-05	3.15275e-05	3.12075e-05	1.65657e-05	1.25836e-05	5.98411e-05	8.91713e-05	6.52813e-05	0.000125822	0.000148429	0.000168536	0.000251885	0.000272473	0.000299916	0.000291805	0.000363552	0.00026621	0.000287707	0.000346431	0.000295059	0.000310725	0.000349848	0.000292921
512.477	NaN	NaN	-5.24712e-05	2.61554e-05	-8.75565e-06	3.31078e-06	3.81023e-05	2.18745e-05	1.91989e-05	1.94327e-05	2.04127e-05	2.13927e-05	2.23727e-05	2.33527e-05	2.43327e-05	2.53127e-05	2.62927e-05	2.72727e-05	2.82314e-05	2.65815e-05	2.70815e-05	2.75815e-05	2.80815e-05	2.85815e-05	2.90815e-05	2.95815e-05	3.00815e-05	3.05815e-05	3.10045e-05	1.44009e-05	2.40716e-06	4.97242e-05	5.24513e-05	4.18005e-05	8.61285e-05	0.000113553	0.00014408	0.000237559	0.00024403	0.000272245	0.000269434	0.000318731	0.000245372	0.000262579	0.000311818	0.000277729	0.000284339	0.000325115	0.000265771
514.737	NaN	NaN	-5.34266e-05	2.6415e-05	-6.57373e-06	4.06937e-06	3.49924e-05	1.90822e-05	1.69457e-05	1.8243e-05	2.0503e-05	2.2763e-05	2.5023e-05	2.7283e-05	2.9543e-05	3.1803e-05	3.4063e-05	3.6323e-05	3.82796e-05	3.6864e-05	3.6004e-05	3.5144e-05	3.4284e-05	3.3424e-05	3.2564e-05	3.1704e-05	3.0844e-05	2.9984e-05	2.8278e-05	9.71068e-06	9.49946e-06	4.26178e-05	8.48401e-06	2.82583e-05	5.65306e-05	9.21995e-05	0.000134421	0.000234285	0.000231496	0.000240407	0.000257971	0.000306898	0.000231545	0.000255755	0.000281258	0.000273733	0.000264192	0.000291743	0.000251138
516.997	NaN	NaN	-5.2739e-05	2.59692e-05	-5.07784e-06	4.89844e-07	3.54658e-05	2.0063e-05	1.83656e-05	2.04559e-05	2.39759e-05	2.74959e-05	3.10159e-05	3.45359e-05	3.80559e-05	4.15759e-05	4.50959e-05	4.86159e-05	5.15181e-05	5.01029e-05	4.74629e-05	4.48229e-05	4.21829e-05	3.95429e-05	3.69029e-05	3.42629e-05	3.16229e-05	2.89829e-05	2.14934e-05	3.71979e-06	1.80423e-05	3.50697e-05	-1.43445e-05	1.61856e-05	3.55896e-05	8.37077e-05	0.00014521	0.000230843	0.00023554	0.000237613	0.000264782	0.000304257	0.00023308	0.000259395	0.000269854	0.000279585	0.000262674	0.000282466	0.000252374
519.257	NaN	NaN	-4.7338e-05	3.02194e-05	-5.2965e-06	-2.86073e-06	3.32795e-05	1.68795e-05	1.61591e-05	1.85464e-05	2.15064e-05	2.44664e-05	2.74264e-05	3.03864e-05	3.33464e-05	3.63064e-05	3.92664e-05	4.22264e-05	4.4507e-05	4.32481e-05	4.14881e-05	3.97281e-05	3.79681e-05	3.62081e-05	3.44481e-05	3.26881e-05	3.09281e-05	2.91681e-05	1.98511e-05	9.18767e-06	2.65689e-05	2.20264e-05	-2.5996e-05	9.57552e-06	2.81679e-05	8.64613e-05	0.000166533	0.000232931	0.000252472	0.000250364	0.000290132	0.000320813	0.000247002	0.000281753	0.000265036	0.000294169	0.000269502	0.000293015	0.0002658
521.517	NaN	NaN	-5.09094e-05	3.33467e-05	-2.00026e-06	-9.43584e-06	3.12851e-05	1.83577e-05	1.93372e-05	2.14372e-05	2.35372e-05	2.56372e-05	2.77372e-05	2.98372e-05	3.19372e-05	3.40372e-05	3.61372e-05	3.82259e-05	3.87065e-05	3.73865e-05	3.60665e-05	3.47465e-05	3.34265e-05	3.21065e-05	3.07865e-05	2.94665e-05	2.81465e-05	2.67338e-05	1.0305e-05	1.33319e-05	4.12741e-05	2.36908e-06	-2.66787e-05	5.61422e-06	2.31946e-05	9.64816e-05	0.000203302	0.000240678	0.000274497	0.000277191	0.000315167	0.000333324	0.000282114	0.000315779	0.000273514	0.000321398	0.000288105	0.000305928	0.000289452
523.777	NaN	NaN	-4.67149e-05	2.79694e-05	3.1634e-06	-8.21002e-06	3.41529e-05	1.08838e-05	1.2439e-05	1.4959e-05	1.7479e-05	1.9999e-05	2.2519e-05	2.5039e-05	2.7559e-05	3.0079e-05	3.2599e-05	3.48603e-05	3.48022e-05	3.37022e-05	3.26022e-05	3.15022e-05	3.04022e-05	2.93022e-05	2.82022e-05	2.71022e-05	2.60022e-05	2.45975e-05	7.82755e-06	1.57344e-05	4.6118e-05	-8.06245e-06	-1.55546e-05	8.81507e-06	4.64179e-05	0.00012803	0.000249245	0.000263873	0.000307881	0.000315292	0.000358671	0.000368834	0.000330066	0.000362496	0.000300715	0.000360542	0.000327671	0.00033959	0.000327924
526.037	NaN	NaN	-3.99118e-05	3.10882e-05	2.30421e-06	-1.30176e-05	3.12865e-05	9.50557e-06	1.15816e-05	1.41016e-05	1.66216e-05	1.91416e-05	2.16616e-05	2.41816e-05	2.67016e-05	2.92216e-05	3.17416e-05	3.37578e-05	3.34819e-05	3.29019e-05	3.23219e-05	3.17419e-05	3.11619e-05	3.05819e-05	3.00019e-05	2.94219e-05	2.88419e-05	2.46721e-05	5.92328e-06	2.40123e-05	4.75708e-05	-1.40057e-05	-2.68348e-06	2.6024e-05	7.29515e-05	0.000170331	0.000295256	0.000303563	0.000359618	0.000368501	0.00041488	0.000402739	0.000388379	0.000408642	0.000343593	0.000405943	0.000379011	0.000391922	0.00037758
528.297	NaN	NaN	-3.92649e-05	3.13935e-05	-1.73241e-06	-5.98745e-06	2.9273e-05	4.90648e-06	6.58337e-06	8.52337e-06	1.04634e-05	1.24034e-05	1.43434e-05	1.62834e-05	1.82234e-05	2.01634e-05	2.21034e-05	2.42798e-05	2.47583e-05	2.52183e-05	2.56783e-05	2.61383e-05	2.65983e-05	2.70583e-05	2.75183e-05	2.79783e-05	2.84383e-05	2.0751e-05	6.57139e-06	3.15624e-05	3.93269e-05	-1.57981e-05	1.37329e-05	4.29552e-05	0.000111844	0.000228796	0.000342922	0.000357494	0.000411719	0.000416554	0.000468387	0.000447356	0.000446566	0.000460166	0.000393079	0.000462333	0.000431592	0.00044456	0.000431573
530.557	NaN	-1.63863e-05	-3.40112e-05	2.46991e-05	-3.4008e-06	-4.68216e-06	2.815e-05	6.59959e-06	7.69959e-06	8.79959e-06	9.89959e-06	1.09996e-05	1.20996e-05	1.31996e-05	1.42996e-05	1.53996e-05	1.64996e-05	1.84879e-05	1.88679e-05	1.92479e-05	1.96279e-05	2.00079e-05	2.03879e-05	2.07679e-05	2.11479e-05	2.15279e-05	2.19079e-05	2.04295e-05	5.46737e-06	3.90918e-05	2.76895e-05	-9.05553e-06	3.45189e-05	6.93177e-05	0.000150492	0.000281044	0.000381794	0.000414125	0.00045525	0.000466886	0.000515935	0.000483454	0.000502519	0.000503877	0.000446176	0.000511642	0.000486586	0.000488021	0.000480149
532.817	NaN	-1.35987e-05	-2.81846e-05	1.53484e-05	-6.81798e-06	-8.82116e-07	2.50848e-05	1.06249e-05	1.11649e-05	1.17049e-05	1.22449e-05	1.27849e-05	1.33249e-05	1.38649e-05	1.44049e-05	1.49449e-05	1.54243e-05	1.6544e-05	1.6984e-05	1.7424e-05	1.7864e-05	1.8304e-05	1.8744e-05	1.9184e-05	1.9624e-05	2.0064e-05	2.07725e-05	2.00348e-05	1.19357e-05	4.41124e-05	1.17294e-05	1.97491e-06	4.33729e-05	8.78573e-05	0.000188836	0.000322676	0.000408136	0.000463846	0.000498049	0.000508803	0.00055428	0.000511372	0.000533987	0.000533857	0.000490329	0.000543947	0.000527368	0.000522292	0.000519886
535.077	NaN	-1.36933e-05	-2.98686e-05	1.52321e-05	-5.89476e-06	1.35955e-06	2.22964e-05	1.17359e-05	1.11359e-05	1.05359e-05	9.93589e-06	9.33589e-06	8.73589e-06	8.13589e-06	7.53589e-06	6.93589e-06	6.51723e-06	7.32421e-06	8.18421e-06	9.04421e-06	9.90421e-06	1.07642e-05	1.16242e-05	1.24842e-05	1.33442e-05	1.42042e-05	1.48073e-05	1.57768e-05	1.31591e-05	4.39977e-05	6.14428e-06	6.18051e-06	4.22733e-05	9.88298e-05	0.000209134	0.00034118	0.000412983	0.000481754	0.000514453	0.000517098	0.000559631	0.000512444	0.000537357	0.000538073	0.000505391	0.000547838	0.000539694	0.000529312	0.000527445
537.337	NaN	-1.09066e-05	-2.61599e-05	9.31296e-06	-8.96095e-06	4.97375e-06	2.33869e-05	1.05423e-05	1.02223e-05	9.90227e-06	9.58227e-06	9.26227e-06	8.94227e-06	8.62227e-06	8.30227e-06	7.98227e-06	7.41968e-06	8.0918e-06	9.0718e-06	1.00518e-05	1.10318e-05	1.20118e-05	1.29918e-05	1.39718e-05	1.49518e-05	1.59318e-05	1.3045e-05	1.93789e-05	2.28606e-05	3.86045e-05	1.13563e-06	1.02312e-05	4.26289e-05	0.000102755	0.000214846	0.000339011	0.000406773	0.000479694	0.000497649	0.00050523	0.000541254	0.0004921	0.000521131	0.000518502	0.000488506	0.000531554	0.00052362	0.00050361	0.000505066
539.597	NaN	-1.24396e-05	-2.38305e-05	8.91688e-06	-6.64886e-06	5.95329e-06	1.9889e-05	1.07025e-05	1.02625e-05	9.8225e-06	9.3825e-06	8.9425e-06	8.5025e-06	8.0625e-06	7.6225e-06	7.1825e-06	6.77674e-06	6.90863e-06	7.06863e-06	7.22863e-06	7.38863e-06	7.54863e-06	7.70863e-06	7.86863e-06	8.02863e-06	8.18863e-06	1.11777e-05	2.22413e-05	2.32411e-05	3.05294e-05	3.11068e-06	1.20165e-05	3.166e-05	9.43833e-05	0.000206061	0.000315997	0.00038454	0.000452376	0.00046518	0.000481183	0.000493871	0.000450644	0.000477949	0.000476959	0.000450893	0.000484858	0.000488731	0.000454426	0.000461627
541.857	NaN	-8.15111e-06	-1.99338e-05	5.71828e-06	-6.9085e-06	6.94404e-06	1.74651e-05	7.07501e-06	7.43501e-06	7.79501e-06	8.15501e-06	8.51501e-06	8.87501e-06	9.23501e-06	9.59501e-06	9.91237e-06	9.80661e-06	9.58661e-06	9.36661e-06	9.14661e-06	8.92661e-06	8.70661e-06	8.48661e-06	8.26661e-06	8.04661e-06	7.90678e-06	1.15923e-05	1.87489e-05	2.652e-05	1.23236e-05	-1.16778e-06	1.76585e-06	1.23975e-05	7.37231e-05	0.000186033	0.000278032	0.000347066	0.00040907	0.000417845	0.000424998	0.00042844	0.000393289	0.000416704	0.000416273	0.000394281	0.000421016	0.000427899	0.000395054	0.00040236
544.117	NaN	-9.68514e-06	-2.01217e-05	6.43482e-06	-4.10695e-06	8.64377e-06	1.62131e-05	4.53519e-06	4.57519e-06	4.61519e-06	4.65519e-06	4.69519e-06	4.73519e-06	4.77519e-06	4.81519e-06	4.95792e-06	5.07267e-06	5.33267e-06	5.59267e-06	5.85267e-06	6.11267e-06	6.37267e-06	6.63267e-06	6.89267e-06	7.15267e-06	5.05174e-06	4.58376e-06	1.58328e-05	2.48115e-05	-3.00865e-07	-4.69184e-06	-9.00835e-06	5.20785e-07	5.75996e-05	0.000158728	0.000234603	0.000305892	0.000355899	0.000351481	0.000356681	0.000358	0.000329034	0.000353201	0.000353319	0.000331659	0.000352252	0.000367099	0.000331016	0.00033366
546.377	NaN	-7.85033e-06	-1.71374e-05	1.93788e-06	-6.00617e-06	9.05669e-06	1.64585e-05	6.22826e-06	6.80826e-06	7.38826e-06	7.96826e-06	8.54826e-06	9.12826e-06	9.70826e-06	1.02883e-05	1.09399e-05	1.12928e-05	1.14528e-05	1.16128e-05	1.17728e-05	1.19328e-05	1.20928e-05	1.22528e-05	1.24128e-05	1.25728e-05	8.32132e-06	9.91121e-06	2.0922e-05	2.24743e-05	-5.87507e-06	-8.06588e-06	-1.3333e-05	-6.94071e-06	4.89333e-05	0.000134573	0.00020165	0.000272369	0.000309321	0.00029663	0.000307565	0.000300513	0.000279514	0.000301121	0.000297	0.000281961	0.000300402	0.000311982	0.000276096	0.000280148
548.637	NaN	-5.46912e-06	-1.48424e-05	9.08222e-07	-6.04525e-06	1.22797e-05	1.20046e-05	1.25941e-06	1.11941e-06	9.79414e-07	8.39414e-07	6.99414e-07	5.59414e-07	4.19414e-07	2.79414e-07	5.32334e-07	1.02917e-06	1.56917e-06	2.10917e-06	2.64917e-06	3.18917e-06	3.72917e-06	4.26917e-06	4.80917e-06	5.34917e-06	-1.28622e-07	4.12729e-06	1.4311e-05	1.14272e-05	-8.98376e-06	-1.18943e-05	-2.4096e-05	-1.74383e-05	3.46802e-05	0.00010622	0.000167462	0.000230136	0.000259869	0.000249941	0.000251586	0.000238699	0.000234314	0.00024048	0.000246562	0.00023799	0.000244861	0.000260404	0.000229131	0.000235779
550.897	NaN	-3.80172e-06	-1.00324e-05	1.10025e-06	-5.37615e-06	1.02572e-05	1.11792e-05	-2.0111e-06	-1.1711e-06	-3.31099e-07	5.08901e-07	1.3489e-06	2.1889e-06	3.0289e-06	3.8689e-06	4.31241e-06	4.67241e-06	5.03241e-06	5.39241e-06	5.75241e-06	6.11241e-06	6.47241e-06	6.83241e-06	7.19241e-06	7.55241e-06	-4.3603e-07	-2.73227e-07	7.34731e-06	7.37112e-06	-1.05647e-05	-2.09647e-05	-2.86132e-05	-2.00457e-05	2.56877e-05	7.29394e-05	0.000131934	0.000187957	0.000215094	0.000203248	0.000199568	0.000193561	0.000195326	0.000198866	0.000200176	0.000195575	0.000197762	0.000214305	0.000187111	0.000197979
553.157	NaN	-8.06413e-06	-1.20479e-05	1.33122e-06	-2.95383e-06	1.0342e-05	1.15709e-05	1.65942e-06	1.71942e-06	1.77942e-06	1.83942e-06	1.89942e-06	1.95942e-06	2.01942e-06	2.22323e-06	2.90938e-06	3.96938e-06	5.02938e-06	6.08938e-06	7.14938e-06	8.20938e-06	9.26938e-06	1.03294e-05	1.13894e-05	1.23672e-05	3.85162e-06	2.22568e-07	8.58113e-06	5.71559e-06	-1.91806e-06	-1.43972e-05	-2.6832e-05	-2.11967e-05	1.73351e-05	5.01174e-05	0.000105439	0.000157857	0.000175729	0.000164868	0.000165515	0.000157605	0.000163876	0.000162527	0.000161246	0.000163961	0.000163539	0.000178978	0.000149637	0.000162462
555.417	NaN	-7.03136e-06	-8.83141e-06	1.04974e-06	-3.19163e-06	7.37998e-06	1.19694e-05	2.11421e-06	2.69421e-06	3.27421e-06	3.85421e-06	4.43421e-06	5.01421e-06	5.59421e-06	5.99509e-06	6.13587e-06	6.31587e-06	6.49587e-06	6.67587e-06	6.85587e-06	7.03587e-06	7.21587e-06	7.39587e-06	7.57587e-06	9.43576e-06	6.58865e-06	7.8116e-06	1.07904e-05	7.07553e-06	3.95641e-06	-1.27393e-05	-2.63429e-05	-2.26372e-05	5.67995e-06	2.67204e-05	8.26609e-05	0.000127496	0.000140735	0.000139964	0.000136779	0.000126008	0.00013952	0.000132881	0.000127669	0.000140226	0.000128823	0.000144777	0.000124891	0.000135986
557.677	NaN	-5.78241e-06	-4.15343e-06	2.55801e-06	-5.67024e-06	4.65161e-06	9.42049e-06	7.64822e-07	8.84822e-07	1.00482e-06	1.12482e-06	1.24482e-06	1.36482e-06	1.48482e-06	1.67988e-06	1.85172e-06	2.09172e-06	2.33172e-06	2.57172e-06	2.81172e-06	3.05172e-06	3.29172e-06	3.53172e-06	3.77172e-06	4.79647e-06	4.31862e-06	5.19656e-06	5.42625e-06	3.74866e-06	3.29737e-06	-1.42027e-05	-2.75799e-05	-2.43618e-05	-1.11063e-05	2.52225e-06	5.68239e-05	9.68793e-05	0.000112354	0.000115371	0.000113234	9.48785e-05	0.00011036	0.000105434	0.000100283	0.000117413	0.000100494	0.000117681	9.80098e-05	0.000104874
559.937	NaN	-4.90962e-06	-4.63132e-06	6.54499e-07	-6.08302e-06	2.28156e-06	1.01856e-05	3.62343e-06	3.34343e-06	3.06343e-06	2.78343e-06	2.50343e-06	2.22343e-06	1.94343e-06	2.05406e-06	1.92464e-06	1.74464e-06	1.56464e-06	1.38464e-06	1.20464e-06	1.02464e-06	8.44642e-07	6.64642e-07	4.84642e-07	4.86122e-06	8.7864e-06	1.10844e-05	6.80602e-06	4.53687e-06	2.1652e-06	-1.37457e-05	-2.70544e-05	-2.74155e-05	-2.35675e-05	-9.40875e-06	4.11125e-05	7.69229e-05	9.13847e-05	8.9188e-05	0.000101359	7.42659e-05	8.63745e-05	9.33959e-05	6.74317e-05	0.000100319	8.20561e-05	9.52313e-05	7.37963e-05	8.53098e-05
562.197	NaN	-3.71322e-06	-5.12256e-06	-5.74826e-07	-1.5253e-06	2.30025e-06	7.5088e-06	8.58669e-07	4.18669e-07	-2.13308e-08	-4.61331e-07	-9.01331e-07	-1.34133e-06	-1.78133e-06	-2.00124e-06	-1.68124e-06	-1.36124e-06	-1.04124e-06	-7.21237e-07	-4.01237e-07	-8.12375e-08	2.38763e-07	5.58763e-07	8.78763e-07	4.25844e-06	1.39818e-05	1.39958e-05	5.93345e-06	5.00169e-06	2.44785e-07	-1.0725e-05	-2.40753e-05	-2.7897e-05	-3.63148e-05	-1.43377e-05	3.24332e-05	6.20315e-05	7.89942e-05	8.00802e-05	8.81679e-05	5.24326e-05	6.85518e-05	7.98135e-05	5.19377e-05	8.69003e-05	6.49705e-05	7.73559e-05	6.43207e-05	6.71864e-05
564.457	NaN	-1.06651e-06	1.06879e-06	1.93795e-06	-5.70463e-06	-1.62181e-06	3.95676e-06	1.05528e-06	7.15279e-07	3.75279e-07	3.52793e-08	-3.04721e-07	-6.44721e-07	-9.6221e-07	-1.06592e-06	-1.46592e-06	-1.86592e-06	-2.26592e-06	-2.66592e-06	-3.06592e-06	-3.46592e-06	-3.86592e-06	-4.26592e-06	-3.79925e-06	3.78008e-06	1.19286e-05	1.85659e-05	1.78792e-06	-2.80908e-07	-6.42996e-06	-1.43668e-05	-2.07787e-05	-2.58501e-05	-4.49841e-05	-2.30075e-05	2.34368e-05	4.60665e-05	6.89392e-05	6.58351e-05	7.74755e-05	3.70563e-05	5.57322e-05	6.60846e-05	3.93466e-05	7.33185e-05	4.75354e-05	6.35204e-05	5.75586e-05	5.48431e-05
566.717	NaN	-2.88489e-06	6.73875e-08	3.95267e-06	-4.17922e-06	-2.47409e-06	3.95004e-06	1.93569e-06	1.29569e-06	6.55691e-07	1.56909e-08	-6.24309e-07	-1.26431e-06	-1.95467e-06	-2.25545e-06	-2.25545e-06	-2.25545e-06	-2.25545e-06	-2.25545e-06	-2.25545e-06	-2.25545e-06	-2.25545e-06	-2.25545e-06	-2.11083e-06	3.84749e-06	1.0385e-05	1.44792e-05	-3.51845e-06	-6.50281e-06	-1.34873e-05	-1.67828e-05	-1.89157e-05	-2.97428e-05	-5.27174e-05	-2.51059e-05	1.23491e-05	3.06958e-05	5.83775e-05	5.35898e-05	6.78671e-05	2.07491e-05	4.17885e-05	5.80756e-05	2.60508e-05	5.7655e-05	4.20726e-05	5.43863e-05	4.08189e-05	4.45979e-05
568.977	NaN	-4.80673e-06	1.57553e-06	3.11962e-06	-2.55296e-06	3.68564e-07	3.13578e-06	4.20874e-06	4.50874e-06	4.80874e-06	5.10874e-06	5.40874e-06	5.70874e-06	5.52243e-06	5.06747e-06	4.70747e-06	4.34747e-06	3.98747e-06	3.62747e-06	3.26747e-06	2.90747e-06	2.54747e-06	2.18747e-06	4.87759e-07	4.84782e-06	1.13826e-05	1.22774e-05	-5.20461e-06	-6.35167e-06	-1.39545e-05	-1.40792e-05	-1.36912e-05	-2.80157e-05	-5.33314e-05	-2.82505e-05	7.24784e-06	2.29235e-05	5.0452e-05	4.70037e-05	5.61726e-05	1.33356e-05	3.38998e-05	5.31814e-05	2.01564e-05	4.81124e-05	3.53287e-05	4.58217e-05	3.49898e-05	4.24455e-05
571.237	NaN	-6.30486e-06	9.08449e-07	6.21162e-06	-7.94368e-07	-8.24148e-07	2.09537e-06	4.46629e-06	5.08629e-06	5.70629e-06	6.32629e-06	6.94629e-06	7.56629e-06	7.98159e-06	7.93106e-06	7.87106e-06	7.81106e-06	7.75106e-06	7.69106e-06	7.63106e-06	7.57106e-06	7.51106e-06	7.45106e-06	5.00936e-06	3.43193e-06	1.19145e-05	1.0434e-05	-6.51286e-06	-6.48211e-06	-1.49782e-05	-1.46062e-05	-1.21899e-05	-3.5792e-05	-6.48937e-05	-4.01251e-05	-5.52956e-06	1.69781e-05	4.43328e-05	4.64711e-05	5.13549e-05	8.28329e-06	3.19306e-05	4.51812e-05	2.01914e-05	4.15125e-05	2.6411e-05	4.24973e-05	3.17346e-05	3.50419e-05
573.497	NaN	-7.29051e-06	1.12245e-06	4.97414e-06	-6.2453e-06	9.47149e-07	6.08486e-06	6.92477e-06	7.36477e-06	7.80477e-06	8.24477e-06	8.68477e-06	9.12477e-06	9.3778e-06	9.3378e-06	9.2978e-06	9.2578e-06	9.2178e-06	9.1778e-06	9.1378e-06	9.0978e-06	9.0578e-06	9.0178e-06	8.0143e-06	6.00827e-06	1.18024e-05	7.04306e-06	-7.29972e-06	-7.78314e-06	-1.67286e-05	-2.38989e-05	-2.49694e-05	-5.00579e-05	-7.2469e-05	-5.21412e-05	-1.81579e-05	1.32165e-05	3.47725e-05	4.02111e-05	4.52231e-05	1.30454e-05	2.92752e-05	3.58801e-05	1.23462e-05	3.30143e-05	2.48102e-05	3.94363e-05	2.1423e-05	2.99204e-05
575.757	NaN	-8.708e-06	-1.26493e-06	3.26036e-06	-1.69983e-06	4.40109e-06	5.77321e-06	7.00321e-06	7.92321e-06	8.84321e-06	9.76321e-06	1.06832e-05	1.16296e-05	1.27401e-05	1.34201e-05	1.41001e-05	1.47801e-05	1.54601e-05	1.61401e-05	1.68201e-05	1.75001e-05	1.81801e-05	1.86648e-05	1.46734e-05	7.57471e-06	1.74139e-05	5.82456e-06	-1.18119e-05	-7.70386e-06	-1.91863e-05	-2.19839e-05	-3.26593e-05	-6.94222e-05	-8.11359e-05	-6.5168e-05	-2.74434e-05	1.14547e-05	3.00266e-05	4.17765e-05	4.0937e-05	1.40119e-05	2.69976e-05	3.63284e-05	8.86957e-06	2.94675e-05	2.64494e-05	3.35153e-05	1.77385e-05	2.69317e-05
578.017	NaN	-8.45337e-06	-4.91067e-07	2.18134e-06	-1.65487e-06	6.14486e-06	5.92429e-06	6.41322e-06	7.43322e-06	8.45322e-06	9.47322e-06	1.04932e-05	1.14424e-05	1.23258e-05	1.29258e-05	1.35258e-05	1.41258e-05	1.47258e-05	1.53258e-05	1.59258e-05	1.65258e-05	1.71258e-05	1.80406e-05	1.61111e-05	9.41454e-06	1.79908e-05	3.84406e-06	-1.13225e-05	-6.64759e-06	-1.28434e-05	-1.99289e-05	-3.37725e-05	-7.90929e-05	-8.50657e-05	-7.3344e-05	-3.30106e-05	1.30385e-05	3.0522e-05	4.59972e-05	3.69117e-05	2.65679e-05	2.677e-05	3.31622e-05	1.63119e-05	2.82805e-05	3.07465e-05	3.33485e-05	2.11942e-05	2.63852e-05
580.277	NaN	-7.26752e-06	-5.37824e-07	3.6405e-06	-7.67773e-07	3.21016e-06	5.6694e-06	5.31921e-06	6.07921e-06	6.83921e-06	7.59921e-06	8.35921e-06	8.7981e-06	9.25745e-06	9.83745e-06	1.04174e-05	1.09974e-05	1.15774e-05	1.21574e-05	1.27374e-05	1.33174e-05	1.38974e-05	1.49425e-05	1.60889e-05	1.24459e-05	1.8113e-05	5.68781e-06	-9.68124e-06	-9.94982e-06	-1.38043e-05	-1.74889e-05	-3.56086e-05	-8.73679e-05	-8.88537e-05	-7.39323e-05	-3.26138e-05	1.48471e-05	3.28767e-05	4.918e-05	3.36317e-05	3.15291e-05	3.17156e-05	3.19605e-05	1.48752e-05	2.4607e-05	3.05082e-05	3.10575e-05	2.43342e-05	2.84908e-05
582.537	NaN	-7.64542e-06	3.35618e-06	2.66293e-06	-6.30367e-08	3.96244e-06	4.14534e-06	4.68272e-06	5.34272e-06	6.00272e-06	6.66272e-06	7.32272e-06	8.03847e-06	8.75619e-06	9.47619e-06	1.01962e-05	1.09162e-05	1.16362e-05	1.23562e-05	1.30762e-05	1.37962e-05	1.45162e-05	1.48651e-05	1.57735e-05	1.49649e-05	1.42256e-05	2.63475e-06	-1.10802e-05	-1.08639e-05	-1.15643e-05	-1.48379e-05	-3.54645e-05	-8.39502e-05	-8.31928e-05	-6.77607e-05	-2.65064e-05	1.67345e-05	3.34156e-05	4.79432e-05	2.87766e-05	3.68923e-05	2.92316e-05	3.45812e-05	2.01365e-05	2.44451e-05	3.66081e-05	2.67353e-05	2.77844e-05	3.56322e-05
584.797	NaN	-5.87003e-06	4.92165e-06	-4.85364e-07	1.16994e-07	4.98025e-06	2.6236e-06	7.19375e-06	8.11375e-06	9.03375e-06	9.95375e-06	1.08737e-05	1.12887e-05	1.15087e-05	1.17287e-05	1.19487e-05	1.21687e-05	1.23887e-05	1.26087e-05	1.28287e-05	1.30487e-05	1.32687e-05	1.57699e-05	1.5532e-05	1.74329e-05	1.18753e-05	4.45936e-06	-6.90523e-06	-1.10045e-05	-6.96545e-06	-4.49202e-06	-2.47015e-05	-7.1761e-05	-6.92592e-05	-5.57911e-05	-1.95549e-05	2.18474e-05	4.23841e-05	5.33826e-05	3.05902e-05	3.84644e-05	3.21478e-05	4.16783e-05	2.96873e-05	2.90125e-05	4.09993e-05	2.55193e-05	3.49467e-05	4.11166e-05
587.057	NaN	-2.81058e-06	6.9623e-06	-3.24542e-06	-2.00636e-06	5.59745e-06	1.25069e-06	6.94267e-06	8.46267e-06	9.98267e-06	1.15027e-05	1.30227e-05	1.26435e-05	1.15835e-05	1.05235e-05	9.46353e-06	8.40353e-06	7.34353e-06	6.28353e-06	5.22353e-06	4.16353e-06	3.10353e-06	8.14266e-06	1.13529e-05	1.54083e-05	7.54957e-06	3.15016e-06	-3.07662e-06	-1.44029e-05	-3.52272e-07	-3.06661e-06	-2.15443e-05	-5.13222e-05	-5.57112e-05	-4.52185e-05	-8.20424e-06	3.15293e-05	4.7389e-05	5.73981e-05	3.34731e-05	4.29046e-05	3.13198e-05	4.25269e-05	3.44885e-05	3.22223e-05	4.47199e-05	2.95085e-05	3.60965e-05	4.59344e-05
589.317	NaN	-1.47411e-06	9.40316e-06	-4.08071e-06	-5.62352e-06	6.00411e-06	-7.93904e-07	1.86189e-06	3.32189e-06	4.78189e-06	6.24189e-06	7.71243e-06	7.49047e-06	6.89047e-06	6.29047e-06	5.69047e-06	5.09047e-06	4.49047e-06	3.89047e-06	3.29047e-06	2.69047e-06	2.11155e-06	7.58648e-06	1.25607e-05	1.65038e-05	9.57473e-06	6.57489e-06	-9.80307e-07	-1.75283e-05	-1.96746e-06	4.44887e-07	-2.0948e-05	-4.177e-05	-4.57388e-05	-3.33421e-05	1.37538e-06	3.47942e-05	5.44762e-05	5.90953e-05	3.87443e-05	4.23828e-05	3.85463e-05	4.61796e-05	3.74229e-05	3.60297e-05	4.68395e-05	3.36505e-05	4.33022e-05	4.99917e-05
591.577	NaN	-1.12779e-06	8.54942e-06	-6.76728e-06	-5.84394e-06	6.94195e-06	-2.22073e-08	1.12476e-06	2.12476e-06	3.12476e-06	4.12476e-06	5.14526e-06	4.75363e-06	4.33363e-06	3.91363e-06	3.49363e-06	3.07363e-06	2.65363e-06	2.23363e-06	1.81363e-06	1.39363e-06	1.33829e-06	7.42632e-06	9.74643e-06	1.336e-05	8.3163e-06	3.74446e-06	-2.8194e-06	-1.63604e-05	4.66649e-07	3.02336e-07	-2.32305e-05	-3.72503e-05	-3.79173e-05	-2.65665e-05	9.70668e-06	4.04243e-05	5.81914e-05	5.7887e-05	4.19468e-05	4.53738e-05	4.03992e-05	4.83266e-05	4.21243e-05	3.8297e-05	4.84098e-05	3.56157e-05	4.47645e-05	5.40167e-05
593.837	NaN	-2.13811e-06	8.68702e-06	-7.78191e-06	-5.49312e-06	1.00953e-05	-3.88797e-07	-2.50751e-07	1.20925e-06	2.66925e-06	4.12925e-06	5.60975e-06	5.30127e-06	4.70127e-06	4.10127e-06	3.50127e-06	2.90127e-06	2.30127e-06	1.70127e-06	1.10127e-06	5.01265e-07	-1.54338e-06	3.9393e-06	8.41439e-06	9.7942e-06	5.12346e-06	-1.66702e-07	-6.17856e-06	-1.8012e-05	1.72816e-07	2.46263e-06	-2.21474e-05	-3.67638e-05	-3.27283e-05	-1.83944e-05	1.41414e-05	4.41828e-05	6.63673e-05	6.8129e-05	4.35237e-05	4.83034e-05	4.6552e-05	4.66574e-05	5.18e-05	4.05985e-05	5.26019e-05	4.35171e-05	4.99877e-05	5.73784e-05
596.097	NaN	-2.04147e-06	7.91653e-06	-5.79802e-06	-2.93923e-06	7.09532e-06	-2.83577e-06	-2.64752e-06	-1.56752e-06	-4.87517e-07	5.92483e-07	1.72679e-06	1.65908e-06	1.47908e-06	1.29908e-06	1.11908e-06	9.39076e-07	7.59076e-07	5.79076e-07	3.99076e-07	2.19076e-07	-1.36049e-06	1.63182e-06	3.43191e-06	2.8396e-06	4.20427e-06	-1.53843e-06	-5.24322e-06	-1.41092e-05	5.3684e-07	5.27005e-06	-2.05656e-05	-3.49995e-05	-3.26565e-05	-1.6596e-05	1.37045e-05	4.64166e-05	7.20629e-05	7.00824e-05	4.77124e-05	5.22711e-05	5.02675e-05	4.69521e-05	5.6042e-05	4.9425e-05	6.15229e-05	4.98636e-05	5.56425e-05	6.17019e-05
598.357	NaN	-5.52471e-06	6.11348e-06	-2.97207e-06	-1.78731e-06	6.99927e-06	1.4817e-06	-2.93634e-06	-2.91634e-06	-2.89634e-06	-2.87634e-06	-2.71601e-06	-2.35601e-06	-1.99601e-06	-1.63601e-06	-1.27601e-06	-9.16012e-07	-5.56012e-07	-1.96012e-07	1.63988e-07	5.23988e-07	4.35717e-08	-3.28113e-06	2.24472e-06	8.27644e-07	5.536e-07	-3.4159e-06	-6.43062e-06	-1.11276e-05	9.98586e-08	8.34298e-06	-1.61122e-05	-4.00858e-05	-2.9963e-05	-1.02356e-05	1.15112e-05	4.43454e-05	8.01918e-05	7.19977e-05	4.82596e-05	5.37844e-05	5.61191e-05	5.04431e-05	6.6183e-05	5.22373e-05	6.62904e-05	5.57395e-05	6.15736e-05	6.85158e-05
600.617	NaN	-4.89412e-06	3.49797e-06	-3.47255e-06	6.75985e-07	4.90239e-06	4.76408e-06	1.91919e-06	1.53919e-06	1.15919e-06	7.79193e-07	6.50463e-07	6.30463e-07	6.10463e-07	5.90463e-07	5.70463e-07	5.50463e-07	5.30463e-07	5.10463e-07	4.90463e-07	4.70463e-07	-2.2014e-07	-3.32311e-06	-1.41643e-06	5.20687e-07	-4.26471e-06	-1.17098e-05	-1.13293e-05	-3.7893e-06	5.83101e-06	1.17564e-05	-1.35338e-05	-3.90134e-05	-3.2275e-05	-9.41265e-06	1.54082e-05	5.55119e-05	8.29383e-05	7.5254e-05	5.07516e-05	6.195e-05	6.33145e-05	5.5692e-05	7.53229e-05	5.9995e-05	7.61577e-05	6.50269e-05	6.46465e-05	7.34397e-05
602.877	NaN	-6.11707e-06	4.93156e-06	-2.31349e-06	4.83961e-06	5.08364e-06	1.39591e-06	2.14458e-06	2.34458e-06	2.54458e-06	2.73753e-06	2.73884e-06	2.81884e-06	2.89884e-06	2.97884e-06	3.05884e-06	3.13884e-06	3.21884e-06	3.29884e-06	3.37884e-06	3.40558e-06	-7.90855e-07	-4.09391e-06	-3.55885e-07	3.39587e-06	-6.80008e-06	-1.59657e-05	-1.38022e-05	-1.98878e-06	3.75905e-07	9.76323e-06	-1.69914e-05	-3.81728e-05	-3.25302e-05	-6.94554e-06	1.58854e-05	6.4888e-05	9.75935e-05	8.05048e-05	5.79835e-05	6.72918e-05	7.12928e-05	6.51362e-05	8.82824e-05	7.08975e-05	8.32609e-05	7.5941e-05	6.90053e-05	7.82222e-05
605.137	NaN	-7.93582e-07	1.98973e-06	-1.2721e-06	5.45883e-06	9.59604e-07	-3.60261e-07	5.21894e-06	5.81894e-06	6.41894e-06	6.87269e-06	6.414e-06	6.034e-06	5.654e-06	5.274e-06	4.894e-06	4.514e-06	4.134e-06	3.754e-06	3.374e-06	3.07346e-06	8.52115e-07	-2.28841e-06	-1.41983e-06	5.23484e-06	-1.2698e-06	-1.19429e-05	-1.02436e-05	5.87159e-06	3.5774e-06	1.22074e-05	-1.01873e-05	-3.11269e-05	-2.57091e-05	-1.18858e-06	2.31562e-05	7.69127e-05	0.000107361	8.73235e-05	7.27192e-05	8.06361e-05	7.88608e-05	8.01424e-05	9.81723e-05	8.18961e-05	9.37754e-05	8.57401e-05	7.73017e-05	8.71298e-05
607.397	NaN	-9.76641e-07	2.82299e-06	-3.18266e-06	7.23591e-06	1.9976e-06	-1.32399e-06	7.05238e-06	8.11238e-06	9.17238e-06	9.89694e-06	9.24444e-06	8.64444e-06	8.04444e-06	7.44444e-06	6.84444e-06	6.24444e-06	5.64444e-06	5.04444e-06	4.44444e-06	1.7573e-06	-4.28932e-06	-3.07486e-06	1.47761e-06	7.04923e-06	-1.16249e-06	-1.45219e-05	-1.39251e-05	2.63719e-07	1.3854e-06	8.87797e-06	-9.67081e-06	-3.07243e-05	-2.60092e-05	-1.89713e-07	3.28885e-05	8.51308e-05	0.000110189	9.44276e-05	7.97573e-05	9.2293e-05	8.95889e-05	9.36835e-05	0.000103298	8.86932e-05	9.89261e-05	9.27739e-05	8.30512e-05	9.46138e-05
609.657	NaN	1.80207e-06	3.89416e-06	-6.92198e-06	6.68586e-06	2.5271e-06	-3.14935e-06	8.64409e-06	1.03041e-05	1.19641e-05	1.33154e-05	1.32369e-05	1.31769e-05	1.31169e-05	1.30569e-05	1.29969e-05	1.29369e-05	1.28769e-05	1.28169e-05	1.27569e-05	6.52455e-06	-2.63587e-06	3.04676e-06	4.90433e-06	1.35204e-05	2.06784e-06	-1.62458e-05	-1.09654e-05	2.40427e-06	1.20534e-06	4.35391e-06	-1.29611e-05	-2.86368e-05	-2.27947e-05	5.40894e-06	4.49785e-05	0.000101818	0.00012095	0.000106549	9.36796e-05	0.000106307	0.000102846	0.000103227	0.00011093	9.75812e-05	0.000113809	0.000101123	9.75971e-05	0.000106254
611.917	NaN	2.14051e-06	5.5727e-06	-8.82105e-06	6.33945e-06	3.81406e-06	-5.1777e-06	3.97052e-06	5.53052e-06	7.09052e-06	8.80933e-06	9.30933e-06	9.80933e-06	1.03093e-05	1.08093e-05	1.13093e-05	1.18093e-05	1.23093e-05	1.28093e-05	1.33093e-05	9.54203e-06	-2.06672e-06	3.0775e-06	8.26552e-06	1.32647e-05	2.41157e-06	-1.314e-05	-1.01667e-05	1.19873e-06	-1.75597e-06	3.38155e-06	-1.06651e-05	-2.49435e-05	-1.69182e-05	8.52816e-06	5.19723e-05	0.000107807	0.000135052	0.000119296	0.000111489	0.000115132	0.000115844	0.000113209	0.000117829	0.000104569	0.0001206	0.000104787	0.000104406	0.000115614
614.177	NaN	3.11579e-06	4.89294e-06	-9.60451e-06	3.41809e-06	1.2794e-06	-2.45151e-06	7.17528e-06	8.55528e-06	9.93528e-06	1.09625e-05	1.10025e-05	1.10425e-05	1.10825e-05	1.11225e-05	1.11625e-05	1.12025e-05	1.12425e-05	1.12825e-05	1.13225e-05	9.69855e-06	1.98279e-06	2.20157e-06	1.33833e-05	1.41743e-05	4.09648e-06	-4.89612e-06	-1.76856e-06	6.21659e-06	6.76493e-06	9.73989e-06	-5.80736e-07	-1.60866e-05	-7.67158e-06	1.74756e-05	6.64791e-05	0.000122821	0.000145387	0.000131566	0.000126169	0.000128613	0.000124907	0.00012486	0.000125194	0.000111956	0.000130367	0.000111281	0.000116961	0.000125878
616.437	NaN	1.50657e-06	5.92121e-06	-1.25228e-05	-1.34075e-06	2.44245e-06	3.46343e-06	7.60666e-06	8.12666e-06	8.64666e-06	9.03846e-06	9.17846e-06	9.31846e-06	9.45846e-06	9.59846e-06	9.73846e-06	9.87846e-06	1.00185e-05	1.01585e-05	1.02985e-05	1.11356e-05	2.73952e-06	2.67565e-06	1.48843e-05	1.51238e-05	8.52352e-07	-2.22872e-06	8.24069e-08	4.16203e-06	4.44046e-06	6.53736e-06	-9.75455e-07	-1.55301e-05	-7.59608e-06	1.66413e-05	7.47031e-05	0.00013115	0.000158235	0.000142902	0.000137113	0.000136129	0.0001372	0.000131205	0.00013162	0.000123112	0.00013349	0.000120157	0.000127122	0.000130398
618.697	NaN	2.11767e-06	3.66309e-06	-1.08605e-05	-3.80853e-06	3.01101e-06	4.76912e-06	5.16769e-06	5.18769e-06	5.20769e-06	5.42664e-06	5.82664e-06	6.22664e-06	6.62664e-06	7.02664e-06	7.42664e-06	7.82664e-06	8.22664e-06	8.62664e-06	9.02664e-06	9.7677e-06	3.22306e-06	1.28109e-06	1.30293e-05	1.4192e-05	-2.03686e-06	-3.67442e-06	-1.83885e-06	1.30427e-06	3.06227e-06	7.22948e-06	-6.86294e-06	-1.09572e-05	-1.31523e-06	2.9631e-05	8.28763e-05	0.000144137	0.000175174	0.000149826	0.00015292	0.000145602	0.000144624	0.000139438	0.000140134	0.000127331	0.000141565	0.000127334	0.000136238	0.00013802
620.957	NaN	-1.71246e-06	-3.32266e-07	-8.32625e-06	-2.75301e-07	4.13643e-06	2.74936e-06	4.12375e-06	4.30375e-06	4.45166e-06	4.52386e-06	4.74386e-06	4.96386e-06	5.18386e-06	5.40386e-06	5.62386e-06	5.84386e-06	6.06386e-06	6.28386e-06	6.18527e-06	7.98277e-06	1.06445e-06	-3.64367e-06	9.69013e-06	1.04207e-05	-7.825e-06	8.67993e-07	-4.53967e-06	-2.37742e-06	-1.00585e-06	1.14403e-05	-7.30332e-06	-1.22651e-05	2.37274e-06	2.93356e-05	8.75992e-05	0.000148571	0.000183851	0.000158508	0.000160354	0.000152504	0.000152089	0.000145133	0.000147578	0.000137885	0.000146875	0.000136104	0.000136801	0.00014293
623.217	NaN	-1.76131e-07	7.52892e-07	-5.43045e-06	-2.05778e-07	3.43296e-06	1.23949e-06	1.10366e-05	1.22966e-05	1.32974e-05	1.30421e-05	1.26021e-05	1.21621e-05	1.17221e-05	1.12821e-05	1.08421e-05	1.04021e-05	9.96215e-06	9.52215e-06	7.39131e-06	3.02147e-06	8.90684e-07	-3.27826e-06	7.72353e-06	1.13463e-05	-7.90499e-06	-8.15978e-07	1.27655e-06	-6.8156e-07	-8.24763e-08	8.55438e-06	-6.16825e-06	-1.00539e-05	7.47974e-06	3.08712e-05	0.000100181	0.000161393	0.000192597	0.000164919	0.000172198	0.000168918	0.000159895	0.000155916	0.000156032	0.000149381	0.000155685	0.000146414	0.0001469	0.000151373
625.477	NaN	4.57528e-06	3.31317e-06	-8.77957e-06	7.96386e-07	3.78484e-06	8.99568e-08	9.62501e-06	1.0885e-05	1.17026e-05	1.1466e-05	1.1246e-05	1.1026e-05	1.0806e-05	1.0586e-05	1.0366e-05	1.0146e-05	9.92595e-06	9.70595e-06	4.54084e-06	-2.61025e-06	7.93632e-08	-4.38957e-06	3.56233e-06	1.09167e-05	-9.05099e-06	-7.28093e-06	-3.74217e-06	-6.66406e-06	-3.93617e-06	-1.5259e-06	-1.22683e-05	-1.96896e-05	-8.14326e-07	3.28845e-05	0.000103566	0.000165808	0.000197064	0.000174602	0.000183203	0.000178404	0.000171978	0.000162351	0.000165228	0.000156566	0.000164021	0.000156387	0.000151861	0.000157322
627.737	NaN	4.11537e-06	7.30542e-06	-7.08829e-06	8.44287e-08	7.15343e-06	-3.00603e-06	1.07151e-05	1.26551e-05	1.40059e-05	1.40639e-05	1.41239e-05	1.41839e-05	1.42439e-05	1.43039e-05	1.43639e-05	1.44239e-05	1.44839e-05	1.45439e-05	5.66617e-06	-5.0087e-06	4.11642e-08	-4.11187e-06	4.7319e-06	1.07327e-05	-9.43515e-06	-1.35782e-05	-6.97085e-06	-9.05581e-06	-4.928e-06	-4.21728e-06	-1.69219e-05	-1.82439e-05	7.00513e-07	3.90064e-05	0.000112723	0.000179232	0.0002047	0.00017988	0.000189599	0.00018393	0.000179188	0.000171259	0.000170557	0.000162807	0.000178104	0.0001602	0.000157585	0.000162675
629.997	NaN	3.39075e-06	4.77507e-06	-1.01674e-05	-5.92307e-07	8.23099e-06	2.327e-07	1.45276e-05	1.64676e-05	1.7672e-05	1.7352e-05	1.7032e-05	1.6712e-05	1.6392e-05	1.6072e-05	1.5752e-05	1.5432e-05	1.5112e-05	1.4792e-05	6.52263e-06	-2.46384e-06	4.83512e-06	3.43281e-07	1.10208e-05	1.36583e-05	-1.00946e-05	-1.21026e-05	-7.95462e-07	-3.58742e-06	-1.1537e-06	-1.06536e-06	-1.53383e-05	-2.50302e-05	1.94071e-06	4.09435e-05	0.00012229	0.000190818	0.000213154	0.000192183	0.000197277	0.000198041	0.000193669	0.000180952	0.000181299	0.0001767	0.000189017	0.000176363	0.000166372	0.000173559
632.256	NaN	1.11615e-05	7.76793e-06	-1.03232e-05	-3.01295e-06	3.77692e-06	-9.42884e-07	1.601e-05	1.813e-05	1.88029e-05	1.79229e-05	1.70429e-05	1.61629e-05	1.52829e-05	1.44029e-05	1.35229e-05	1.26429e-05	1.17629e-05	1.08829e-05	5.41912e-06	-1.03486e-06	2.81565e-06	-1.99675e-07	1.38681e-05	9.97e-06	-6.14185e-06	-1.32201e-05	-1.92964e-06	-2.69951e-06	1.43511e-06	-8.86465e-06	-1.44875e-05	-2.25055e-05	2.08158e-06	5.03401e-05	0.000135722	0.000206474	0.000221861	0.000202267	0.000212962	0.00020794	0.00020482	0.000197308	0.000188966	0.000185418	0.000199764	0.000186616	0.000174793	0.000180044
634.516	NaN	1.25438e-05	7.61742e-06	-1.15836e-05	-1.63611e-07	6.57033e-06	-5.45145e-06	1.34901e-05	1.58901e-05	1.62242e-05	1.55642e-05	1.49042e-05	1.42442e-05	1.35842e-05	1.29242e-05	1.22642e-05	1.16042e-05	1.09442e-05	1.02842e-05	2.94455e-06	4.50251e-06	1.99987e-06	5.00429e-06	1.71818e-05	9.27343e-06	-4.83325e-06	-7.87088e-06	-2.15682e-06	-2.96501e-06	1.19251e-06	-1.10428e-05	-1.51841e-05	-1.82762e-05	7.75343e-06	6.57209e-05	0.000144839	0.000222909	0.000236072	0.000213353	0.000218916	0.000212763	0.000214589	0.000212809	0.000198007	0.00019716	0.000206471	0.000198385	0.000187284	0.000187163
636.776	NaN	1.15416e-05	-1.49035e-06	-1.0738e-05	2.13249e-06	8.83821e-06	-3.82206e-06	1.14095e-05	1.33895e-05	1.33908e-05	1.27108e-05	1.20308e-05	1.13508e-05	1.06708e-05	9.9908e-06	9.3108e-06	8.6308e-06	7.9508e-06	7.2708e-06	3.10775e-06	2.5383e-06	-1.03205e-06	1.1018e-05	1.3252e-05	1.36769e-06	-8.64738e-06	-5.05953e-06	-7.95988e-06	2.44415e-06	7.0079e-06	-9.46833e-06	-8.26718e-06	-1.42559e-05	2.02589e-05	7.54131e-05	0.000158498	0.000236198	0.000254566	0.000225418	0.000228703	0.000221013	0.000224541	0.000221868	0.000202333	0.000209283	0.000216188	0.000206007	0.000198739	0.000195949
639.036	NaN	1.28682e-05	1.46655e-06	-1.25785e-05	9.80565e-06	3.62899e-06	-6.6596e-06	1.20093e-05	1.42122e-05	1.41203e-05	1.35003e-05	1.28803e-05	1.22603e-05	1.16403e-05	1.10203e-05	1.04003e-05	9.78028e-06	9.16028e-06	8.00402e-06	1.01522e-06	-1.05678e-06	-1.16067e-05	7.25313e-06	9.66692e-06	-5.67266e-06	-9.17165e-06	-2.70261e-06	-4.23268e-07	3.47363e-06	4.70827e-06	-5.95889e-06	-2.99192e-06	-7.3186e-06	2.68641e-05	8.65498e-05	0.000172174	0.000249613	0.000271283	0.000243496	0.000242894	0.000234713	0.000239093	0.000233603	0.000214447	0.000222939	0.000221414	0.000225324	0.000213401	0.000212182
641.296	NaN	1.40991e-05	3.80167e-06	-1.17871e-05	9.41305e-06	6.53483e-07	-9.14699e-06	1.47935e-05	1.74672e-05	1.76017e-05	1.73017e-05	1.70017e-05	1.67017e-05	1.64017e-05	1.61017e-05	1.58017e-05	1.55017e-05	1.52017e-05	1.29717e-05	6.3914e-07	4.17966e-06	-1.37788e-05	3.67676e-07	1.5717e-06	-1.52156e-05	-1.09553e-05	-3.4841e-06	-4.83802e-06	5.29221e-06	3.64223e-07	-6.38168e-06	4.52899e-06	5.94952e-06	3.7083e-05	0.000100657	0.000182172	0.000261386	0.000283542	0.000254926	0.000257637	0.000246756	0.00024817	0.000242219	0.00022367	0.00023469	0.000230108	0.000232566	0.0002208	0.000219096
643.556	NaN	1.23017e-05	-2.2336e-06	-1.14715e-05	1.12619e-05	2.86977e-06	-6.54384e-06	1.5182e-05	1.72977e-05	1.69557e-05	1.64557e-05	1.59557e-05	1.54557e-05	1.49557e-05	1.44557e-05	1.39557e-05	1.34557e-05	1.29557e-05	1.12886e-05	-4.25385e-06	-5.28461e-06	-1.29831e-05	8.54448e-06	-4.52082e-06	-2.20187e-05	-1.06067e-05	-6.15362e-07	-5.24245e-06	3.32832e-06	-3.91685e-07	-8.86156e-06	5.1987e-06	1.14558e-05	4.63899e-05	0.000114734	0.000191515	0.000268888	0.000295618	0.000270983	0.000274077	0.000264515	0.000262824	0.000251898	0.000238534	0.000248901	0.00023973	0.00024227	0.000233842	0.00023392
645.816	NaN	1.27752e-05	1.89355e-06	-1.1176e-05	9.09797e-06	-1.34347e-06	-8.37968e-06	1.1344e-05	1.28855e-05	1.24694e-05	1.20494e-05	1.16294e-05	1.12094e-05	1.07894e-05	1.03694e-05	9.94938e-06	9.52938e-06	9.10938e-06	9.55e-06	1.52065e-07	-4.91812e-06	-1.15783e-05	1.25879e-06	-7.28835e-06	-2.85543e-05	-1.60767e-05	9.00047e-07	-1.68895e-06	1.19256e-06	-2.39151e-06	-1.99455e-06	5.1449e-06	9.37228e-06	5.03654e-05	0.000123662	0.000203904	0.000274221	0.000307121	0.000290468	0.000290921	0.000283968	0.000275332	0.000264129	0.000257194	0.000264452	0.000255854	0.000254542	0.000248361	0.000256882
648.076	NaN	6.54937e-06	6.97263e-06	-1.03988e-05	9.63315e-06	-5.65126e-06	-7.00961e-06	1.09154e-05	1.24105e-05	1.22105e-05	1.20105e-05	1.18105e-05	1.16105e-05	1.14105e-05	1.12105e-05	1.10105e-05	1.08105e-05	1.06105e-05	1.25578e-05	2.99613e-06	7.9484e-08	-1.0718e-05	-2.28314e-06	-5.70185e-06	-2.50191e-05	-1.08908e-05	3.03231e-06	7.63935e-06	-1.77659e-07	-7.00762e-06	1.18161e-06	1.46146e-06	1.49062e-05	5.83014e-05	0.000138215	0.000220317	0.000292283	0.000321466	0.000314062	0.000309685	0.000308531	0.000290064	0.000285818	0.00028469	0.000286707	0.000278982	0.000277238	0.000271766	0.000281306
650.336	NaN	9.45197e-06	2.57327e-06	-7.91811e-06	8.96896e-06	-5.02595e-06	-1.1138e-05	7.95255e-06	9.07985e-06	8.65985e-06	8.23985e-06	7.81985e-06	7.39985e-06	6.97985e-06	6.55985e-06	6.13985e-06	5.71985e-06	5.29985e-06	4.60804e-06	1.58405e-06	-8.0564e-07	-7.03538e-07	4.52664e-06	-3.36869e-06	-2.48907e-05	-1.79151e-05	3.92534e-06	4.29736e-06	2.05125e-07	-5.52757e-07	-7.97128e-07	-3.69221e-06	1.40283e-05	6.97198e-05	0.000153991	0.00023671	0.000311935	0.000339318	0.000332936	0.000328764	0.000328663	0.000311476	0.000306486	0.000303958	0.000307238	0.000305948	0.000294331	0.000291714	0.000306489
652.596	NaN	1.29539e-05	-9.02235e-07	-6.34779e-06	8.24683e-06	-3.43834e-06	-7.73863e-06	1.38806e-06	2.01932e-06	1.67932e-06	1.33932e-06	9.99317e-07	6.59317e-07	3.19317e-07	-2.06833e-08	-3.60683e-07	-7.00683e-07	-1.04068e-06	-6.143e-06	-2.66465e-06	-6.35059e-06	-2.20906e-07	6.76132e-06	-3.60998e-06	-2.05847e-05	-1.53808e-05	5.86214e-06	2.00006e-06	-2.81264e-06	5.9724e-07	-8.39086e-07	-4.8353e-06	1.53277e-05	8.1607e-05	0.000166141	0.000256991	0.000331947	0.000368722	0.000364839	0.000351925	0.000348825	0.000337939	0.000336033	0.000332589	0.000327184	0.000334926	0.000322958	0.000319845	0.00033727
654.856	NaN	1.56399e-05	5.17116e-06	-7.44687e-06	5.24068e-06	-1.82519e-06	-9.83869e-06	3.33457e-06	3.67433e-06	3.49433e-06	3.31433e-06	3.13433e-06	2.95433e-06	2.77433e-06	2.59433e-06	2.41433e-06	2.23433e-06	2.05433e-06	-7.08504e-06	7.12454e-06	1.85349e-07	4.63576e-06	4.57907e-06	4.67771e-07	-1.75311e-05	-1.20963e-05	-2.52624e-07	9.83001e-06	-1.91683e-07	-6.85079e-06	9.19783e-06	2.21792e-07	2.06131e-05	8.69981e-05	0.000182422	0.000278325	0.000361176	0.000400051	0.000393381	0.000379202	0.000380365	0.000367613	0.000363935	0.000360349	0.000358319	0.000365325	0.000353324	0.00035067	0.000364458
657.116	NaN	1.7045e-05	-4.49815e-06	-4.90537e-06	1.1128e-05	7.84187e-07	-9.26831e-06	4.28363e-06	4.37645e-06	4.25645e-06	4.13645e-06	4.01645e-06	3.89645e-06	3.77645e-06	3.65645e-06	3.53645e-06	3.41645e-06	3.29645e-06	-3.97334e-06	6.8787e-06	-5.00041e-06	5.7411e-06	7.05899e-06	1.79252e-07	-1.19127e-05	-9.26404e-06	6.19985e-07	4.77768e-06	7.34856e-07	-2.78512e-06	2.74058e-06	4.27844e-06	2.32893e-05	9.53105e-05	0.000197243	0.000295765	0.000392146	0.000440098	0.000429622	0.000411094	0.000409375	0.000402031	0.000389199	0.000386039	0.000384916	0.000393485	0.000386048	0.000382921	0.000392509
659.376	NaN	1.74388e-05	-5.86298e-06	-2.92262e-06	1.23897e-05	6.85891e-06	-1.25182e-05	-1.15571e-06	-8.76483e-07	-9.76483e-07	-1.07648e-06	-1.17648e-06	-1.27648e-06	-1.37648e-06	-1.47648e-06	-1.57648e-06	-1.67648e-06	-1.77868e-06	-1.03976e-05	1.62023e-06	-8.74024e-06	1.54496e-06	7.57367e-06	-5.35831e-06	-1.96182e-05	-1.0819e-05	-5.47445e-06	6.39394e-07	-7.55752e-07	-5.42984e-06	-2.60104e-06	8.47904e-06	1.90823e-05	9.63108e-05	0.000202594	0.000313263	0.000416498	0.000472215	0.000460163	0.000440136	0.000427879	0.000431549	0.000419681	0.000407075	0.000409673	0.00041981	0.000415656	0.000406764	0.000412595
661.636	NaN	1.31946e-05	-4.65447e-06	-2.15108e-06	6.59375e-06	1.21506e-05	-1.04783e-05	7.33248e-07	7.17351e-07	6.37351e-07	5.57351e-07	4.77351e-07	3.97351e-07	3.17351e-07	2.37351e-07	1.57351e-07	7.73506e-08	-6.80659e-07	-1.03088e-05	7.76139e-06	-8.25453e-06	-1.23073e-06	4.47175e-06	-1.05892e-05	-1.60818e-05	-2.71264e-06	-8.70715e-06	1.64542e-06	-3.16184e-06	-1.15881e-05	-4.00726e-06	7.61826e-06	1.86819e-05	9.93213e-05	0.000215775	0.000335848	0.000437371	0.000497023	0.000495769	0.000476134	0.000464365	0.000462531	0.000455897	0.000443506	0.000442176	0.000445685	0.000443588	0.000433746	0.000436427
663.896	NaN	6.55797e-06	3.30762e-07	-3.83456e-06	8.01303e-06	1.33355e-05	-1.36606e-05	2.69358e-06	2.46291e-06	1.98291e-06	1.50291e-06	1.02291e-06	5.42914e-07	6.29139e-08	-4.17086e-07	-8.97086e-07	-1.37709e-06	-2.22649e-06	-4.99383e-06	1.20624e-05	-7.86475e-06	-2.43105e-06	3.96343e-06	-1.33182e-05	-1.75709e-05	4.18988e-07	-5.45111e-06	6.52421e-06	-1.83689e-06	-1.12234e-05	-4.4597e-06	1.09227e-05	2.44945e-05	0.000106561	0.000234768	0.000358062	0.000466959	0.000533807	0.000532193	0.000510759	0.000503584	0.000495241	0.000491044	0.000476385	0.000483545	0.000472674	0.000470384	0.000460428	0.000464581
666.156	NaN	1.74472e-06	3.91068e-06	-4.59658e-06	1.19161e-05	8.53022e-06	-1.27465e-05	-6.61571e-06	-5.77692e-06	-4.97692e-06	-4.17692e-06	-3.37692e-06	-2.57692e-06	-1.77692e-06	-9.76919e-07	-1.76919e-07	6.23081e-07	1.57783e-07	3.09652e-07	7.95119e-06	-3.48752e-06	2.73431e-06	6.22258e-06	-1.79078e-05	-1.32603e-05	-2.67623e-06	-9.77933e-07	4.20561e-06	-2.4982e-06	-2.82241e-06	-7.3316e-06	1.03134e-05	2.68156e-05	0.000122794	0.000251029	0.000391228	0.000498671	0.000572073	0.000574697	0.000547276	0.000533229	0.000528505	0.000521951	0.00051281	0.000516943	0.000503936	0.000503448	0.000488645	0.000499146
668.416	-4.31826e-06	-3.18043e-06	9.08444e-06	-1.03292e-05	1.50467e-06	1.35191e-05	-6.24631e-06	-3.7942e-06	-3.2942e-06	-2.7942e-06	-2.2942e-06	-1.7942e-06	-1.2942e-06	-7.942e-07	-2.942e-07	2.058e-07	7.058e-07	2.98472e-06	1.88889e-06	5.08731e-06	-1.19801e-06	7.06933e-06	3.16192e-06	-2.5881e-05	-1.44671e-05	-5.60099e-07	-5.53027e-06	2.47197e-06	-5.38863e-06	-1.15399e-05	-7.59545e-06	1.40841e-06	3.13989e-05	0.000134066	0.000268877	0.000418853	0.000532765	0.000609451	0.000618021	0.000586384	0.00057274	0.000563307	0.000562147	0.000548993	0.000561575	0.00054448	0.000537507	0.000516897	0.000527706
670.676	-1.89547e-06	4.08887e-06	1.32518e-05	-1.48017e-05	-6.26801e-06	9.42063e-06	-3.80573e-06	4.25216e-07	9.25216e-07	1.42522e-06	1.92522e-06	2.42522e-06	2.92522e-06	3.42522e-06	3.92522e-06	4.42522e-06	4.92522e-06	4.34581e-06	4.45751e-06	9.83308e-06	9.75596e-07	1.21479e-05	1.87673e-06	-2.49521e-05	-1.10319e-05	-1.91394e-06	-3.44088e-06	2.80027e-06	-1.06775e-05	-1.66776e-05	-7.23423e-06	-6.28535e-06	4.1998e-05	0.000152097	0.000301056	0.00045769	0.000580483	0.000660411	0.000671968	0.000633781	0.000627104	0.000605633	0.000603581	0.000594177	0.000608019	0.000578343	0.000573234	0.000555419	0.000571153
672.936	-1.60788e-06	1.57395e-06	1.14166e-05	-1.15229e-05	1.93651e-06	1.20508e-06	-2.77139e-06	1.00366e-06	1.64366e-06	2.28366e-06	2.92366e-06	3.56366e-06	4.20366e-06	4.84366e-06	5.48366e-06	6.12366e-06	6.76366e-06	3.33726e-06	4.74337e-06	4.85756e-06	7.55956e-06	1.49657e-05	3.85782e-06	-1.76037e-05	-9.62532e-06	-3.93563e-06	-3.79589e-06	-3.06836e-06	-1.60752e-05	-2.20918e-05	-8.32927e-06	-6.12999e-07	5.27762e-05	0.000172957	0.000332748	0.000496778	0.000634068	0.000722452	0.000727044	0.000683144	0.000674824	0.00064786	0.000648897	0.000640205	0.000646205	0.000618926	0.000619652	0.000600339	0.000615282
675.196	-9.76494e-06	5.76967e-06	1.17941e-05	-5.8434e-06	3.62309e-06	-2.78349e-06	-1.93064e-06	2.20325e-06	2.74325e-06	3.28325e-06	3.82325e-06	4.36325e-06	4.90325e-06	5.44325e-06	5.98325e-06	6.52325e-06	7.06325e-06	1.38869e-06	6.73781e-06	7.05123e-06	5.70061e-06	1.27712e-05	5.62386e-06	-1.74306e-05	-8.42707e-06	-7.52627e-06	-9.15924e-06	-6.63614e-06	-1.59422e-05	-1.83803e-05	-5.38171e-06	-2.51718e-07	5.49078e-05	0.000187387	0.00035776	0.000540073	0.000690879	0.000775972	0.000779148	0.000733806	0.000722223	0.000696504	0.000690901	0.000684016	0.000685211	0.000662036	0.000661988	0.000653503	0.000656026
677.456	-1.04324e-05	6.95901e-06	1.24937e-05	-2.77168e-06	1.17233e-06	-2.4642e-06	-3.87747e-06	4.42253e-06	3.92253e-06	3.42253e-06	2.92253e-06	2.42253e-06	1.92253e-06	1.42253e-06	9.22527e-07	4.22527e-07	-7.74731e-08	-3.89084e-06	3.54964e-06	-4.63052e-07	6.31134e-07	1.10224e-05	-1.38189e-06	-1.72931e-05	-1.30662e-05	-8.78369e-06	-1.54012e-05	-1.06302e-05	-1.61318e-05	-1.46001e-05	-6.30114e-06	-3.6737e-06	5.29393e-05	0.000205776	0.000391119	0.000582212	0.000748151	0.000841301	0.000836566	0.000779279	0.000775618	0.000743116	0.000744672	0.000729467	0.000727356	0.000704786	0.000707243	0.000700773	0.000699382
679.716	-1.08223e-05	1.05376e-05	1.1405e-05	-1.69319e-06	6.81736e-06	-9.28464e-06	-6.04174e-06	1.18577e-06	9.45769e-07	7.05769e-07	4.65769e-07	2.25769e-07	-1.42314e-08	-2.54231e-07	-4.94231e-07	-7.34231e-07	-9.74231e-07	-1.17343e-05	2.32499e-06	1.58185e-06	3.20163e-07	7.56865e-06	-2.71074e-06	-1.64959e-05	-1.90029e-05	-7.01605e-06	-1.07787e-05	-1.30367e-05	-8.75498e-06	-9.33071e-06	3.40484e-06	8.65288e-07	6.38558e-05	0.000225855	0.000434142	0.000625884	0.000814093	0.000909683	0.000888653	0.000828576	0.000824518	0.000797433	0.000796546	0.000775898	0.000769918	0.0007453	0.000749054	0.000748208	0.000745575
681.976	-1.33949e-05	8.43824e-06	1.20154e-05	4.56267e-06	5.40728e-06	-7.31085e-06	-8.40537e-06	3.29919e-06	3.39919e-06	3.49919e-06	3.59919e-06	3.69919e-06	3.79919e-06	3.89919e-06	3.99919e-06	4.09919e-06	4.19919e-06	-7.22358e-06	3.92309e-06	1.08464e-06	-5.8022e-06	1.74142e-06	-2.34122e-06	-2.29021e-05	-1.78363e-05	-1.13142e-06	-3.12042e-06	-1.76221e-05	-8.38661e-06	-6.39091e-06	1.33313e-05	1.32607e-05	7.04342e-05	0.000250046	0.000475615	0.000643953	0.000875974	0.000975515	0.000942643	0.000880811	0.000874371	0.000854635	0.000843391	0.000823358	0.000815784	0.000795146	0.000798118	0.000800251	0.000788488
684.236	-1.38796e-05	9.70363e-06	8.14865e-06	-1.47403e-06	3.53491e-06	5.865e-07	-4.70659e-06	5.53129e-06	4.99129e-06	4.45129e-06	3.91129e-06	3.37129e-06	2.83129e-06	2.29129e-06	1.75129e-06	1.21129e-06	8.43747e-07	-3.76511e-06	1.10161e-05	-2.70329e-07	-5.789e-06	-1.85913e-06	-1.25759e-05	-2.88158e-05	-1.15819e-05	4.96056e-06	-9.66843e-07	-1.18275e-05	-5.66001e-06	-5.75178e-06	1.91041e-05	-7.24093e-06	7.05088e-05	0.000292556	0.000477447	0.000664662	0.000959339	0.00105197	0.000987603	0.00093191	0.000923147	0.000903193	0.000889123	0.000862583	0.000863649	0.000840039	0.00084145	0.000840961	0.000829093
686.496	-6.00909e-06	1.04758e-05	8.12269e-06	-2.54406e-06	8.36956e-06	-7.73846e-06	-9.45754e-06	5.01444e-06	5.25444e-06	5.49444e-06	5.73444e-06	5.97444e-06	6.21444e-06	6.45444e-06	6.69444e-06	6.93444e-06	5.70417e-06	-6.66205e-06	6.89875e-06	-1.57463e-06	-2.5251e-06	7.65526e-07	-1.80007e-05	-3.35979e-05	-1.15491e-05	1.17125e-05	2.08321e-06	-1.04802e-05	-7.63704e-06	-1.82653e-06	1.19763e-05	1.95019e-06	0.000107206	0.000282816	0.000437989	0.000726277	0.00106477	0.00112844	0.00102282	0.0009815	0.000967737	0.000941798	0.000931481	0.000897426	0.000910556	0.000877451	0.000876095	0.000875422	0.000871358
688.756	-6.60655e-06	7.30014e-06	4.09663e-06	-6.58358e-06	1.11241e-05	1.15528e-06	-9.38946e-06	3.9896e-06	5.3296e-06	6.6696e-06	8.0096e-06	9.3496e-06	1.06896e-05	1.20296e-05	1.33696e-05	1.47096e-05	1.35483e-05	-3.70055e-06	8.5223e-06	3.76463e-06	-1.38359e-06	-5.43731e-06	-1.92846e-05	-3.38755e-05	-6.49314e-06	4.51908e-06	8.88245e-06	2.98339e-06	-4.95835e-06	-1.20629e-05	1.86314e-05	-5.29113e-06	4.08219e-05	0.000188841	0.000460016	0.000859633	0.00118777	0.00119658	0.00106331	0.00102676	0.00099868	0.000984715	0.000965485	0.000928829	0.000943703	0.000916431	0.000905207	0.000901673	0.000902758
691.016	-9.5995e-06	5.11461e-06	4.64092e-06	-8.70686e-06	1.573e-05	2.45677e-06	-7.99181e-06	5.83058e-06	7.53058e-06	9.23058e-06	1.09306e-05	1.26306e-05	1.43306e-05	1.60306e-05	1.77306e-05	1.94306e-05	1.81545e-05	5.81574e-06	7.59984e-06	-4.06509e-06	-4.25412e-07	1.27104e-09	-1.83422e-06	-1.84557e-05	-1.47788e-05	-2.46806e-05	-1.99292e-06	-4.62618e-06	-1.21017e-05	6.64179e-06	-3.33109e-05	-0.000116075	-2.06887e-05	0.00026475	0.000631113	0.00105042	0.00130652	0.00125711	0.00112096	0.00105567	0.00104033	0.00100304	0.00099112	0.000960222	0.000965838	0.000941398	0.00093535	0.000924881	0.000930394
693.276	-1.21886e-05	2.94217e-06	1.23154e-06	-1.47549e-05	2.49787e-05	5.97897e-06	-5.10958e-06	9.55503e-06	9.29503e-06	9.03503e-06	8.77503e-06	8.51503e-06	8.25503e-06	7.99503e-06	7.73503e-06	7.47503e-06	7.029e-07	-5.02662e-06	8.91373e-06	-8.93911e-06	7.82522e-06	3.80806e-06	-8.77003e-06	-2.74007e-06	2.38822e-05	1.88133e-05	1.56626e-05	3.35246e-05	7.93295e-06	6.51328e-06	-4.71515e-06	-5.97264e-06	0.000171425	0.000523121	0.000889265	0.00128575	0.0014262	0.0012947	0.00116612	0.00109318	0.00104583	0.00102059	0.00100737	0.000988417	0.000984982	0.000957866	0.00095527	0.000945357	0.000954799
695.536	-1.16834e-05	3.49016e-06	6.8877e-06	-1.02701e-05	2.35473e-05	9.23469e-07	-8.85797e-06	1.37167e-05	1.33767e-05	1.30367e-05	1.26967e-05	1.23567e-05	1.20167e-05	1.16767e-05	1.13367e-05	1.09967e-05	-1.54387e-06	-1.22643e-05	6.25714e-06	-5.20829e-06	1.293e-06	-1.19968e-05	-3.01736e-05	-1.71856e-05	-1.42824e-05	-2.99165e-05	-2.58285e-05	-6.94928e-06	-1.83275e-05	-1.04775e-05	9.19031e-05	0.00024659	0.000448984	0.000779604	0.00117341	0.00151758	0.00153401	0.00132503	0.00116691	0.00109554	0.00106382	0.0010434	0.00101833	0.000992858	0.000992806	0.000965147	0.000964588	0.000945547	0.000962781
697.796	-1.4917e-05	1.69872e-06	6.66842e-06	-1.40207e-05	1.98318e-05	6.39566e-06	-5.94544e-07	1.68219e-05	1.62219e-05	1.56219e-05	1.50219e-05	1.44219e-05	1.38219e-05	1.32219e-05	1.26219e-05	1.20219e-05	2.20244e-06	-2.47007e-06	8.74901e-06	-3.74572e-06	-2.68265e-06	-1.03214e-05	-1.33744e-05	-2.46041e-06	9.51641e-06	-7.45848e-06	1.19438e-05	8.7851e-06	-1.86557e-05	-1.30924e-05	0.000135575	0.000363066	0.000609409	0.00101729	0.00144828	0.00165412	0.00157077	0.00134956	0.00120557	0.00111266	0.00107597	0.00105618	0.00103106	0.00100696	0.000998245	0.000979171	0.000978225	0.000955453	0.000962697
700.056	-7.829e-06	-6.43337e-07	5.53606e-06	-9.27677e-06	1.80034e-05	-1.24099e-06	-3.56122e-07	1.97816e-05	1.86416e-05	1.75016e-05	1.63616e-05	1.52216e-05	1.40816e-05	1.29416e-05	1.18016e-05	1.06616e-05	3.20678e-07	-3.77622e-06	5.70608e-06	-4.0504e-06	-1.50778e-07	-7.23422e-06	-1.14099e-05	3.47696e-06	5.63196e-06	-6.45365e-06	-3.19083e-06	-3.41574e-06	-1.33375e-05	-5.3221e-06	0.000131861	0.000413296	0.000789645	0.00126403	0.0015933	0.00165906	0.00154455	0.00134859	0.0012088	0.0011149	0.00108044	0.00105027	0.00103342	0.00101394	0.00100008	0.000976115	0.000980896	0.000951739	0.000958527
702.316	-3.65504e-07	-1.93344e-06	5.46277e-06	-4.65965e-06	1.26084e-05	-4.30398e-06	-3.5069e-06	2.21161e-05	2.04361e-05	1.87561e-05	1.70761e-05	1.53961e-05	1.37161e-05	1.20361e-05	1.03561e-05	8.67609e-06	-5.3616e-06	-1.01975e-05	3.92196e-06	1.67418e-06	1.8441e-06	-1.38876e-05	-2.48361e-05	-8.2504e-06	2.3549e-05	2.45334e-05	7.66091e-06	9.10831e-06	-8.25064e-06	-2.32751e-05	0.000178622	0.000552038	0.000916598	0.00129743	0.00154085	0.00159754	0.00151286	0.00134143	0.00118736	0.00111395	0.00106759	0.00105639	0.00103544	0.00100399	0.000994625	0.000976432	0.000972389	0.000952234	0.0009526
704.576	4.09092e-06	-3.30182e-06	1.0795e-05	9.38031e-07	8.28746e-06	-1.17414e-05	-6.9672e-06	2.00098e-05	1.96498e-05	1.92898e-05	1.89298e-05	1.85698e-05	1.82098e-05	1.78498e-05	1.74898e-05	1.71298e-05	6.33736e-06	-1.46832e-06	-5.61451e-07	3.56389e-06	1.64366e-06	-1.64472e-05	-2.21078e-05	-1.77671e-05	-1.11367e-05	-1.8218e-05	-1.01406e-05	-1.99735e-05	-2.73102e-05	-1.87228e-05	0.000144997	0.000457561	0.000785523	0.00112158	0.00137628	0.00148259	0.00144974	0.00133529	0.00116165	0.0010894	0.00107652	0.0010465	0.00103119	0.000984322	0.000983701	0.000971149	0.000955498	0.000934569	0.000937025
706.836	5.231e-06	-3.50341e-06	8.84266e-06	-3.60374e-06	5.41277e-06	-1.31028e-05	2.32596e-06	1.68913e-05	1.71513e-05	1.74113e-05	1.76713e-05	1.79313e-05	1.81913e-05	1.84513e-05	1.87113e-05	1.89713e-05	1.35521e-05	8.57738e-06	-7.07788e-06	1.62461e-06	4.16726e-06	-5.2845e-07	-1.82621e-06	-6.04123e-06	2.53021e-05	2.7154e-05	3.26699e-05	1.17235e-05	4.47081e-06	1.08061e-05	4.76626e-05	0.000246093	0.000572652	0.000914774	0.00120435	0.00135486	0.00137134	0.00132512	0.00117982	0.00108635	0.0010625	0.00102269	0.00101356	0.000976111	0.00097183	0.000956101	0.00093862	0.000930399	0.000924975
709.096	3.2492e-06	-5.1781e-08	8.22413e-06	-2.49267e-06	4.76344e-06	-7.57607e-06	-4.26772e-06	1.37205e-05	1.42005e-05	1.46805e-05	1.51605e-05	1.56405e-05	1.61205e-05	1.66005e-05	1.70805e-05	1.75605e-05	9.64851e-06	1.02529e-05	-8.69648e-06	-1.17908e-06	1.24271e-05	-8.35271e-06	-2.06913e-05	-1.6307e-05	8.33468e-06	7.60411e-07	-3.03184e-06	-9.10424e-06	8.10054e-06	2.44361e-06	8.86136e-06	0.000132171	0.00043185	0.000768981	0.00106902	0.0012712	0.00132515	0.00129483	0.00115148	0.00106695	0.00104673	0.001001	0.000992704	0.000965755	0.000947238	0.000934167	0.00091862	0.000903274	0.000909708
711.356	-4.66814e-06	1.7731e-06	1.06609e-05	-8.38923e-07	4.26312e-06	-3.29855e-06	-3.41995e-06	1.56184e-05	1.50384e-05	1.44584e-05	1.38784e-05	1.32984e-05	1.27184e-05	1.21384e-05	1.15584e-05	1.13598e-05	1.12126e-05	1.91983e-05	-9.71306e-06	7.54447e-07	1.13717e-05	-1.69999e-05	-2.24779e-05	-1.98541e-05	1.35924e-05	3.78334e-06	4.10264e-06	-1.4246e-05	-8.95928e-07	-6.11024e-07	8.13186e-06	0.000112981	0.000375644	0.000690748	0.000986665	0.00123023	0.00131922	0.0012927	0.00114568	0.0010556	0.00104071	0.000999125	0.000986232	0.000953965	0.000939634	0.000918433	0.000904047	0.000907389	0.000899632
713.616	-1.28321e-05	4.07425e-06	1.08406e-05	-4.40667e-06	3.59217e-07	4.54742e-06	4.67827e-06	1.81757e-05	1.74757e-05	1.67757e-05	1.60757e-05	1.53757e-05	1.46757e-05	1.39757e-05	1.32757e-05	1.32527e-05	1.81203e-05	2.22316e-05	-1.11869e-05	3.31093e-06	1.32113e-05	-1.71759e-05	-2.43575e-05	-1.80664e-05	8.6396e-06	-1.6686e-06	-1.21673e-06	-1.84955e-05	-1.65753e-06	6.75622e-07	1.61278e-05	0.000112538	0.000356829	0.000655842	0.000943438	0.00119945	0.00130057	0.00128548	0.00114154	0.00106088	0.00103674	0.000994441	0.000976037	0.00095875	0.000944818	0.000911428	0.000904558	0.000898839	0.000889681
715.876	-1.01493e-05	3.7915e-06	5.97119e-06	-2.73866e-06	7.93814e-07	6.55522e-06	2.37119e-06	1.67366e-05	1.55766e-05	1.44166e-05	1.32566e-05	1.20966e-05	1.09366e-05	9.77658e-06	8.61658e-06	9.89476e-06	2.29576e-05	2.55209e-05	-1.04406e-05	1.33047e-05	1.70783e-05	-1.45831e-05	-2.25167e-05	-1.57766e-05	7.44791e-06	-5.5425e-06	-3.01754e-06	-2.10213e-05	8.27866e-07	5.17608e-06	1.95076e-05	0.000109248	0.000339303	0.000634909	0.000910627	0.00118625	0.00131071	0.00129341	0.00114453	0.0010734	0.00104045	0.00100984	0.000978842	0.000968493	0.000945358	0.000914485	0.000916712	0.000905541	0.000895187
718.136	-9.67732e-06	2.87296e-06	2.38521e-06	1.49749e-06	2.69802e-06	8.82951e-06	-3.14078e-06	1.08633e-05	9.62333e-06	8.38333e-06	7.14333e-06	5.90333e-06	4.66333e-06	3.42333e-06	2.18333e-06	3.78975e-06	1.80353e-05	1.7015e-05	-9.74499e-06	1.4126e-05	1.94282e-05	-1.48327e-05	-1.87402e-05	-1.31391e-05	4.75747e-06	-6.54705e-06	-3.30991e-06	-1.86643e-05	-3.39569e-06	-1.08921e-07	1.89489e-05	0.000101157	0.000318513	0.000617427	0.000892762	0.00118002	0.00131506	0.0013016	0.00116369	0.00109182	0.00105458	0.00103641	0.000994482	0.000984845	0.000962843	0.000934882	0.000930523	0.000918229	0.00090985
720.396	-8.88007e-06	-1.91978e-06	8.62823e-07	2.14458e-06	7.75469e-06	7.74803e-06	-1.76937e-06	1.28394e-05	1.09994e-05	9.15942e-06	7.31942e-06	5.47942e-06	3.63942e-06	1.79942e-06	-4.05783e-08	-1.60681e-06	1.1817e-05	1.35349e-05	-6.92132e-06	1.55455e-05	1.30171e-05	-1.2232e-05	-1.75859e-05	-1.06145e-05	-1.49472e-07	-9.69427e-06	-5.55165e-06	-1.38439e-05	-9.29675e-06	3.21961e-06	2.268e-05	0.000105648	0.000309802	0.000612964	0.000891015	0.00117874	0.00132764	0.00132692	0.00119416	0.00111578	0.00107859	0.00107559	0.00102087	0.00100825	0.000994143	0.000958041	0.000961232	0.00094988	0.000935615
722.656	-4.58154e-06	1.32831e-06	-3.15755e-06	1.70642e-06	7.98169e-06	2.91336e-06	-1.26994e-06	1.18087e-05	1.04287e-05	9.04869e-06	7.66869e-06	6.28869e-06	4.90869e-06	3.52869e-06	2.14869e-06	-1.11067e-06	4.89818e-06	5.87134e-06	2.72166e-07	1.30335e-05	8.05014e-06	-8.24739e-06	-1.74169e-05	-9.8352e-06	-3.10591e-07	-3.32769e-06	-3.98108e-06	-1.57651e-05	-1.19368e-05	5.99248e-06	2.53771e-05	0.000102738	0.000304176	0.000599908	0.000890486	0.00118364	0.00134132	0.00135115	0.00123098	0.00115004	0.00111294	0.00110656	0.00105523	0.00104467	0.00102919	0.000997143	0.000999632	0.000972603	0.000968712
724.916	-1.65866e-06	3.31431e-06	-5.33129e-06	6.58189e-06	1.09345e-05	-3.66283e-06	-5.37775e-06	1.1993e-05	1.0733e-05	9.473e-06	8.213e-06	6.953e-06	5.693e-06	4.433e-06	3.173e-06	-1.52889e-06	5.17915e-06	1.27722e-05	6.04388e-06	1.5793e-05	4.02135e-06	-1.16191e-05	-1.64055e-05	-8.26711e-06	-5.1206e-07	-5.90582e-06	-5.50064e-07	-1.11984e-05	-1.22137e-05	5.46394e-06	2.19957e-05	9.78116e-05	0.000298146	0.000590242	0.000893917	0.00120014	0.00137491	0.00139214	0.00127715	0.00119292	0.00115285	0.00115146	0.00109486	0.00108409	0.00106668	0.00104361	0.00104552	0.00101725	0.00101535
727.176	-2.47703e-06	9.23056e-06	-3.50576e-06	2.8681e-06	1.03955e-05	-7.67211e-06	-3.22232e-06	1.34035e-05	1.27635e-05	1.21235e-05	1.14835e-05	1.08435e-05	1.02035e-05	9.56347e-06	8.92347e-06	7.79778e-06	7.25685e-06	1.1868e-05	7.74698e-06	1.04739e-05	-1.28875e-06	-1.34618e-05	-1.74185e-05	-5.58092e-06	-8.56031e-07	-6.39947e-06	-6.29137e-06	-1.27355e-05	-9.98565e-06	7.62174e-07	2.3275e-05	9.84898e-05	0.000299959	0.000587791	0.000907859	0.00121881	0.00139774	0.00142847	0.00132713	0.00123539	0.00120102	0.00119236	0.00114497	0.00113187	0.0011123	0.00108742	0.00108732	0.00106651	0.00106023
729.436	6.86314e-07	1.50489e-05	-1.37369e-06	-7.08304e-07	4.71173e-06	-7.2263e-06	-6.82233e-06	1.23929e-05	1.25729e-05	1.27529e-05	1.29329e-05	1.31129e-05	1.32929e-05	1.34729e-05	1.36529e-05	1.19875e-05	1.00947e-05	1.77695e-05	1.02031e-05	6.24676e-06	-6.71126e-06	-1.99855e-05	-1.83999e-05	-1.93891e-06	-5.85406e-06	-9.43129e-06	-1.08324e-05	-1.23021e-05	-1.00781e-05	-8.96687e-07	2.24682e-05	0.000105788	0.000302823	0.000593448	0.000927018	0.001244	0.00143796	0.00147229	0.00136855	0.00129189	0.00125046	0.00124366	0.00119944	0.0011845	0.00116462	0.00113785	0.0011485	0.00111899	0.00111623
731.696	-7.62406e-07	2.20671e-05	3.62392e-06	-1.07796e-06	1.52386e-07	-6.74439e-06	-1.04629e-05	1.23752e-05	1.14552e-05	1.05352e-05	9.61523e-06	8.69523e-06	7.77523e-06	6.85523e-06	5.93523e-06	9.58969e-06	1.1304e-05	9.82329e-06	8.18779e-06	2.72204e-06	-1.30284e-05	-2.69333e-05	-1.68543e-05	-2.72595e-06	-8.32683e-06	-9.04438e-06	-1.5404e-05	-1.41217e-05	-1.12959e-05	-7.68608e-06	2.17818e-05	0.000102079	0.000303238	0.00059969	0.000943164	0.00126454	0.00148205	0.0015244	0.00142507	0.00135039	0.001302	0.00129402	0.00125564	0.00124265	0.00122098	0.00119865	0.00119786	0.00117875	0.00117605
733.956	-2.19992e-06	2.46057e-05	6.83743e-06	-5.84114e-06	-1.09429e-06	-7.06645e-06	-8.32084e-06	9.31987e-06	8.31987e-06	7.31987e-06	6.31987e-06	5.31987e-06	4.31987e-06	3.31987e-06	2.31987e-06	1.52625e-05	1.58752e-05	2.16491e-06	-4.43526e-06	4.20511e-06	-1.48466e-05	-3.6114e-05	-1.77639e-05	-1.8311e-06	-1.3835e-05	-9.01773e-06	-9.89838e-06	-9.7186e-06	-7.16074e-06	-1.47753e-05	1.87753e-05	9.96597e-05	0.000315504	0.000617091	0.000981868	0.00131632	0.00154242	0.00159067	0.00149487	0.00141988	0.00137039	0.00136285	0.00132078	0.00130559	0.00128177	0.00126808	0.00126609	0.0012525	0.00124142
736.216	-4.69658e-06	2.12689e-05	9.68478e-06	-7.58176e-06	3.1607e-06	-8.04154e-06	-6.76515e-06	6.31813e-06	4.99813e-06	3.67813e-06	2.35813e-06	1.03813e-06	-2.8187e-07	-1.60187e-06	-2.92187e-06	1.67131e-05	1.57515e-05	-2.5543e-06	-7.32346e-06	6.37666e-06	-1.5521e-05	-3.74913e-05	-1.54767e-05	-7.20664e-07	-1.33613e-05	-3.09003e-06	-1.38375e-05	-1.91123e-05	-1.17526e-05	-1.41012e-05	1.85557e-05	0.00010145	0.000324129	0.000643512	0.00102326	0.00136376	0.00161382	0.00166998	0.00157515	0.00149459	0.00144798	0.00144026	0.00140597	0.00138722	0.00135207	0.00134267	0.0013392	0.00132547	0.00131278
738.476	-6.93296e-06	1.58212e-05	8.75646e-06	-9.94293e-06	8.82548e-07	5.12882e-08	-4.24761e-06	-9.71303e-07	-1.5513e-06	-2.1313e-06	-2.7113e-06	-3.2913e-06	-3.8713e-06	-4.4513e-06	-5.0313e-06	1.46807e-05	1.36482e-05	-2.72854e-06	-6.82248e-06	6.92083e-06	-2.21252e-05	-4.32958e-05	-7.61828e-06	1.41726e-06	-1.17783e-05	-9.87027e-07	-1.43821e-05	-1.54444e-05	-1.01185e-05	-1.20905e-05	1.97327e-05	9.56953e-05	0.000330971	0.000669937	0.00108203	0.00143737	0.00171163	0.00177198	0.00167341	0.00159771	0.00154396	0.00153684	0.00149787	0.00148075	0.00144198	0.00144038	0.00143666	0.00140775	0.00140683
740.736	-1.0752e-05	1.05676e-05	1.02995e-05	-8.61722e-06	2.4376e-06	1.05489e-06	3.28973e-06	5.98854e-06	4.00854e-06	2.02854e-06	4.85414e-08	-1.93146e-06	-3.91146e-06	-5.89146e-06	-7.80595e-06	1.26409e-05	1.49467e-05	-9.28825e-06	-4.28245e-06	1.64979e-05	-1.88051e-05	-3.88606e-05	-5.02285e-06	3.26021e-06	-1.16956e-05	3.50524e-06	-8.525e-06	-1.30385e-05	-1.03013e-05	-1.30809e-05	2.42976e-05	0.00010503	0.000350535	0.000699999	0.00114251	0.00152988	0.0018245	0.00189378	0.00179339	0.00170648	0.00165364	0.00164503	0.00160374	0.00159213	0.00154806	0.00154926	0.00154065	0.0015181	0.00150681
742.996	-7.79808e-06	1.88416e-06	8.43906e-06	-8.55962e-06	-1.27052e-06	2.91414e-06	9.60318e-06	7.15199e-06	6.67199e-06	6.19199e-06	5.71199e-06	5.23199e-06	4.75199e-06	4.27199e-06	3.3724e-06	1.84776e-05	1.82985e-05	-4.686e-06	-7.46563e-06	2.02408e-05	-1.22256e-05	-2.84075e-05	-3.89038e-06	4.86475e-06	-1.07911e-05	9.23976e-07	-4.98579e-06	-1.60434e-05	-4.98392e-06	-8.38344e-06	2.53058e-05	0.000117085	0.000371361	0.000737047	0.00121948	0.00165407	0.00196444	0.00203847	0.00192711	0.00183115	0.00178557	0.00177734	0.00173203	0.00171475	0.00167286	0.00167782	0.00167148	0.00163751	0.00162651
745.256	-9.72478e-06	3.41121e-06	1.01696e-05	-1.00745e-05	-1.3031e-06	6.13905e-06	9.4848e-06	1.31311e-05	1.29911e-05	1.28511e-05	1.27111e-05	1.25711e-05	1.24311e-05	1.22911e-05	1.06335e-05	1.49673e-05	1.70831e-05	1.32001e-07	1.21955e-06	1.91802e-05	-1.37459e-05	-2.01122e-05	6.10792e-07	6.68723e-06	-7.62242e-06	-7.43922e-07	-1.21562e-05	-1.37863e-05	-5.56609e-06	-5.65655e-06	2.67173e-05	0.000128737	0.000391363	0.000791349	0.0013092	0.00177593	0.00211167	0.00218627	0.00206463	0.00197022	0.00192285	0.0019147	0.00186621	0.00185213	0.00180002	0.00180669	0.00180223	0.00176346	0.00176072
747.516	-9.94123e-06	4.57571e-08	8.05373e-06	-4.88305e-06	-9.51201e-07	7.03427e-06	8.19294e-06	1.17879e-05	1.18879e-05	1.19879e-05	1.20879e-05	1.21879e-05	1.22879e-05	1.23879e-05	1.07531e-05	8.43045e-06	1.00492e-05	1.98348e-07	4.81323e-06	1.32658e-05	-1.94588e-05	-1.90802e-05	-1.89669e-06	2.76126e-06	-8.69249e-06	-4.96107e-06	-5.3359e-06	-1.90612e-07	1.65311e-07	-4.47004e-06	2.97085e-05	0.000145678	0.000431721	0.000863299	0.00142377	0.00192792	0.0022683	0.00234427	0.00221675	0.00212523	0.00207382	0.00206465	0.0020046	0.00198828	0.00194962	0.00194667	0.00193474	0.00190608	0.00190359
749.776	-1.27366e-05	2.98645e-07	8.60498e-06	9.52818e-07	-1.96902e-06	5.08127e-06	1.23988e-05	2.03507e-05	1.96907e-05	1.90307e-05	1.83707e-05	1.77107e-05	1.70507e-05	1.63907e-05	1.51248e-05	8.68657e-06	4.81549e-06	-8.12648e-06	3.12391e-06	8.91609e-06	-1.88366e-05	-1.9587e-05	-9.72226e-06	2.5361e-06	-1.03443e-05	-6.38892e-06	-7.20173e-06	-7.2931e-06	-7.64712e-06	-4.69407e-06	3.53905e-05	0.000170418	0.000483848	0.000953871	0.00154425	0.00207962	0.00243241	0.00251572	0.00237109	0.00227136	0.00222311	0.00220704	0.00215176	0.00213027	0.00209844	0.00208872	0.00207337	0.00205375	0.0020455
752.036	-1.15391e-05	-3.75269e-07	4.46364e-06	3.0593e-07	1.85052e-06	4.93749e-06	1.07873e-05	1.71661e-05	1.74061e-05	1.76461e-05	1.78861e-05	1.81261e-05	1.83661e-05	1.86061e-05	1.64432e-05	1.1682e-05	7.1306e-06	-1.43424e-06	3.36121e-06	-3.75861e-06	-2.45649e-05	-1.51685e-05	-6.04349e-06	1.4037e-08	-5.37084e-06	-6.43509e-06	-5.8826e-06	-6.62357e-07	-1.7567e-06	1.9484e-06	4.74111e-05	0.000195267	0.000541913	0.0010676	0.00168564	0.00224294	0.00261179	0.0026921	0.00253152	0.00243282	0.00238493	0.00236053	0.00230867	0.00227782	0.00224453	0.00224089	0.00222036	0.00219733	0.00219159
754.296	-1.29568e-05	6.00992e-06	6.83978e-06	-3.03089e-07	1.45452e-06	5.99512e-07	1.12372e-05	1.78267e-05	1.79467e-05	1.80667e-05	1.81867e-05	1.83067e-05	1.84267e-05	1.85467e-05	1.26516e-05	1.0126e-05	8.90166e-06	3.50475e-06	7.87136e-06	-7.68239e-06	-3.13304e-05	-2.13743e-05	-4.73767e-06	7.97693e-07	-2.03408e-06	-2.58685e-06	-7.48303e-06	2.32316e-06	-4.36545e-06	7.56512e-06	5.59212e-05	0.000223191	0.000603745	0.00118058	0.00183357	0.00241356	0.00279126	0.00286672	0.0026959	0.00259642	0.00254136	0.00251079	0.00245555	0.00242442	0.00239001	0.00238653	0.0023617	0.00233884	0.00233402
756.556	-1.17732e-05	-2.32719e-06	2.43428e-06	3.84027e-06	4.63439e-06	4.78831e-07	1.20121e-05	1.57603e-05	1.67403e-05	1.77203e-05	1.87003e-05	1.96803e-05	2.06603e-05	2.16403e-05	1.51534e-05	1.4956e-05	8.003e-06	6.44632e-06	1.16855e-05	-9.92528e-06	-3.33126e-05	-2.16095e-05	2.96418e-07	-2.60366e-06	-6.93594e-06	-5.96082e-06	-4.44516e-06	3.46901e-06	-3.26854e-06	1.51761e-05	6.41358e-05	0.000245083	0.000661252	0.00128601	0.00197319	0.00258972	0.00298236	0.00305567	0.00286179	0.00275948	0.00269626	0.00266113	0.00260441	0.00257146	0.00253774	0.00253302	0.00250764	0.00248681	0.00247582
758.816	-8.54819e-06	6.27291e-06	4.2847e-06	1.09709e-06	1.37291e-06	-4.7774e-06	1.08991e-05	1.96147e-05	2.11347e-05	2.26547e-05	2.41747e-05	2.56947e-05	2.72147e-05	2.87347e-05	1.735e-05	1.96999e-05	1.33807e-05	6.36598e-06	9.50302e-06	-1.0259e-05	-3.06624e-05	-2.55973e-05	1.83412e-06	4.36455e-06	4.49836e-07	-2.83508e-06	-6.73276e-06	-2.53539e-06	-9.35931e-06	1.52784e-05	6.24058e-05	0.000257742	0.000708166	0.00137253	0.00210097	0.00276134	0.0031708	0.00323712	0.0030098	0.00289929	0.00283866	0.00279513	0.00274284	0.00270647	0.00266334	0.00266419	0.00264163	0.00261527	0.00260325
761.076	-4.66735e-06	4.1011e-06	2.12602e-06	-8.79403e-07	4.80485e-06	-3.96078e-06	7.18162e-06	2.2165e-05	2.3945e-05	2.5725e-05	2.7505e-05	2.9285e-05	3.1065e-05	3.2845e-05	1.91104e-05	2.5093e-05	1.96044e-05	1.53732e-05	1.41234e-05	-4.88152e-06	-3.20329e-05	-1.97627e-05	1.15826e-05	2.72622e-06	3.62778e-06	-7.66898e-07	-2.53414e-06	3.84401e-06	-5.23386e-06	1.51003e-05	6.13755e-05	0.000273018	0.000750842	0.00145548	0.00222323	0.00293961	0.00335989	0.00340177	0.00314483	0.00303834	0.00297053	0.00292431	0.00285955	0.00283169	0.00278569	0.00277823	0.00274999	0.00272044	0.00271092
763.336	-5.86749e-06	8.08909e-06	4.54255e-06	3.15741e-07	7.742e-06	-7.25866e-06	1.74325e-06	2.13538e-05	2.35738e-05	2.57938e-05	2.80138e-05	3.02338e-05	3.24538e-05	3.46738e-05	1.32342e-05	2.11766e-05	8.84773e-06	1.10189e-05	1.35407e-05	2.01844e-07	-3.51355e-05	-2.32188e-05	1.38488e-05	2.42984e-06	1.60659e-06	-7.28136e-06	-5.24925e-06	-4.76707e-06	-1.14802e-05	1.08316e-05	5.23886e-05	0.000273063	0.000785613	0.00153047	0.00235289	0.00311453	0.0035292	0.00354259	0.00326183	0.00314011	0.00306504	0.00302383	0.0029542	0.00292083	0.00288095	0.00286744	0.00284003	0.00280993	0.00279316
765.596	-5.02372e-06	6.2555e-06	3.02986e-06	1.06053e-06	7.09161e-06	-6.74553e-06	5.85937e-07	1.67303e-05	1.95303e-05	2.23303e-05	2.51303e-05	2.79303e-05	3.07303e-05	3.35303e-05	1.19113e-05	2.14419e-05	9.65795e-06	6.30071e-06	1.12552e-05	-7.23016e-07	-3.87531e-05	-2.02638e-05	1.78003e-05	6.77126e-06	8.89636e-06	-4.8247e-06	-1.52383e-06	-4.18771e-06	-1.03903e-05	6.02289e-06	4.93246e-05	0.000282086	0.000833065	0.00161782	0.00248491	0.0032859	0.00367038	0.00365567	0.00333791	0.00321365	0.00313341	0.00308819	0.00301402	0.00298427	0.00293808	0.00293151	0.00290357	0.00286829	0.00285198
767.856	-3.93141e-06	1.0442e-05	6.6211e-06	-5.30969e-07	3.2932e-06	-5.53955e-06	-4.31571e-06	1.31985e-05	1.53985e-05	1.75985e-05	1.97985e-05	2.19985e-05	2.41985e-05	2.63985e-05	3.37423e-06	1.37273e-05	4.26081e-06	5.30682e-07	5.10017e-06	-4.48701e-06	-4.47192e-05	-2.25289e-05	9.88631e-06	1.5361e-06	1.13391e-05	-6.01066e-06	-6.92241e-06	-6.10246e-06	-1.19011e-05	-2.54669e-06	4.72043e-05	0.000296768	0.000880239	0.00170496	0.00260834	0.00342849	0.00376699	0.00371156	0.00335561	0.00323434	0.00315361	0.00310917	0.00302947	0.00299722	0.00295872	0.00294114	0.00291157	0.00287286	0.00285473
770.116	-6.94621e-06	3.74877e-06	3.36956e-06	-7.2668e-06	5.49907e-06	7.60876e-06	2.50218e-07	1.21626e-05	1.37826e-05	1.54027e-05	1.70226e-05	1.86427e-05	2.02627e-05	2.21533e-05	1.26298e-05	1.52723e-05	1.17387e-05	-4.18458e-06	3.98076e-08	-2.54796e-06	-5.08323e-05	-1.32424e-05	1.79001e-05	-6.60874e-06	6.4055e-06	-6.04473e-06	-1.96635e-06	-5.45926e-06	-9.51335e-06	-1.10862e-05	5.84304e-05	0.000334482	0.00094295	0.00180701	0.00273325	0.0035429	0.00382699	0.00371656	0.00334339	0.00321783	0.00313409	0.00308772	0.00300434	0.00297843	0.00293081	0.00291115	0.00288227	0.00283883	0.00282203
772.376	-8.15358e-06	7.03353e-06	5.42298e-06	-5.75081e-06	4.86925e-06	5.70681e-06	-1.18325e-06	9.70481e-06	1.09448e-05	1.21848e-05	1.34248e-05	1.46648e-05	1.59048e-05	1.75764e-05	1.01024e-05	4.12146e-06	6.31205e-06	-2.50611e-06	1.51697e-06	-1.04187e-05	-5.0196e-05	-1.31857e-05	1.12831e-05	-7.6173e-06	2.26223e-06	-1.12582e-05	3.26343e-06	-9.33269e-06	-7.72392e-06	-3.39708e-06	7.07784e-05	0.000370912	0.00101521	0.00190773	0.00284087	0.00360312	0.00381379	0.00367416	0.00328614	0.00314726	0.00306258	0.00301791	0.00292945	0.00290375	0.00285103	0.00284441	0.00281672	0.00276895	0.0027535
774.636	-8.37231e-06	1.34613e-06	4.20378e-06	-6.15969e-06	2.40398e-06	1.16398e-05	2.33057e-06	9.24291e-06	9.84291e-06	1.04429e-05	1.10429e-05	1.16429e-05	1.22429e-05	1.27389e-05	1.22998e-05	3.29669e-06	8.7035e-06	9.28961e-07	-9.62076e-07	-1.27799e-05	-4.61583e-05	-1.12301e-05	8.16645e-06	-7.93147e-06	-1.52202e-06	-8.14486e-06	2.82757e-06	-1.35356e-05	-1.02526e-05	7.19218e-07	9.1452e-05	0.000424923	0.00109276	0.00199454	0.00289599	0.00359481	0.00373631	0.00356803	0.00316594	0.00304006	0.00295096	0.00289286	0.0028094	0.00279738	0.00273209	0.00272694	0.00269631	0.00264618	0.00264101
776.896	-7.05947e-06	1.80848e-06	9.54394e-07	-8.95102e-06	4.59147e-06	1.50279e-05	2.50603e-06	9.2113e-06	8.8713e-06	8.5313e-06	8.1913e-06	7.8513e-06	7.5113e-06	6.35226e-06	8.59242e-06	2.29127e-06	4.33452e-06	-3.39106e-06	1.95051e-06	-1.80799e-05	-4.47119e-05	-1.02755e-05	6.63223e-06	-1.06039e-05	-9.76347e-06	-1.35427e-05	-1.15738e-06	-1.1927e-05	-1.09601e-05	1.33356e-05	0.000116123	0.000479556	0.00115872	0.00204618	0.00289173	0.00350132	0.00360295	0.00341167	0.00301144	0.00288472	0.00279404	0.00273742	0.00265632	0.00264059	0.00257885	0.00256475	0.00253273	0.00248867	0.0024815
779.156	-6.18549e-06	-9.81689e-07	-2.96338e-06	-9.04732e-06	3.99315e-06	1.63892e-05	8.53594e-06	1.22578e-05	1.18178e-05	1.13778e-05	1.09378e-05	1.04978e-05	1.00578e-05	9.29987e-06	1.39521e-05	4.41815e-06	1.18894e-05	5.38182e-06	4.45543e-06	-1.54109e-05	-3.27367e-05	-8.88817e-06	6.88722e-06	-4.11458e-06	-4.99826e-06	-1.23358e-05	3.63696e-06	-1.34797e-05	-1.04603e-05	2.14012e-05	0.000144438	0.000531655	0.00120487	0.00204617	0.0028213	0.00334523	0.00341263	0.00321857	0.00283953	0.00270016	0.00260752	0.00254607	0.0024606	0.0024548	0.00238666	0.00238223	0.0023482	0.00230663	0.00230182
781.416	-3.56856e-06	1.13742e-06	-4.93796e-07	-1.57862e-06	4.34703e-06	7.0916e-06	2.04233e-06	1.05424e-05	1.00024e-05	9.46243e-06	8.92243e-06	8.38243e-06	7.84243e-06	5.64234e-06	1.26503e-06	4.93033e-07	4.14413e-06	1.26095e-05	9.19609e-06	-1.94953e-05	-2.55873e-05	-8.35005e-06	-3.88582e-06	-5.61777e-06	-6.48088e-06	-1.4096e-05	-2.86205e-06	-1.20044e-05	-9.75e-06	3.06404e-05	0.000154675	0.000535165	0.00118906	0.00196857	0.00266817	0.00311946	0.00316062	0.00298114	0.00261355	0.00248002	0.00238255	0.00232187	0.0022375	0.00222377	0.00216581	0.00216577	0.00213717	0.00208801	0.00208383
783.676	-5.97257e-06	2.90963e-06	3.54313e-06	-3.02547e-07	3.46375e-06	4.43639e-06	4.39228e-07	6.44554e-06	6.04554e-06	5.64554e-06	5.24554e-06	4.84554e-06	4.44554e-06	-7.38148e-07	-3.54179e-06	4.20548e-06	4.54024e-06	8.70855e-06	2.60698e-06	-2.54636e-05	-2.77079e-05	-7.2546e-06	-8.82094e-06	-1.24818e-05	-1.16529e-05	-1.59736e-05	-9.5246e-06	-1.21059e-05	-1.14667e-05	2.50076e-05	0.000150198	0.00050653	0.00110617	0.00181205	0.00243328	0.00282915	0.00287128	0.00270226	0.00234637	0.00222065	0.00212241	0.00206313	0.00198407	0.00196554	0.00191609	0.00191277	0.00188392	0.00183542	0.00183083
785.936	-4.75242e-06	1.12742e-05	1.18091e-06	-3.79392e-06	5.85141e-06	1.67825e-06	2.07854e-07	9.26398e-06	9.40398e-06	9.54398e-06	9.68398e-06	9.82398e-06	9.96398e-06	1.77837e-06	2.21424e-07	7.50598e-06	6.37465e-06	7.0196e-06	5.9874e-06	-2.40696e-05	-2.42148e-05	-2.22228e-06	-6.93509e-06	-9.85063e-06	-4.23154e-06	-1.30533e-05	-8.09257e-06	-5.7791e-06	-3.40389e-06	2.19675e-05	0.000130301	0.000444597	0.000981699	0.00160964	0.00217137	0.00252583	0.00256502	0.00241075	0.00207452	0.00194189	0.00185286	0.00179719	0.0017168	0.00169183	0.00165166	0.00164849	0.00161844	0.00157666	0.00156411
788.196	-4.66619e-06	8.31488e-06	1.24503e-06	-2.46102e-06	4.24239e-06	1.15568e-06	1.68009e-06	1.06535e-05	1.14335e-05	1.22135e-05	1.29935e-05	1.37735e-05	1.45535e-05	3.85396e-06	5.34472e-07	6.39563e-06	7.85784e-06	1.57766e-05	3.66105e-06	-2.14703e-05	-1.72679e-05	2.19348e-06	-9.18886e-06	-1.00579e-05	-5.71621e-07	-8.03528e-06	-2.27014e-06	2.63383e-07	3.13367e-06	1.60001e-05	0.000103938	0.000358118	0.000827296	0.00138594	0.00189757	0.00222153	0.00225753	0.00211945	0.0018016	0.0016693	0.00158607	0.00152649	0.00145117	0.00142983	0.0013917	0.00138518	0.00135817	0.00131598	0.00130145
790.455	-6.58627e-06	1.0593e-05	3.97215e-06	-1.84134e-06	4.33789e-06	-7.9871e-07	4.61254e-07	1.03196e-05	1.14795e-05	1.26395e-05	1.37996e-05	1.49595e-05	1.61196e-05	1.77307e-06	-1.50923e-06	9.24689e-06	6.88446e-06	1.14701e-05	-1.52279e-07	-2.52599e-05	-1.9352e-05	6.47246e-06	-7.03326e-06	-7.83317e-06	-2.16387e-06	-7.15258e-06	-2.25095e-06	5.02966e-06	8.13178e-06	1.0602e-05	6.60122e-05	0.000262075	0.000667697	0.00116744	0.0016327	0.00192348	0.00196012	0.00183151	0.00152241	0.00139603	0.00131968	0.00125835	0.00119637	0.00116984	0.00113555	0.00112405	0.00109943	0.0010596	0.00104492
792.715	-8.18881e-06	9.2558e-06	1.74741e-06	-5.389e-06	4.17607e-06	3.26475e-06	4.1464e-06	9.65278e-06	1.12328e-05	1.28128e-05	1.43928e-05	1.59728e-05	1.75528e-05	2.66126e-06	-6.16949e-08	3.47382e-06	2.45511e-06	2.9832e-06	-9.76288e-06	-2.86438e-05	-1.8629e-05	2.94078e-06	-1.18845e-05	-1.73818e-06	9.99952e-07	-7.35324e-06	-4.23898e-06	7.81854e-07	9.72588e-06	6.90312e-06	3.87185e-05	0.000185227	0.000535483	0.000974423	0.00139453	0.00165652	0.00168811	0.00156407	0.00127124	0.00113836	0.00107187	0.00100762	0.000953941	0.000929131	0.000900559	0.000884417	0.000853259	0.000820413	0.000808582
794.975	-4.69899e-06	7.93129e-06	-4.5264e-06	-1.09678e-05	6.27485e-06	8.14984e-06	4.54848e-06	1.30415e-05	1.54215e-05	1.78015e-05	2.01815e-05	2.25615e-05	2.49415e-05	6.59093e-06	4.00549e-06	1.83582e-06	2.96921e-06	4.55803e-06	-1.13538e-05	-2.4437e-05	-7.46145e-06	6.67737e-06	-9.21258e-06	5.32747e-06	8.68674e-06	-3.66324e-06	-1.62497e-06	2.2072e-06	1.39574e-05	7.13194e-06	2.37224e-05	0.000140378	0.000445868	0.000823671	0.00119523	0.00143079	0.00145404	0.00132875	0.00105427	0.000920237	0.000857854	0.000789896	0.000742849	0.000720319	0.000691954	0.00067361	0.000645685	0.000620086	0.000606505
797.235	-5.18486e-06	3.87398e-07	-2.28537e-06	-7.47821e-06	3.42562e-06	9.51134e-06	5.02386e-06	1.06162e-05	1.26762e-05	1.47362e-05	1.67962e-05	1.88562e-05	2.09162e-05	7.4163e-06	3.01557e-06	9.80854e-07	2.9188e-06	2.45545e-06	-1.64173e-05	-2.70523e-05	-7.95037e-06	5.37395e-06	-1.3062e-05	5.99995e-06	7.1944e-06	-4.22416e-06	-4.32358e-06	-1.25812e-06	1.49925e-05	6.31507e-06	1.24393e-05	9.95038e-05	0.000364869	0.0006866	0.00100751	0.00121362	0.00123285	0.00111107	0.00085588	0.000720814	0.000660138	0.000592787	0.000550361	0.000534681	0.000502229	0.000483326	0.00046374	0.000439736	0.000426837
799.495	-8.16928e-06	1.45924e-06	1.81332e-07	-4.76724e-06	4.36552e-06	9.19789e-06	6.03819e-06	1.32916e-05	1.50916e-05	1.68916e-05	1.86916e-05	2.04916e-05	2.22916e-05	7.14339e-06	1.2535e-05	6.21354e-06	-1.32447e-06	-2.15501e-07	-2.23702e-05	-3.36434e-05	-1.12376e-05	2.33017e-06	-1.14419e-05	8.41722e-06	2.76952e-06	-9.25518e-06	-1.35801e-05	-1.07019e-05	1.23089e-05	7.2924e-07	-6.21273e-08	7.07057e-05	0.000302775	0.000568859	0.000847015	0.00102563	0.00103407	0.000909818	0.00066354	0.000537161	0.000477131	0.000414386	0.000377805	0.000360611	0.000326668	0.000309617	0.000292526	0.000272722	0.000261138
801.755	-1.03625e-05	1.8679e-06	7.92535e-07	-3.56459e-06	7.2522e-06	9.10634e-06	8.20265e-06	1.82467e-05	1.95867e-05	2.09267e-05	2.22667e-05	2.36067e-05	2.49467e-05	6.84485e-06	1.70713e-05	3.97628e-06	-8.4613e-06	-3.21752e-06	-1.89545e-05	-3.60587e-05	-1.01631e-05	2.25794e-06	-1.34481e-05	9.31254e-06	1.10004e-06	-6.96526e-06	-1.26345e-05	-1.12824e-05	8.85466e-06	5.77358e-06	1.63009e-06	4.7358e-05	0.000251683	0.000473311	0.000714096	0.0008698	0.000869178	0.000734527	0.000502762	0.000382869	0.000324816	0.000268262	0.000232903	0.000212831	0.000181253	0.000167635	0.000151775	0.000129549	0.000123808
804.015	-1.03529e-05	3.96108e-06	1.74323e-06	-5.09564e-06	3.02975e-06	1.11186e-05	1.20165e-05	1.74438e-05	1.82838e-05	1.91238e-05	1.99638e-05	2.08038e-05	2.17708e-05	7.98031e-06	2.20877e-05	5.04097e-06	-4.46788e-06	-1.74798e-06	-1.45484e-05	-3.24793e-05	-1.54287e-05	6.82404e-06	-7.59314e-06	7.45611e-06	-1.27585e-06	-8.24524e-06	-1.04477e-05	-7.28544e-06	8.2955e-06	9.27553e-06	1.70909e-06	2.75229e-05	0.000209556	0.000402354	0.000599851	0.000726964	0.000721638	0.000588359	0.000363043	0.000257763	0.000197558	0.000144244	0.000108382	9.38391e-05	5.99432e-05	4.54764e-05	3.20162e-05	1.65797e-05	1.02684e-05
806.275	-1.37887e-05	1.76352e-06	5.2139e-06	-1.29358e-06	1.81274e-06	9.50057e-06	1.65981e-05	1.97792e-05	1.97592e-05	1.97392e-05	1.97192e-05	1.96992e-05	1.96846e-05	1.1687e-05	2.59184e-05	5.60725e-06	-3.02173e-06	-2.43598e-06	-8.02063e-06	-3.12423e-05	-1.78749e-05	5.2906e-06	-1.18331e-05	8.28728e-06	-8.81745e-07	-9.10337e-06	-1.61755e-05	-4.27901e-06	1.25251e-05	6.7978e-06	8.43769e-07	1.29028e-05	0.00017154	0.000342301	0.000513647	0.000613161	0.000593779	0.000465956	0.000246752	0.000150007	9.30054e-05	4.47983e-05	5.93426e-06	-4.01919e-06	-3.94647e-05	-4.95323e-05	-6.35748e-05	-8.03234e-05	-8.702e-05
808.535	-1.86023e-05	2.96654e-06	7.15574e-06	-3.15334e-06	5.17467e-06	1.15368e-05	1.41396e-05	1.61632e-05	1.62032e-05	1.62432e-05	1.62832e-05	1.63232e-05	1.64414e-05	8.14268e-06	2.61187e-05	2.28275e-07	-4.64548e-06	-6.10136e-06	-7.1991e-06	-2.87353e-05	-1.67594e-05	2.5617e-06	-1.57052e-05	3.92122e-06	-6.27661e-06	-1.08834e-05	-1.50284e-05	4.50926e-07	1.31352e-05	9.93841e-06	3.84768e-06	8.49161e-06	0.000148881	0.000301277	0.000447757	0.000520357	0.00048812	0.000366601	0.00014677	6.14313e-05	1.23648e-05	-3.27032e-05	-7.0438e-05	-8.66639e-05	-0.000115127	-0.000121753	-0.000142847	-0.000154	-0.000164454
810.795	-1.90503e-05	1.01761e-06	3.99408e-06	-4.56367e-06	7.96715e-06	1.52545e-05	1.39596e-05	1.25448e-05	1.22848e-05	1.20248e-05	1.17648e-05	1.15048e-05	1.13183e-05	8.8992e-06	2.20699e-05	-5.82526e-06	-4.12974e-06	-9.84142e-06	-8.07098e-06	-2.45995e-05	-1.23384e-05	5.41739e-06	-1.83373e-05	-3.42059e-06	-4.70855e-06	-5.37119e-06	-1.25437e-05	5.24989e-06	1.45256e-05	1.32442e-05	9.43634e-06	9.74972e-06	0.000125676	0.000265423	0.00038896	0.000438895	0.00039767	0.000280897	7.88118e-05	-1.17006e-05	-4.81946e-05	-9.53916e-05	-0.000132961	-0.000147747	-0.000173732	-0.000176297	-0.000195155	-0.000208791	-0.000216087
813.055	-1.50584e-05	3.35321e-06	1.6386e-06	-7.69557e-06	8.62327e-06	1.57134e-05	1.11411e-05	9.0254e-06	8.5254e-06	8.0254e-06	7.5254e-06	7.0254e-06	6.75345e-06	1.05149e-05	2.01106e-05	-3.47897e-06	7.81459e-07	-4.63593e-06	-1.46047e-05	-1.92867e-05	-3.55492e-06	8.55708e-06	-1.5311e-05	-2.87785e-06	-8.9399e-07	-1.10909e-05	-1.36989e-05	4.36024e-06	1.82852e-05	1.72209e-05	1.4563e-05	1.83868e-05	0.000111014	0.000236413	0.000337243	0.000363507	0.000313643	0.000212758	1.69877e-05	-6.72149e-05	-0.000100081	-0.000149304	-0.000182296	-0.000193917	-0.000220167	-0.000221701	-0.000241227	-0.000247179	-0.000264593
815.315	-1.4191e-05	3.83922e-06	2.12003e-06	-2.97243e-06	1.11377e-05	1.10465e-05	5.62249e-06	1.00273e-05	1.03873e-05	1.07473e-05	1.11073e-05	1.14673e-05	1.09312e-05	1.2652e-05	1.93356e-05	4.7173e-07	-7.59227e-07	-2.32776e-06	-1.73482e-05	-2.30139e-05	5.29829e-06	5.61964e-06	-1.37828e-05	-2.83281e-06	-4.56278e-06	-9.7602e-06	-1.77311e-05	-1.25134e-06	1.88227e-05	1.45412e-05	1.5694e-05	2.29919e-05	9.99796e-05	0.000199973	0.000288876	0.000301554	0.000243873	0.000150794	-3.16951e-05	-0.000112014	-0.000138396	-0.000192159	-0.000224953	-0.000234398	-0.000259124	-0.000255965	-0.000275623	-0.000276725	-0.000303785
817.575	-1.09032e-05	5.95716e-06	6.44345e-07	-4.10433e-06	1.18094e-05	1.04384e-05	3.75524e-07	7.98838e-06	9.24838e-06	1.05084e-05	1.17684e-05	1.30284e-05	1.16676e-05	1.13804e-05	1.5235e-05	2.15387e-06	5.54627e-07	-2.44406e-06	-2.33283e-05	-2.38783e-05	5.30451e-06	4.62452e-06	-8.56991e-06	7.38675e-07	-2.61511e-06	-8.06723e-06	-1.32185e-05	-4.09385e-06	1.07673e-05	1.78584e-05	1.66282e-05	2.32843e-05	8.96014e-05	0.000174984	0.000248815	0.000250339	0.000190321	9.63468e-05	-6.91653e-05	-0.000150736	-0.000165832	-0.000224548	-0.000247753	-0.000267329	-0.000286935	-0.000280388	-0.000300612	-0.000301974	-0.000331251
819.835	-4.56903e-06	8.3026e-06	-1.79115e-06	-1.60471e-06	8.91601e-06	6.58541e-06	4.6196e-06	1.35888e-05	1.43688e-05	1.51488e-05	1.59288e-05	1.67088e-05	1.42668e-05	1.2436e-05	1.54242e-05	7.9166e-06	3.11529e-06	8.83996e-07	-2.24389e-05	-2.03595e-05	1.20702e-05	7.22981e-06	-4.31933e-06	4.13681e-06	1.57444e-06	-8.76556e-06	-1.05376e-05	-2.28722e-06	1.05634e-05	2.02706e-05	1.54469e-05	2.29216e-05	7.97813e-05	0.000152419	0.000213262	0.000206777	0.000151641	5.6729e-05	-9.37243e-05	-0.00017319	-0.000194148	-0.00024797	-0.000269117	-0.000285468	-0.000306556	-0.000302649	-0.000317356	-0.000324738	-0.000341008
822.095	-3.027e-06	1.01537e-05	3.87024e-08	-1.60132e-06	6.91339e-06	3.91577e-06	8.68196e-07	1.31803e-05	1.46803e-05	1.61803e-05	1.76803e-05	1.91803e-05	1.41433e-05	1.05118e-05	1.45731e-05	9.28734e-06	5.94085e-06	3.16114e-06	-2.10808e-05	-1.86307e-05	8.10029e-06	7.93356e-07	-3.98534e-06	7.31914e-06	-1.30769e-06	-1.36465e-05	-9.49331e-06	-9.41597e-07	1.00348e-05	1.92776e-05	1.09265e-05	1.59043e-05	6.80645e-05	0.000127916	0.000176952	0.000167962	0.000114932	2.40398e-05	-0.000122971	-0.00019211	-0.000223572	-0.000276861	-0.00028892	-0.000304859	-0.000325073	-0.000324003	-0.000339769	-0.000344042	-0.000359626
824.355	-6.66965e-06	8.28527e-06	3.32062e-06	1.77287e-06	3.66304e-06	3.20566e-06	1.96818e-07	1.17342e-05	1.40742e-05	1.64142e-05	1.87542e-05	2.10942e-05	1.43875e-05	1.00387e-05	1.48458e-05	1.02877e-05	6.41013e-06	-2.30535e-06	-2.16228e-05	-2.12067e-05	1.20469e-06	-2.73407e-06	-3.56882e-06	2.59111e-06	-6.27358e-06	-1.14116e-05	-1.24467e-05	-3.14424e-06	6.53533e-06	1.44069e-05	4.7254e-07	4.61783e-06	5.24198e-05	0.000101622	0.000140762	0.000131018	7.61933e-05	-1.47109e-05	-0.000147667	-0.00021473	-0.000245972	-0.000297522	-0.00031077	-0.000326536	-0.000343475	-0.000342789	-0.000352801	-0.000366851	-0.000374289
826.615	-4.72046e-06	9.12836e-06	2.51416e-06	-7.15366e-07	3.18215e-06	1.90127e-06	2.11177e-06	1.34019e-05	1.50219e-05	1.66419e-05	1.82619e-05	1.98819e-05	1.26197e-05	8.26682e-06	9.94945e-06	1.14614e-05	4.2211e-06	-5.84564e-06	-2.08803e-05	-1.90094e-05	-9.71751e-08	-4.69196e-06	-8.00174e-06	1.06778e-06	-2.64934e-06	-1.35016e-05	-8.31247e-06	3.06722e-06	8.71656e-06	1.63241e-05	-5.18729e-06	-3.74536e-06	3.42344e-05	8.10396e-05	0.000107308	9.29829e-05	4.32282e-05	-4.96264e-05	-0.000175004	-0.000241506	-0.00027483	-0.00031338	-0.000325643	-0.000342925	-0.00036213	-0.000358969	-0.000368874	-0.000385572	-0.000384805
828.875	-4.91098e-06	9.6663e-06	8.6042e-07	-1.9391e-06	2.28539e-06	1.97909e-06	7.01432e-06	1.13191e-05	1.14791e-05	1.16391e-05	1.17991e-05	1.19591e-05	6.85596e-06	8.27694e-06	7.7318e-06	6.20158e-06	-2.2361e-06	-8.31251e-06	-2.0644e-05	-1.7823e-05	3.27938e-06	-7.60482e-06	-1.23817e-05	-6.5186e-06	-9.25435e-06	-1.35163e-05	-6.11335e-06	1.15395e-05	1.37031e-05	1.3064e-05	-1.51503e-05	-1.49037e-05	1.43349e-05	5.24731e-05	6.83442e-05	5.58222e-05	5.65303e-06	-8.3113e-05	-0.000201675	-0.00026716	-0.000300595	-0.000338069	-0.000346833	-0.000359217	-0.000381753	-0.000379479	-0.000381431	-0.000398951	-0.000401059
831.135	-7.80093e-06	9.80503e-06	3.26619e-06	-7.73089e-07	1.822e-06	6.17897e-07	4.42373e-06	8.36476e-06	8.80476e-06	9.24476e-06	9.68476e-06	1.01248e-05	5.37735e-06	8.3904e-06	6.89656e-06	5.91079e-06	2.24363e-06	-9.03473e-06	-2.3362e-05	-2.13194e-05	1.38176e-06	-1.16754e-05	-1.1372e-05	-1.18722e-05	-8.38508e-06	-1.22011e-05	-4.58393e-06	1.10006e-05	1.20748e-05	8.77359e-06	-2.09451e-05	-2.3718e-05	-3.2219e-06	2.58506e-05	3.48296e-05	1.89711e-05	-2.71198e-05	-0.000115958	-0.000227711	-0.000288786	-0.000318242	-0.000361004	-0.000367917	-0.000376074	-0.000399472	-0.000393823	-0.000403481	-0.000417572	-0.000421201
833.395	-6.6144e-06	1.08137e-05	3.13084e-06	6.74059e-07	3.55943e-06	-2.04783e-06	5.51366e-06	1.03216e-05	1.00416e-05	9.76161e-06	9.48161e-06	9.20161e-06	2.16557e-06	1.14919e-05	2.33525e-06	5.29823e-06	-6.86602e-08	-1.08847e-05	-2.36519e-05	-1.95613e-05	5.6769e-06	-4.84126e-06	-9.03701e-06	-1.0458e-05	-5.25649e-06	-1.04075e-05	-1.29505e-06	7.5497e-06	9.88527e-06	8.34106e-06	-2.30019e-05	-3.37863e-05	-2.24145e-05	4.02463e-06	4.23996e-06	-1.38248e-05	-5.96494e-05	-0.000149048	-0.000251847	-0.000310988	-0.000336908	-0.000375838	-0.000389353	-0.000393639	-0.000413833	-0.000406496	-0.000416899	-0.000432188	-0.000431736
835.655	-5.71665e-06	9.20476e-06	3.12323e-06	2.40998e-06	2.904e-06	-3.83857e-06	7.76417e-06	1.2751e-05	1.1931e-05	1.1111e-05	1.0291e-05	9.47095e-06	8.49745e-07	1.47486e-05	-1.60281e-06	3.03856e-06	3.09485e-06	-1.16615e-05	-2.07871e-05	-1.18888e-05	1.20334e-05	-5.85768e-06	-9.98042e-06	-1.1533e-05	-3.39843e-06	-1.22246e-05	2.06421e-07	7.04491e-06	7.92508e-06	4.97697e-06	-2.81666e-05	-3.72137e-05	-3.51771e-05	-6.80699e-06	-2.01166e-05	-3.69e-05	-8.51092e-05	-0.000177064	-0.000274217	-0.000326257	-0.000354916	-0.000391793	-0.000404505	-0.00040748	-0.000424675	-0.00041779	-0.000430376	-0.000435919	-0.000440599
837.915	-7.40899e-06	5.33556e-06	4.06967e-06	6.62624e-06	4.32496e-06	-3.69654e-06	6.0461e-06	1.32968e-05	1.31368e-05	1.29768e-05	1.28169e-05	1.26569e-05	4.13986e-08	1.69232e-05	-1.19364e-06	4.51858e-06	1.07382e-05	-1.11686e-05	-1.72619e-05	-6.48265e-06	2.19107e-05	-5.34222e-06	-5.09861e-06	-6.86273e-06	-6.87583e-06	-7.88631e-06	3.23831e-06	4.88151e-06	4.11323e-06	4.22616e-06	-3.07467e-05	-3.73638e-05	-3.97514e-05	-1.74956e-05	-3.37308e-05	-5.81693e-05	-0.000107011	-0.000197997	-0.000291316	-0.000346829	-0.000367266	-0.000406111	-0.000416945	-0.000418324	-0.000428572	-0.000424285	-0.00044071	-0.000442804	-0.000449203
840.175	-3.29952e-06	5.85128e-06	3.62559e-06	6.97837e-06	-3.17271e-07	-6.72326e-06	1.98189e-06	1.43204e-05	1.55404e-05	1.67604e-05	1.79804e-05	1.90918e-05	3.94133e-07	1.09346e-05	-6.99819e-08	5.29768e-06	2.05266e-05	-1.18096e-05	-2.59866e-05	-5.70855e-06	2.27385e-05	-5.7128e-06	5.92754e-07	-5.08939e-07	-8.61014e-07	-8.57184e-06	2.11174e-06	5.30441e-07	2.82713e-06	3.47699e-06	-3.45906e-05	-4.07762e-05	-4.34474e-05	-2.33133e-05	-4.26938e-05	-7.30302e-05	-0.000127967	-0.000221456	-0.000311747	-0.000353656	-0.000379646	-0.000411629	-0.000426272	-0.000431266	-0.000437249	-0.000437655	-0.000453652	-0.000452923	-0.00045304
842.435	-2.77881e-07	4.09638e-06	-5.23242e-07	6.35065e-06	-1.98124e-06	-4.78377e-06	2.55128e-06	1.36549e-05	1.51749e-05	1.66949e-05	1.82149e-05	1.93362e-05	-1.86315e-06	8.92825e-06	-8.14198e-06	9.16326e-07	2.07382e-05	-1.08419e-05	-3.09815e-05	-1.52294e-06	1.95418e-05	-1.04333e-05	-2.33427e-06	-4.96321e-07	-7.59299e-06	-1.70997e-05	-4.40311e-06	2.808e-06	-6.66921e-07	8.65379e-06	-3.16564e-05	-3.64986e-05	-4.78388e-05	-2.77314e-05	-5.55853e-05	-8.49937e-05	-0.000146618	-0.000243956	-0.000331302	-0.000371369	-0.000397149	-0.000424973	-0.00043635	-0.000441166	-0.000446002	-0.000448445	-0.000457155	-0.000452244	-0.000458789
844.695	-2.01572e-07	7.99958e-06	1.66593e-06	7.51965e-06	-7.32399e-06	-7.65947e-06	1.20968e-06	1.31933e-05	1.52333e-05	1.72733e-05	1.93133e-05	2.00463e-05	-7.29185e-07	8.08507e-06	-9.46679e-06	3.72886e-06	2.2971e-05	-1.44562e-05	-3.11137e-05	2.19355e-06	1.84308e-05	-1.72817e-05	-1.21198e-05	-3.56666e-06	-8.96125e-06	-1.81952e-05	-6.51278e-06	-1.40294e-06	-2.97589e-06	1.19983e-05	-3.22732e-05	-3.67009e-05	-4.37976e-05	-2.59556e-05	-6.59177e-05	-9.50422e-05	-0.000153888	-0.000261668	-0.000343718	-0.000381777	-0.00040517	-0.000436314	-0.00044681	-0.00045334	-0.000452485	-0.000453926	-0.000462303	-0.000450725	-0.000465369
846.955	1.31863e-07	1.02994e-05	-3.6531e-06	5.33461e-06	-3.10799e-06	-4.64932e-06	1.35977e-06	1.78066e-05	2.06466e-05	2.34866e-05	2.63266e-05	2.49562e-05	-1.34014e-06	9.55786e-06	-1.06158e-05	6.82948e-06	2.37759e-05	-1.3271e-05	-3.51037e-05	2.63289e-06	1.89533e-05	-1.27401e-05	-1.21851e-05	3.59488e-06	-6.17924e-06	-1.23378e-05	-1.57094e-06	3.0535e-06	3.94516e-06	1.49682e-05	-2.82632e-05	-2.83994e-05	-3.34371e-05	-2.76069e-05	-6.4911e-05	-0.000105313	-0.000163033	-0.000272712	-0.000352016	-0.000397295	-0.000416767	-0.000441098	-0.000446716	-0.000458884	-0.000452719	-0.000458026	-0.000466224	-0.000455357	-0.000469965
849.215	-2.31424e-06	7.95518e-06	-3.5039e-06	4.77917e-06	-2.60998e-06	-2.41156e-06	2.94523e-06	2.05629e-05	2.37229e-05	2.68829e-05	3.00429e-05	2.71128e-05	1.61612e-06	9.93094e-06	-1.01117e-05	1.49415e-06	1.90619e-05	-1.49256e-05	-4.25129e-05	1.87968e-06	9.34793e-06	-1.66379e-05	-1.54249e-05	-2.47301e-06	-2.79319e-06	-1.78244e-05	-7.91434e-06	3.72302e-06	8.30092e-06	1.68993e-05	-2.59283e-05	-2.54441e-05	-2.93921e-05	-3.37913e-05	-7.25098e-05	-0.000112139	-0.000181953	-0.000290673	-0.000360568	-0.000404462	-0.000428444	-0.000448947	-0.000452719	-0.000467785	-0.000457028	-0.000465324	-0.00046471	-0.000458801	-0.000472381
851.475	-5.76911e-06	1.03856e-05	-5.70416e-06	4.33199e-06	1.85436e-06	1.38563e-06	7.73952e-06	2.31349e-05	2.56549e-05	2.81749e-05	3.06949e-05	2.40033e-05	2.05426e-07	1.63559e-05	-1.29242e-05	3.96539e-06	1.29803e-05	-1.44137e-05	-3.347e-05	6.22112e-06	8.8691e-06	-1.05239e-05	-1.5018e-05	-3.45768e-06	-4.42223e-06	-1.69228e-05	-4.41293e-06	6.64073e-06	5.41475e-06	2.02782e-05	-2.17906e-05	-2.32765e-05	-2.29814e-05	-3.48305e-05	-8.27917e-05	-0.000124622	-0.000194848	-0.000297831	-0.000373614	-0.000417123	-0.000434911	-0.000455129	-0.000458599	-0.000473597	-0.000458683	-0.000457669	-0.000466794	-0.000455085	-0.000477264
853.735	-6.99853e-06	1.14322e-05	-6.28418e-06	1.42732e-06	3.7306e-06	3.24202e-06	8.81709e-06	2.67565e-05	2.94765e-05	3.21965e-05	3.49165e-05	2.55556e-05	2.13535e-07	1.40446e-05	-9.75798e-06	2.28465e-06	3.26915e-06	-1.85595e-05	-3.26716e-05	3.32632e-06	8.37103e-06	-3.79197e-06	-1.45602e-05	-5.04205e-06	-1.70026e-07	-7.70914e-06	-1.1252e-06	4.76928e-07	8.2104e-06	1.33852e-05	-2.743e-05	-3.08536e-05	-2.71231e-05	-4.24182e-05	-9.06344e-05	-0.000138015	-0.000218787	-0.000319974	-0.000387846	-0.000425499	-0.000447284	-0.000464715	-0.000464124	-0.000480431	-0.000467202	-0.00046243	-0.000473888	-0.000468933	-0.000490058
855.995	-6.16682e-06	8.21978e-06	-7.28276e-06	2.70732e-06	7.48489e-06	5.46943e-06	7.75638e-06	2.83952e-05	3.15752e-05	3.47552e-05	3.79352e-05	2.60433e-05	3.54922e-06	1.32786e-05	-4.9197e-06	3.87308e-06	-4.2079e-07	-1.6391e-05	-2.64796e-05	6.4369e-06	9.20123e-06	4.05317e-07	-4.23922e-06	-6.4145e-06	-3.31082e-06	-8.74479e-06	-5.34511e-06	8.16892e-06	1.75999e-05	1.16038e-05	-3.05273e-05	-2.90026e-05	-2.56233e-05	-4.95978e-05	-9.15259e-05	-0.000146357	-0.000238345	-0.000330006	-0.000399803	-0.000436205	-0.00045664	-0.000469679	-0.000466634	-0.000485563	-0.000473048	-0.000467533	-0.000475821	-0.000472917	-0.000494597
858.255	-4.59549e-06	8.48398e-06	-6.15604e-06	2.04385e-06	6.71658e-06	4.16074e-06	7.15333e-06	1.73859e-05	1.87659e-05	2.01459e-05	2.15259e-05	1.24647e-05	3.23113e-06	6.4734e-06	-4.45143e-06	-1.83505e-06	-1.25077e-05	-2.29396e-05	-2.39303e-05	3.5902e-06	3.67306e-06	-7.98666e-06	-7.28229e-06	-1.44435e-05	-1.11708e-05	-1.26338e-05	-7.11225e-06	6.53867e-06	1.31571e-05	6.72389e-06	-3.34048e-05	-3.61496e-05	-3.09698e-05	-6.07448e-05	-0.00010771	-0.000160582	-0.000258748	-0.000347666	-0.000413276	-0.000445205	-0.000462789	-0.000479084	-0.000477953	-0.000496215	-0.000488726	-0.000470464	-0.000481871	-0.000478424	-0.000500504
860.515	-1.13155e-06	1.31125e-05	-7.72303e-06	1.30903e-06	5.34168e-06	1.65071e-06	8.48008e-06	1.64369e-05	1.71769e-05	1.79169e-05	1.86569e-05	9.01936e-06	2.20149e-06	4.58837e-06	-2.59629e-06	2.88554e-06	-1.37837e-05	-2.05403e-05	-1.59686e-05	3.07198e-06	1.02177e-06	-3.46682e-06	-4.02758e-06	-1.21041e-05	-8.85258e-06	-3.22083e-06	-1.00041e-07	8.62864e-06	1.53289e-05	4.55963e-06	-3.08816e-05	-2.9299e-05	-2.53462e-05	-5.42129e-05	-0.000108654	-0.000168239	-0.00026583	-0.000355713	-0.000423955	-0.000445319	-0.000468261	-0.000487266	-0.000484545	-0.000495679	-0.000497232	-0.000476835	-0.000484926	-0.000479926	-0.000501646
862.775	-2.72942e-06	1.21095e-05	-5.48057e-06	-6.78252e-07	6.49306e-06	3.91392e-06	8.97901e-06	1.41707e-05	1.45307e-05	1.48907e-05	1.52507e-05	3.73547e-06	2.47423e-06	2.79656e-06	-5.27475e-06	-1.41492e-06	-1.49369e-05	-2.36122e-05	-1.54113e-05	3.34573e-06	-4.39026e-06	-5.95594e-06	-5.80799e-06	-1.8218e-05	-1.37626e-05	-7.07687e-06	-6.93973e-06	3.68188e-06	1.85925e-05	2.71281e-06	-2.94981e-05	-2.35458e-05	-1.95133e-05	-4.91624e-05	-0.000104556	-0.000174497	-0.000277647	-0.000370041	-0.000428061	-0.000451539	-0.000477782	-0.000497615	-0.000490246	-0.000494659	-0.000506444	-0.000489569	-0.000489742	-0.000489359	-0.000502551
865.035	-1.7011e-06	9.22275e-06	-4.36498e-06	3.99464e-06	5.80773e-06	1.1975e-06	1.05087e-05	1.28476e-05	1.24276e-05	1.20076e-05	1.15876e-05	-1.22391e-06	6.00407e-06	8.14411e-06	2.50108e-07	5.61532e-06	-1.0874e-05	-2.46764e-05	-6.71483e-06	1.04058e-05	1.48383e-06	7.32967e-07	-6.07488e-06	-1.50121e-05	-1.09338e-05	-7.94347e-06	-3.99664e-06	1.05905e-05	2.3051e-05	5.02568e-06	-1.89552e-05	-1.09773e-05	-2.98292e-06	-3.90101e-05	-9.88166e-05	-0.000180386	-0.000285189	-0.000367028	-0.000428879	-0.000453293	-0.000473918	-0.000499132	-0.000498215	-0.000492198	-0.000501661	-0.000494048	-0.000485671	-0.000484956	-0.00049637
867.295	-1.12957e-06	8.64602e-06	-4.64609e-06	4.32039e-07	3.90042e-06	2.24514e-06	1.18195e-05	1.21364e-05	1.13964e-05	1.06564e-05	9.91642e-06	1.07794e-06	5.34956e-06	7.46632e-06	3.12447e-07	-3.53072e-07	-1.31182e-05	-2.09526e-05	-9.14652e-06	6.87358e-06	-2.83607e-06	-4.09986e-06	-1.0423e-05	-1.66933e-05	-1.08299e-05	-3.27111e-06	4.35579e-06	1.17366e-05	2.1565e-05	2.1674e-06	-1.18601e-05	-2.62419e-07	7.21235e-06	-3.42993e-05	-0.000102884	-0.000192836	-0.000298515	-0.000378212	-0.000437781	-0.00045925	-0.000477478	-0.000502321	-0.00050069	-0.000490379	-0.000502792	-0.000496054	-0.00048812	-0.000491109	-0.000499585
869.555	1.86083e-06	2.81937e-06	-5.7301e-06	8.23376e-07	4.93368e-06	2.26281e-06	1.38615e-05	1.95572e-05	1.94572e-05	1.93572e-05	1.92572e-05	9.15081e-06	1.01441e-05	7.23584e-06	3.28632e-06	5.13838e-06	-4.62774e-06	-1.39985e-05	-2.19286e-06	7.54066e-06	-6.48516e-06	3.12138e-06	-3.81102e-06	-1.36345e-05	-4.53978e-06	3.76761e-07	4.85569e-06	1.08961e-05	2.69734e-05	8.53793e-06	4.06466e-06	1.47337e-05	1.96742e-05	-2.22192e-05	-0.000100188	-0.000196429	-0.000309419	-0.000381315	-0.000442343	-0.000456338	-0.000478043	-0.000505054	-0.000505917	-0.00048952	-0.000498247	-0.00050167	-0.000493382	-0.000492143	-0.000495278
871.815	1.37595e-06	5.21061e-06	-4.954e-06	8.57637e-07	5.37616e-06	9.64933e-07	7.27792e-06	1.48253e-05	1.53453e-05	1.58653e-05	1.63853e-05	5.5146e-06	1.02334e-05	4.97976e-06	7.41924e-06	6.13108e-06	-7.90307e-06	-1.45894e-05	-2.59513e-06	9.6082e-06	-4.14762e-06	8.64398e-06	-7.286e-06	-9.05381e-06	-6.97293e-06	-7.74504e-06	2.40183e-06	1.04359e-05	2.34756e-05	6.70897e-06	1.34725e-05	1.85203e-05	2.6164e-05	-2.57693e-05	-0.000103912	-0.000207055	-0.000320978	-0.00039002	-0.000447681	-0.000462986	-0.000479484	-0.000508716	-0.000508477	-0.000494875	-0.000498666	-0.000500778	-0.000499361	-0.00049347	-0.000498838
874.075	4.87552e-06	5.30763e-06	-3.95547e-06	4.60489e-06	2.93877e-06	-3.75761e-06	3.34944e-06	1.44858e-05	1.55258e-05	1.65658e-05	1.76058e-05	1.12057e-05	1.24702e-05	2.3526e-06	9.56247e-06	6.60844e-06	-1.27413e-05	-1.20529e-05	-5.79185e-06	7.5336e-06	-5.22299e-06	1.02289e-05	-6.06755e-06	-5.89251e-06	2.07832e-06	-2.02579e-06	7.58993e-06	5.12295e-06	2.1219e-05	-2.58231e-07	2.01419e-05	2.22015e-05	2.67414e-05	-2.69152e-05	-0.000110056	-0.000217825	-0.00033301	-0.0004014	-0.000449097	-0.000462837	-0.000485041	-0.000513167	-0.000506108	-0.000500474	-0.000495954	-0.000501876	-0.000500483	-0.000488072	-0.000495503
876.335	1.52046e-06	7.44821e-06	-1.87099e-06	4.25032e-06	3.8426e-06	-3.154e-06	6.31294e-07	9.24917e-06	1.01092e-05	1.09692e-05	1.17793e-05	4.56016e-06	1.51758e-05	-7.10812e-06	2.84015e-06	-1.52265e-06	-2.1386e-05	-9.09147e-06	-8.56648e-06	1.51217e-06	-1.5462e-05	6.65195e-07	-6.9996e-06	-2.68466e-06	-1.93938e-06	-6.04697e-06	8.16595e-07	-1.65712e-06	2.22275e-05	-7.66979e-06	2.0542e-05	2.56926e-05	2.41217e-05	-3.19464e-05	-0.000125473	-0.000224606	-0.000340287	-0.000410504	-0.000454282	-0.00046741	-0.000491756	-0.000512359	-0.000501912	-0.00050761	-0.000499509	-0.000504414	-0.000505361	-0.000492855	-0.000497869
878.595	-1.73849e-06	9.47944e-06	-6.61603e-07	9.20093e-06	4.44862e-06	-5.99979e-06	7.09471e-07	9.07644e-06	9.67644e-06	1.02764e-05	1.03057e-05	-3.71149e-06	1.64789e-05	-2.96631e-06	7.97489e-07	-9.26005e-07	-2.18628e-05	-1.55995e-05	2.80792e-06	3.14979e-06	-1.83767e-05	3.72379e-06	-3.57209e-06	6.60028e-07	-6.39968e-07	-2.48107e-06	3.18552e-06	-5.80858e-06	2.20257e-05	-6.39911e-06	2.69821e-05	3.19089e-05	2.91285e-05	-3.40076e-05	-0.000131412	-0.000231882	-0.000356514	-0.000416102	-0.000451416	-0.000464146	-0.000489394	-0.000510299	-0.000496669	-0.000505665	-0.000494837	-0.000503105	-0.000503015	-0.000487832	-0.000495618
880.855	-5.54283e-06	1.18644e-05	-5.45438e-08	8.04165e-06	3.4991e-06	-3.49128e-06	-2.23119e-06	5.95988e-06	6.97988e-06	7.99988e-06	8.05992e-06	-6.85372e-06	1.70207e-05	-5.35374e-06	-4.69793e-06	-1.05867e-05	-2.77437e-05	-1.86251e-05	-7.02361e-07	4.23886e-06	-2.01222e-05	-8.28696e-07	-4.34929e-06	2.10412e-06	2.20026e-07	-8.68819e-06	4.2585e-06	-3.92302e-06	9.40235e-06	-1.71938e-05	1.93801e-05	2.03927e-05	2.08082e-05	-4.13114e-05	-0.000142123	-0.000247752	-0.000363951	-0.000426098	-0.000450996	-0.000468682	-0.000493128	-0.000509193	-0.000491925	-0.000508974	-0.000492656	-0.000505651	-0.000501925	-0.000489617	-0.000499481
883.115	-3.78686e-06	7.43875e-06	-2.4096e-06	1.40906e-05	3.43462e-06	-1.93517e-06	5.91447e-06	7.31606e-06	7.13606e-06	6.95606e-06	5.81211e-06	-6.8419e-06	1.48617e-05	-8.52629e-06	-1.09447e-05	-1.24773e-05	-2.82721e-05	-1.91247e-05	3.33809e-06	4.81491e-07	-2.40031e-05	-9.71381e-06	-8.84591e-06	-6.61059e-06	-1.00753e-06	-4.60682e-06	4.97501e-06	-3.47339e-06	1.18201e-05	-1.99755e-05	1.10245e-05	2.04757e-05	1.40034e-05	-4.677e-05	-0.000160985	-0.000259181	-0.000376655	-0.000426835	-0.00045552	-0.0004675	-0.0004956	-0.000508974	-0.000493151	-0.000513702	-0.000493705	-0.000507329	-0.000501158	-0.000490519	-0.000500404
885.375	-2.67805e-06	6.58395e-06	-3.71837e-06	1.18374e-05	3.16477e-06	-3.07399e-06	7.31508e-06	6.29725e-06	5.61725e-06	4.93725e-06	3.36649e-06	-8.73047e-06	1.41417e-05	-5.13181e-06	-3.87198e-06	-1.08077e-05	-2.51474e-05	-2.22501e-05	1.07797e-05	1.82069e-06	-3.04336e-05	-1.34754e-05	-8.98649e-06	-9.55153e-06	-9.09311e-06	-5.53389e-06	5.81883e-06	9.88958e-07	1.23235e-05	-1.76506e-05	9.28074e-06	1.53948e-05	4.38272e-06	-6.33157e-05	-0.000176357	-0.000278181	-0.000388301	-0.000426308	-0.000461497	-0.000474478	-0.000497326	-0.000508084	-0.000495442	-0.000516132	-0.000496618	-0.000506771	-0.000501803	-0.000495794	-0.000509526
887.635	2.38683e-06	9.97914e-06	-3.93354e-06	1.02797e-05	4.96837e-06	-6.44929e-06	5.96683e-06	1.06535e-05	1.05335e-05	1.04135e-05	6.58735e-06	-5.38465e-06	5.58423e-06	-3.00606e-06	1.25367e-06	-8.70328e-06	-2.5167e-05	-2.36983e-05	1.13413e-05	-2.08079e-06	-3.19493e-05	-1.54439e-05	-9.05125e-06	-1.38079e-05	-1.19755e-05	-4.48305e-06	9.46594e-06	2.10874e-06	7.30081e-06	-2.05359e-05	1.2815e-06	6.91244e-06	-9.45333e-06	-8.14284e-05	-0.000190739	-0.000299142	-0.000405872	-0.000430579	-0.000465917	-0.000476105	-0.000501177	-0.000510623	-0.000495305	-0.000519512	-0.000501855	-0.000510576	-0.00050523	-0.000497274	-0.000512562
889.895	2.15469e-06	6.29354e-06	-2.58008e-06	1.14028e-05	4.98417e-06	-3.58005e-06	4.57313e-06	1.299e-05	1.363e-05	1.427e-05	8.20628e-06	-1.97867e-06	2.35236e-06	-7.47778e-06	8.10811e-06	-1.2945e-05	-3.26625e-05	-2.40813e-05	2.40016e-06	-2.82224e-06	-2.69357e-05	-9.45987e-06	-9.93099e-06	-1.94123e-05	-1.12696e-05	-1.0496e-05	4.67677e-06	6.48534e-06	4.701e-07	-2.28521e-05	-4.11581e-06	-6.54482e-06	-3.63383e-05	-0.000104098	-0.000207	-0.000310424	-0.00040609	-0.000432775	-0.000474516	-0.000485215	-0.000508605	-0.000516553	-0.000502762	-0.000523963	-0.000511516	-0.000513457	-0.000510094	-0.000500667	-0.000515348
892.155	4.36739e-06	1.01595e-05	-3.94362e-06	1.25935e-05	1.1729e-06	-2.67949e-06	4.61034e-06	1.45309e-05	1.54909e-05	1.64509e-05	7.65821e-06	-1.29205e-06	-1.30442e-06	-6.08986e-06	9.73974e-06	-1.2298e-05	-3.07725e-05	-2.6622e-05	-2.21172e-06	-8.15517e-06	-2.52728e-05	-5.5925e-06	-1.2846e-05	-2.43459e-05	-2.00111e-05	-1.35027e-05	-2.35768e-07	2.33149e-06	3.65515e-06	-2.07205e-05	-9.77229e-06	-1.18714e-05	-5.51333e-05	-0.000132709	-0.00022303	-0.000322244	-0.000420532	-0.000435361	-0.000484355	-0.000494106	-0.000514206	-0.000520175	-0.000502473	-0.000523285	-0.000516355	-0.000514406	-0.00051222	-0.000502589	-0.00051907
894.415	1.21924e-06	1.18443e-05	-4.89525e-06	6.60239e-06	-2.39785e-06	8.33957e-07	4.74023e-07	1.15567e-05	1.31567e-05	1.47567e-05	3.06399e-06	-2.9274e-06	-2.82292e-07	-3.38071e-06	1.05176e-05	-1.80585e-05	-3.28774e-05	-2.49345e-05	-6.67357e-06	-1.09676e-05	-2.63272e-05	-6.13944e-06	-9.0782e-06	-2.22106e-05	-2.06996e-05	-1.12503e-05	2.29579e-06	1.875e-06	-3.73468e-07	-2.04489e-05	-1.95485e-05	-3.66413e-05	-8.71185e-05	-0.000163509	-0.00023908	-0.000338145	-0.000430268	-0.00044406	-0.000486196	-0.000501471	-0.000516863	-0.000522976	-0.000504197	-0.000519153	-0.00051754	-0.000512732	-0.000510108	-0.000504748	-0.000520808
896.675	-1.29257e-06	1.1192e-05	-5.28143e-06	1.10396e-05	-3.566e-06	2.56853e-06	1.9114e-06	1.15338e-05	1.30738e-05	1.46138e-05	1.85844e-06	-2.88542e-06	-3.5975e-07	-6.97969e-06	3.2226e-06	-1.79882e-05	-3.13492e-05	-2.16275e-05	-6.3376e-06	-1.15181e-05	-2.12772e-05	-6.56381e-06	-1.19713e-05	-1.7993e-05	-1.54134e-05	-1.43576e-05	-4.3932e-06	3.62617e-07	-4.69944e-06	-2.45735e-05	-2.71465e-05	-4.57204e-05	-0.000107367	-0.000185247	-0.000252856	-0.000338374	-0.000427905	-0.000442181	-0.000483711	-0.00049672	-0.000517849	-0.000513568	-0.000500186	-0.000514628	-0.000510906	-0.000510195	-0.000506709	-0.000499211	-0.000511166
898.935	-3.99018e-06	7.47766e-06	-5.57203e-06	8.9455e-06	-9.87537e-06	7.53088e-06	5.44702e-06	1.05979e-05	1.17979e-05	1.29979e-05	2.43475e-06	1.06731e-06	-2.01615e-06	-8.23511e-06	-2.99681e-06	-2.1175e-05	-3.35193e-05	-2.28345e-05	-7.80543e-06	-1.19028e-05	-2.26643e-05	-1.05998e-05	-1.54752e-05	-2.11658e-05	-1.6237e-05	-9.87165e-06	-3.26776e-06	2.89186e-07	-1.45949e-05	-2.49958e-05	-3.57975e-05	-6.60116e-05	-0.000125478	-0.000201675	-0.000264568	-0.000348704	-0.000422635	-0.000439344	-0.00048322	-0.000500289	-0.000512306	-0.000509058	-0.000499784	-0.000509265	-0.000503248	-0.000502504	-0.000500594	-0.000491697	-0.000505135
901.195	-4.68638e-07	9.20902e-06	-1.06794e-05	6.00906e-06	-1.07642e-05	9.35026e-06	8.56088e-06	8.99629e-06	9.49629e-06	9.99629e-06	4.49302e-07	2.0297e-06	-1.85526e-06	-8.12207e-06	-4.34254e-06	-1.80358e-05	-2.65318e-05	-1.62086e-05	-6.61861e-06	-1.1521e-05	-2.42343e-05	-1.11608e-05	-1.06962e-05	-1.25365e-05	-1.06112e-05	-5.40825e-06	-2.73598e-06	1.89053e-06	-7.59005e-06	-2.83136e-05	-4.8072e-05	-7.57511e-05	-0.000131573	-0.000216729	-0.000276439	-0.000363604	-0.000429606	-0.000438398	-0.000477108	-0.00049018	-0.000513318	-0.000502304	-0.000496009	-0.000506443	-0.000498284	-0.000499148	-0.000496235	-0.000490791	-0.000500827
903.455	-3.19438e-06	3.98846e-06	-8.32271e-06	7.17835e-06	-8.33014e-06	5.46173e-06	9.03689e-06	9.63717e-06	9.83717e-06	1.00372e-05	5.62011e-06	3.68066e-06	-3.29685e-06	-6.13312e-06	-7.50619e-07	-1.66121e-05	-2.47565e-05	-1.09563e-05	3.53589e-06	-8.18405e-06	-1.87154e-05	-9.57381e-06	-1.29012e-05	-1.04835e-05	-4.34253e-07	3.67159e-06	3.89639e-06	6.19232e-06	-2.99763e-06	-2.85352e-05	-5.30889e-05	-8.83264e-05	-0.000146565	-0.000232862	-0.000296048	-0.000376136	-0.000428302	-0.00043875	-0.000475171	-0.000476072	-0.000514415	-0.000504279	-0.000496349	-0.000503746	-0.000498017	-0.000492395	-0.000488383	-0.000488199	-0.00049422
905.715	-1.57147e-06	4.25252e-06	-4.31742e-06	6.8363e-06	-4.36337e-06	2.46877e-06	6.95854e-06	1.06639e-05	1.11039e-05	1.15439e-05	1.27048e-05	9.79126e-06	8.11187e-08	-9.52152e-06	-1.88838e-06	-1.43392e-05	-2.19376e-05	-7.73601e-06	9.40628e-06	-1.88278e-06	-1.39057e-05	-3.96664e-06	-1.16214e-05	-9.4979e-06	7.95441e-06	3.49872e-06	1.81557e-06	9.82266e-06	-6.71095e-07	-3.00674e-05	-5.34044e-05	-8.92386e-05	-0.000148448	-0.000238942	-0.000302983	-0.00038027	-0.000425425	-0.000439702	-0.000480568	-0.000475988	-0.000509318	-0.000502683	-0.000497575	-0.000503775	-0.000493977	-0.000491743	-0.000492515	-0.000488563	-0.000487175
907.975	-3.27494e-06	3.82492e-06	-2.46585e-06	2.43227e-06	2.11672e-06	3.43917e-06	7.13051e-06	1.11715e-05	1.16115e-05	1.20515e-05	1.15971e-05	8.02784e-06	3.66261e-06	-3.68454e-06	1.06673e-06	-1.64705e-05	-2.54525e-05	-5.61487e-06	8.61949e-06	-9.01408e-06	-1.3105e-05	-2.26807e-06	-1.63303e-05	-1.0584e-05	5.21555e-06	9.19569e-06	3.23943e-06	1.27337e-05	-3.03752e-06	-2.64275e-05	-5.73426e-05	-9.5851e-05	-0.000156222	-0.000247403	-0.000316426	-0.000396374	-0.000440005	-0.000446791	-0.00049156	-0.000486729	-0.000510799	-0.000512994	-0.000506808	-0.00050887	-0.000496717	-0.000496765	-0.000497679	-0.00049355	-0.000487981
910.235	-1.25286e-06	4.1445e-06	1.29597e-06	8.27966e-06	5.46958e-06	-3.75184e-06	7.35899e-07	8.04825e-06	8.76825e-06	9.48825e-06	1.50969e-05	7.38029e-06	9.7298e-06	3.5566e-06	7.34508e-06	-2.06187e-05	-1.74327e-05	-2.77509e-06	1.75785e-05	-3.56028e-06	-2.47763e-06	4.2629e-06	-1.38839e-05	-7.19852e-06	1.03354e-05	1.11776e-05	3.70249e-06	2.00299e-05	3.73e-06	-2.42455e-05	-5.10849e-05	-9.26587e-05	-0.000164488	-0.00026503	-0.000330784	-0.000401639	-0.000443443	-0.000461033	-0.000502406	-0.000490997	-0.000519092	-0.000515324	-0.000513624	-0.000511167	-0.000497742	-0.000496861	-0.000501566	-0.000496688	-0.000487823
912.495	-2.39978e-06	4.7873e-06	4.94202e-07	5.28962e-06	1.03503e-05	-5.8934e-06	-1.79367e-06	7.8496e-06	8.7696e-06	9.6896e-06	1.74122e-05	1.16713e-05	1.52043e-05	-1.09149e-06	7.56091e-06	-1.83185e-05	-1.27898e-05	-5.09782e-06	1.52866e-05	-3.72814e-06	4.27198e-06	-1.02455e-06	-2.39158e-05	-1.13255e-05	5.08796e-06	1.41811e-05	4.87047e-06	1.7548e-05	-2.09178e-06	-1.88571e-05	-5.22217e-05	-9.97137e-05	-0.000179227	-0.000275474	-0.000340707	-0.000415699	-0.000452685	-0.000468984	-0.000512006	-0.000501343	-0.000521551	-0.000524011	-0.000513622	-0.000516312	-0.000503945	-0.000500282	-0.000505492	-0.000500024	-0.000490389
914.755	-8.81672e-07	6.3314e-06	3.75495e-06	6.67415e-06	8.4141e-06	-6.35682e-06	-3.78577e-06	2.34033e-06	2.88033e-06	3.42033e-06	6.34454e-06	1.40704e-05	1.48542e-05	-2.01157e-06	-2.30101e-07	-2.31399e-05	-1.90218e-05	-2.08414e-06	1.84682e-05	-9.54125e-06	3.75947e-06	-6.94156e-06	-2.30998e-05	-1.93535e-05	-1.72772e-06	1.1785e-05	7.75251e-07	2.02457e-05	-1.23597e-05	-2.80049e-05	-6.261e-05	-0.000103531	-0.000186174	-0.000285957	-0.000351278	-0.000431675	-0.000468325	-0.00047796	-0.000525289	-0.000515766	-0.000522999	-0.000525975	-0.000523585	-0.000528127	-0.000511867	-0.000508227	-0.000514686	-0.000505294	-0.000495582
917.015	-1.35772e-07	3.12757e-06	3.88273e-06	6.51703e-06	6.21316e-06	-2.94685e-06	-2.74521e-06	3.49128e-08	2.74913e-07	3.99838e-07	-3.09972e-06	9.03705e-06	1.14927e-05	4.30563e-06	-2.48738e-06	-2.60184e-05	-1.79902e-05	-1.00303e-05	1.12538e-05	-1.52658e-05	6.50992e-07	-9.72797e-06	-2.45254e-05	-2.46608e-05	-7.50992e-06	7.07752e-06	3.20575e-06	1.37012e-05	-2.40563e-05	-3.46526e-05	-6.93117e-05	-0.000110604	-0.000195552	-0.000305761	-0.000369905	-0.000453643	-0.000486671	-0.000484685	-0.000533272	-0.000516837	-0.000542117	-0.000535593	-0.000529613	-0.00053165	-0.00051888	-0.000518944	-0.00052436	-0.000510921	-0.000500379
919.275	8.77954e-07	3.97487e-06	7.72076e-06	7.06738e-06	-1.22106e-06	-3.7837e-06	-4.08347e-06	5.36852e-06	6.54852e-06	7.19065e-06	1.3027e-06	8.88125e-06	-1.60337e-06	-2.78631e-06	-1.29013e-06	-2.54213e-05	-1.3166e-05	-4.13534e-06	6.90749e-06	-1.12191e-05	7.4553e-06	-1.33321e-05	-2.18008e-05	-2.54777e-05	-8.58433e-06	7.39336e-06	1.02587e-05	1.08539e-05	-3.01678e-05	-3.84238e-05	-6.81327e-05	-0.000110411	-0.000200894	-0.00031872	-0.000382344	-0.000468827	-0.000497055	-0.000503956	-0.000530619	-0.000517181	-0.00054478	-0.000542169	-0.000536719	-0.000533758	-0.000523343	-0.00052455	-0.000527107	-0.000516757	-0.000510139
921.535	4.21813e-06	6.38911e-06	4.61011e-06	1.77017e-06	-1.31447e-06	-3.06817e-06	5.81902e-07	1.02849e-05	1.13849e-05	1.177e-05	-1.53266e-06	6.8177e-06	-9.48354e-06	-1.37817e-06	5.54928e-07	-2.10716e-05	-1.02861e-05	-3.17337e-06	2.70295e-06	-1.11665e-05	8.15879e-06	-1.19011e-05	-2.09048e-05	-2.10408e-05	-7.48725e-06	3.11804e-06	8.78893e-06	4.79115e-06	-3.85272e-05	-3.82834e-05	-6.98378e-05	-0.000112397	-0.000207138	-0.000318984	-0.000394535	-0.000483458	-0.000511949	-0.000504915	-0.000531644	-0.000517663	-0.000553405	-0.00055393	-0.000541064	-0.000544042	-0.000532052	-0.000529123	-0.000527202	-0.000519647	-0.000519405
923.795	6.33758e-06	3.9909e-06	4.29222e-06	4.28922e-06	-4.27348e-06	-2.6538e-06	2.88591e-06	9.06983e-06	9.70983e-06	9.66351e-06	-3.71397e-06	4.4657e-06	-1.59199e-05	6.87321e-06	-3.74478e-06	-2.73807e-05	-9.26522e-06	3.09309e-06	8.26969e-06	-1.31737e-05	6.16753e-06	-4.07812e-06	-1.64026e-05	-1.95749e-05	-2.83292e-06	4.21103e-06	1.02438e-05	6.01731e-06	-4.18982e-05	-4.22077e-05	-7.04755e-05	-0.00011629	-0.000217453	-0.000333416	-0.000413579	-0.000499484	-0.000520184	-0.000518995	-0.000538508	-0.000524252	-0.000560016	-0.000558508	-0.000551447	-0.000550798	-0.000539092	-0.000543114	-0.000533528	-0.000521097	-0.000528225
926.055	1.03883e-05	6.13501e-06	3.91144e-07	-5.82737e-07	-3.60357e-06	-1.73961e-06	2.1381e-06	1.4604e-05	1.6044e-05	1.52529e-05	-4.05529e-07	8.85117e-07	-1.40794e-05	9.14592e-06	2.03908e-06	-2.23197e-05	-7.85716e-06	2.26858e-06	4.74786e-06	-1.20602e-05	7.02008e-06	-5.88581e-07	-2.15983e-05	-1.23369e-05	1.65016e-06	2.98795e-06	1.28156e-05	4.0286e-06	-3.84678e-05	-3.37279e-05	-6.67465e-05	-0.00012358	-0.00023602	-0.00034928	-0.000430281	-0.000513036	-0.000526407	-0.000529608	-0.000531512	-0.0005275	-0.000566159	-0.000563387	-0.000553009	-0.000547677	-0.000539334	-0.000546908	-0.000539534	-0.000526761	-0.000532408
928.315	1.22577e-05	7.1949e-06	2.60384e-06	-4.29811e-06	-2.76254e-06	-3.79353e-06	8.35782e-07	1.7897e-05	1.9837e-05	1.99283e-05	1.00053e-05	2.95802e-06	-1.97071e-05	9.42039e-06	2.71481e-06	-2.83992e-05	-1.55608e-05	7.09184e-06	4.53982e-06	-1.35479e-05	1.22168e-06	-8.34112e-06	-2.36737e-05	-9.17665e-06	-1.18857e-06	4.13961e-06	6.82651e-06	-3.89552e-06	-3.90148e-05	-2.90428e-05	-7.09031e-05	-0.00013509	-0.000249275	-0.00035462	-0.000446322	-0.000526814	-0.000537571	-0.000541643	-0.00052883	-0.000542741	-0.000565342	-0.000566784	-0.000560883	-0.000557519	-0.00054765	-0.000551865	-0.000537725	-0.000534665	-0.00054838
930.575	1.86451e-05	5.13785e-06	-1.53765e-06	-3.47869e-06	-3.06642e-06	-3.83376e-06	7.45724e-07	1.25519e-05	1.38519e-05	1.35668e-05	7.69131e-06	2.18045e-07	-1.78431e-05	1.12154e-05	-3.9249e-06	-3.19542e-05	-1.3656e-05	2.34948e-06	3.09882e-06	-1.24444e-05	1.85971e-06	-9.15772e-06	-2.44784e-05	-1.33625e-05	1.33424e-06	1.39795e-07	2.06667e-06	-6.44078e-06	-3.43608e-05	-2.67632e-05	-7.46643e-05	-0.000144727	-0.000258666	-0.00036491	-0.000464542	-0.000534873	-0.000541002	-0.00053955	-0.000538693	-0.000552065	-0.000571482	-0.00057111	-0.000564557	-0.000564358	-0.000554034	-0.000554789	-0.000544414	-0.000542434	-0.000555682
932.835	1.67846e-05	5.57201e-07	-5.14526e-06	-2.15197e-06	-4.41431e-06	1.59752e-06	4.90191e-07	1.00011e-05	1.12211e-05	1.19235e-05	9.68266e-06	3.23298e-06	-1.44049e-05	1.43932e-05	-2.4544e-06	-2.90217e-05	-1.09005e-05	9.23364e-06	8.9173e-06	-8.29855e-06	-5.49817e-07	-8.88276e-06	-2.41148e-05	-1.14009e-05	5.98976e-06	4.32744e-06	2.7167e-06	-6.82728e-06	-2.73765e-05	-1.92958e-05	-7.41772e-05	-0.000153625	-0.000266668	-0.000376216	-0.000468218	-0.000536808	-0.000544508	-0.000544193	-0.000541886	-0.000562183	-0.000571827	-0.000574913	-0.000566676	-0.000562531	-0.000556332	-0.000561808	-0.000550898	-0.000545986	-0.000556922
935.095	1.12158e-05	1.95021e-06	1.83845e-07	-1.34893e-06	-4.32555e-06	3.91287e-08	9.0282e-08	1.10335e-05	1.23935e-05	1.17612e-05	8.92845e-06	3.51577e-06	-1.39622e-05	1.01649e-05	-1.37201e-06	-2.62837e-05	-1.45591e-05	7.80639e-06	9.50533e-06	-4.47924e-06	-3.37324e-08	-1.52575e-05	-2.68605e-05	-1.11739e-05	4.61703e-06	1.77673e-06	3.02898e-06	-6.67215e-06	-2.68558e-05	-2.37659e-05	-8.09755e-05	-0.000165656	-0.000276192	-0.00038781	-0.000481337	-0.000538801	-0.000551361	-0.00054804	-0.000549027	-0.000568359	-0.000573593	-0.000579312	-0.000571925	-0.00056663	-0.000560712	-0.000561805	-0.000552896	-0.000555382	-0.000559905
937.355	1.03621e-05	1.39412e-06	4.78609e-06	-1.42755e-06	-6.63291e-06	-6.5469e-07	1.33463e-06	1.38092e-05	1.52892e-05	1.08149e-05	1.09425e-05	8.43384e-06	-1.28136e-05	1.01827e-05	-3.13314e-06	-2.60953e-05	-4.95693e-06	1.50525e-05	1.34737e-05	3.45306e-06	-1.54333e-06	-1.99709e-05	-2.69778e-05	-1.13216e-05	5.73946e-06	7.32296e-06	7.44778e-06	-3.69655e-06	-2.41122e-05	-2.60647e-05	-8.41106e-05	-0.000171245	-0.00028238	-0.000398624	-0.00048936	-0.000545736	-0.00056073	-0.000552344	-0.000558316	-0.000574455	-0.000575212	-0.000584379	-0.000577233	-0.000569581	-0.000560531	-0.000566326	-0.000556218	-0.00055857	-0.00056753
939.615	1.10462e-05	3.25224e-06	9.29129e-07	3.82084e-06	-9.36727e-06	1.84541e-07	4.90156e-06	1.07309e-05	1.13709e-05	7.36194e-06	9.01748e-06	4.97398e-06	-1.34868e-05	4.88502e-06	-5.76398e-06	-1.91688e-05	4.9361e-06	1.79444e-05	1.2627e-05	6.78605e-06	3.8411e-06	-1.83453e-05	-2.41291e-05	-7.95193e-06	4.27574e-06	1.87381e-06	7.58556e-06	2.27721e-06	-2.03461e-05	-2.9102e-05	-8.45451e-05	-0.000173548	-0.000292554	-0.000409049	-0.000497975	-0.000549953	-0.000563181	-0.000559257	-0.000568951	-0.000576735	-0.000578632	-0.000585469	-0.000579499	-0.000577629	-0.000566464	-0.000569468	-0.000559777	-0.000559615	-0.000569155
941.875	7.88304e-06	8.43073e-06	6.04133e-07	8.09013e-06	-1.05395e-05	-1.82332e-06	9.16193e-06	1.87804e-05	1.97404e-05	1.34651e-05	9.49604e-06	2.50844e-06	-1.03404e-05	8.45439e-06	2.27463e-06	-9.79663e-06	9.25801e-06	1.96506e-05	1.72455e-05	1.07015e-05	-7.93277e-07	-1.76705e-05	-2.51076e-05	-3.67936e-06	3.42437e-06	4.30277e-06	9.45559e-06	2.08644e-06	-1.59986e-05	-3.11381e-05	-9.05262e-05	-0.000182737	-0.000306461	-0.00042198	-0.000503354	-0.000557103	-0.000574586	-0.000568777	-0.000575019	-0.000583518	-0.000586993	-0.000593127	-0.000585742	-0.00057869	-0.000571801	-0.000575466	-0.000561976	-0.000564845	-0.000573849
944.135	7.93336e-06	9.30352e-06	2.91249e-06	1.12351e-05	-1.30805e-05	-4.52372e-06	4.59438e-06	1.49578e-05	1.60378e-05	1.14049e-05	7.52552e-06	1.39854e-06	-8.16701e-06	2.03757e-06	-4.05398e-06	-9.89212e-06	8.09627e-06	1.76959e-05	1.25352e-05	7.32199e-06	-6.55163e-06	-2.2313e-05	-1.98034e-05	-3.72295e-06	1.04949e-07	2.71026e-06	1.20386e-05	1.72491e-06	-2.06891e-05	-4.57484e-05	-0.000104436	-0.000190828	-0.000316935	-0.000438383	-0.000519062	-0.000568585	-0.000584749	-0.000581222	-0.000585348	-0.000589802	-0.00059149	-0.000598643	-0.000598804	-0.000589905	-0.000585543	-0.000586963	-0.00056901	-0.000573554	-0.000581919
946.394	9.25859e-06	1.28069e-05	2.67671e-06	8.4984e-06	-1.17407e-05	-3.94145e-06	2.43943e-06	1.78111e-05	1.95311e-05	1.30567e-05	6.98002e-06	-1.23386e-06	-6.50441e-06	2.52659e-06	-8.29132e-06	-8.79987e-06	1.18432e-05	1.97411e-05	8.79651e-06	5.32798e-06	-7.68731e-06	-2.24389e-05	-1.577e-05	-2.34938e-06	1.89096e-06	5.5681e-06	1.77416e-05	3.19211e-06	-1.99982e-05	-5.00028e-05	-0.000111028	-0.000201071	-0.000333336	-0.000451359	-0.000526382	-0.000574015	-0.000591378	-0.000590929	-0.000589155	-0.000594293	-0.000600125	-0.000600896	-0.000602347	-0.000597454	-0.000588186	-0.000591614	-0.000577561	-0.000573329	-0.000583156
948.654	6.97951e-06	1.27193e-05	-6.53302e-06	1.37128e-05	-7.54155e-06	-1.33182e-06	7.53942e-06	1.76906e-05	1.87306e-05	1.01726e-05	5.96058e-06	-5.2719e-06	-7.01397e-06	1.71209e-06	-5.40748e-06	-8.93993e-06	9.51155e-06	1.57263e-05	8.03994e-07	2.82473e-06	-6.85804e-06	-1.98734e-05	-9.61887e-06	5.91144e-06	7.05499e-06	7.13678e-06	2.01186e-05	2.71007e-06	-2.19437e-05	-6.09289e-05	-0.000126237	-0.000217123	-0.000348	-0.000463804	-0.000542937	-0.000583121	-0.000592527	-0.000599661	-0.000591405	-0.000598581	-0.000608191	-0.000606831	-0.000609134	-0.000602445	-0.000595715	-0.000596412	-0.000575598	-0.000569325	-0.000582517
[truncated: 72 more columns]

## Sheet: TS-P3_700nm
0	-4763.43	-4263.43	-3763.43	-3263.43	-2763.43	-2263.43	-1763.43	-1263.43	-1213.43	-1163.43	-1113.43	-1063.43	-1013.43	-963.431	-913.431	-863.431	-813.431	-763.431	-713.431	-663.431	-613.431	-563.431	-513.431	-463.431	-413.431	-363.431	-313.431	-263.431	-213.431	-163.431	-113.431	-63.4309	-13.4309	36.5691	86.5691	136.569	186.569	236.569	336.569	446.217	566.443	698.269	842.813	1001.3	1175.08	1365.63	1574.56	1803.64	2054.83
485.357	NaN	NaN	0.000124681	9.96134e-05	7.841e-05	-9.3106e-05	-0.000182597	-1.83949e-05	3.38511e-06	1.99052e-05	1.8839e-05	1.6739e-05	1.4639e-05	1.2539e-05	1.0439e-05	8.33902e-06	6.23902e-06	4.13902e-06	2.03902e-06	5.24504e-06	1.75942e-05	3.12742e-05	4.49542e-05	5.86342e-05	7.23142e-05	8.59942e-05	9.96742e-05	0.000113354	0.000127034	9.3515e-05	-9.1018e-06	-2.17747e-05	6.84502e-05	3.11592e-05	1.44197e-05	5.34152e-05	-6.61839e-06	0.00010628	-2.69792e-06	-3.86585e-05	5.60737e-05	-4.92881e-06	0.000243859	0.000202888	0.000107805	0.000125269	0.000154674	0.000221168	0.000144996
487.617	NaN	NaN	9.51223e-05	0.000101951	9.29344e-05	-0.000102159	-0.000160584	5.89821e-06	2.66982e-05	3.97937e-05	3.73078e-05	3.46478e-05	3.19878e-05	2.93278e-05	2.66678e-05	2.40078e-05	2.13478e-05	1.86878e-05	1.60278e-05	2.11185e-05	3.16622e-05	4.21022e-05	5.25422e-05	6.29822e-05	7.34222e-05	8.38622e-05	9.43022e-05	0.000104742	0.000115182	3.66163e-05	4.02307e-06	1.94188e-05	5.48705e-05	1.12669e-05	5.50095e-05	3.89263e-05	-6.38043e-06	0.000115829	1.49039e-05	-2.30311e-06	6.82394e-05	4.58481e-06	0.00017326	0.000161752	0.000123837	0.000120528	0.0001328	0.000224818	0.000185439
489.877	NaN	NaN	8.10947e-05	0.000109803	8.55478e-05	-9.93262e-05	-0.000135479	4.50431e-06	2.10417e-05	2.75572e-05	2.28172e-05	1.80772e-05	1.33372e-05	8.59716e-06	3.85716e-06	-8.82838e-07	-5.62284e-06	-1.03628e-05	-1.50223e-05	-1.01116e-05	2.82838e-06	1.57684e-05	2.87084e-05	4.16484e-05	5.45884e-05	6.75284e-05	8.04684e-05	9.34084e-05	0.000105064	-8.57345e-07	-3.23384e-05	7.14226e-05	6.12584e-05	6.54122e-05	0.000107493	6.33549e-06	-1.45731e-05	0.000102949	7.30735e-05	3.19829e-05	0.000101154	4.18159e-06	0.000136351	0.000151025	0.000108973	0.000127396	0.000107471	0.000218184	0.000200131
492.137	NaN	NaN	7.56676e-05	0.000107305	8.56704e-05	-9.99517e-05	-0.000113932	1.48004e-06	1.33969e-05	1.38997e-05	1.02397e-05	6.5797e-06	2.9197e-06	-7.40296e-07	-4.4003e-06	-8.0603e-06	-1.17203e-05	-1.53803e-05	-1.84262e-05	-1.10772e-05	1.04284e-06	1.31628e-05	2.52828e-05	3.74028e-05	4.95228e-05	6.16428e-05	7.37628e-05	8.58828e-05	9.32482e-05	-2.01071e-05	-2.61801e-05	0.000115382	6.89253e-05	6.89322e-05	0.000112053	-2.27064e-06	6.43979e-06	0.000117254	0.000103025	6.97033e-05	0.00013017	2.96877e-05	0.000137663	0.000133691	0.000116905	0.00016721	0.000103062	0.000220847	0.000225263
494.397	NaN	NaN	7.47009e-05	9.81854e-05	8.66564e-05	-9.61426e-05	-9.79969e-05	1.0686e-05	1.98465e-05	1.71814e-05	1.25014e-05	7.82143e-06	3.14143e-06	-1.53857e-06	-6.21857e-06	-1.08986e-05	-1.55786e-05	-2.02586e-05	-2.25169e-05	-1.3835e-05	-2.61502e-06	8.60498e-06	1.9825e-05	3.1045e-05	4.2265e-05	5.3485e-05	6.4705e-05	7.5925e-05	7.71388e-05	-3.24263e-05	-1.10422e-05	0.000137715	7.99985e-05	0.000101042	0.000137781	3.26764e-05	7.28948e-05	0.000142369	0.000144517	0.000102796	0.000154534	6.91579e-05	0.000157575	0.000148546	0.000140399	0.000201779	0.000127895	0.000224394	0.000233992
496.657	NaN	NaN	5.19448e-05	9.68685e-05	8.79059e-05	-0.000105025	-9.15744e-05	2.22058e-05	2.86829e-05	2.44383e-05	1.96783e-05	1.49183e-05	1.01583e-05	5.39827e-06	6.38268e-07	-4.12173e-06	-8.88173e-06	-1.36417e-05	-1.26704e-05	-2.44573e-06	8.29427e-06	1.90343e-05	2.97743e-05	4.05143e-05	5.12543e-05	6.19943e-05	7.27343e-05	8.34743e-05	6.01127e-05	-1.90164e-05	3.07584e-05	0.0001635	0.000112019	0.00014283	0.000172449	0.000104428	0.000129163	0.000167108	0.000174876	0.000140453	0.000186257	0.000140541	0.000206852	0.000205889	0.000179124	0.000241542	0.00017934	0.000263314	0.000264655
498.917	NaN	NaN	4.10777e-05	9.13647e-05	7.98337e-05	-0.000101143	-8.04748e-05	1.56118e-05	1.9498e-05	1.5038e-05	1.0578e-05	6.11798e-06	1.65798e-06	-2.80202e-06	-7.26202e-06	-1.1722e-05	-1.6182e-05	-2.0642e-05	-1.68796e-05	-6.05964e-06	4.76036e-06	1.55804e-05	2.64004e-05	3.72204e-05	4.80404e-05	5.88604e-05	6.96804e-05	8.05004e-05	2.58538e-05	-1.52319e-06	2.93552e-05	0.000188414	0.000145929	0.000181274	0.000189325	0.000165546	0.000185436	0.000188463	0.000233411	0.000181769	0.000231061	0.000202208	0.000261203	0.000249754	0.000213391	0.000266231	0.000221647	0.000287649	0.000285207
501.177	NaN	NaN	5.93741e-06	7.45185e-05	8.50239e-05	-8.84762e-05	-5.03379e-05	2.28839e-05	2.41327e-05	1.93527e-05	1.45727e-05	9.79273e-06	5.01273e-06	2.32729e-07	-4.54727e-06	-9.32727e-06	-1.41073e-05	-1.86633e-05	-1.35214e-05	-3.14143e-06	7.23857e-06	1.76186e-05	2.79986e-05	3.83786e-05	4.87586e-05	5.91386e-05	6.95186e-05	7.77288e-05	1.0638e-05	2.63839e-05	8.31615e-05	0.000175735	0.000191708	0.000225471	0.000205401	0.000246571	0.00027854	0.000221375	0.000257625	0.000227363	0.000292338	0.000266175	0.000312391	0.000304279	0.000280122	0.000328598	0.000271071	0.000318175	0.000314288
503.437	NaN	NaN	-8.12207e-06	5.97081e-05	7.64938e-05	-7.93617e-05	-3.64318e-05	1.82905e-05	1.74398e-05	1.34798e-05	9.51979e-06	5.55979e-06	1.59979e-06	-2.36021e-06	-6.32021e-06	-1.02802e-05	-1.42402e-05	-1.76748e-05	-1.13665e-05	-1.34649e-06	8.67351e-06	1.86935e-05	2.87135e-05	3.87335e-05	4.87535e-05	5.87735e-05	6.87935e-05	7.48489e-05	1.13149e-05	4.88523e-05	0.000112048	0.000197063	0.000230061	0.000282017	0.000257739	0.000321399	0.000339845	0.000261865	0.000315883	0.000276066	0.000348005	0.00032447	0.000369817	0.000357996	0.000324643	0.000375714	0.00032762	0.000352625	0.000366039
505.697	NaN	NaN	-2.07543e-05	6.47111e-05	7.29184e-05	-7.79871e-05	-3.09803e-05	1.80461e-05	1.52118e-05	1.10718e-05	6.93175e-06	2.79175e-06	-1.34825e-06	-5.48825e-06	-9.62825e-06	-1.37682e-05	-1.79082e-05	-1.98788e-05	-1.26182e-05	-3.63815e-06	5.34185e-06	1.43218e-05	2.33018e-05	3.22818e-05	4.12618e-05	5.02418e-05	5.92218e-05	6.18887e-05	7.6485e-06	5.94108e-05	0.000130413	0.000228743	0.000281646	0.000328782	0.000309107	0.000384854	0.000379763	0.000307489	0.000366097	0.000345542	0.000387308	0.000391315	0.000440932	0.000412951	0.000377277	0.000425244	0.000383655	0.000405941	0.000407795
507.957	NaN	NaN	-1.71571e-05	4.71327e-05	6.6683e-05	-6.56214e-05	-1.40291e-05	2.42963e-06	-2.61311e-07	-3.02131e-06	-5.78131e-06	-8.54131e-06	-1.13013e-05	-1.40613e-05	-1.68213e-05	-1.95813e-05	-2.23413e-05	-2.19855e-05	-1.54345e-05	-8.63451e-06	-1.83451e-06	4.96549e-06	1.17655e-05	1.85655e-05	2.53655e-05	3.21655e-05	3.89655e-05	3.75751e-05	1.15183e-05	7.46857e-05	0.000155546	0.000246699	0.000319601	0.000366115	0.000371831	0.000440056	0.000419104	0.000360772	0.000418946	0.000410032	0.000432422	0.000440986	0.000480177	0.00045718	0.000420183	0.000459971	0.000418938	0.000451572	0.000461661
510.217	NaN	-2.07499e-05	-1.70184e-05	4.87666e-05	6.51911e-05	-5.80282e-05	-1.46607e-05	-4.84609e-06	-7.64609e-06	-1.04461e-05	-1.32461e-05	-1.60461e-05	-1.88461e-05	-2.16461e-05	-2.44461e-05	-2.72461e-05	-3.00461e-05	-2.77857e-05	-2.18057e-05	-1.58257e-05	-9.84572e-06	-3.86572e-06	2.11428e-06	8.09428e-06	1.40743e-05	2.00543e-05	2.60343e-05	1.10452e-05	3.49971e-05	8.9142e-05	0.000182676	0.000252444	0.00035779	0.000402313	0.000431272	0.000495312	0.000450117	0.000428957	0.00045303	0.000454782	0.000469969	0.000489083	0.00052039	0.000491478	0.000457619	0.000498896	0.00046376	0.000500386	0.000496052
512.477	NaN	-2.15217e-05	-5.87091e-06	5.09479e-05	5.92229e-05	-5.75061e-05	-1.68503e-05	-1.02347e-05	-1.37747e-05	-1.73147e-05	-2.08547e-05	-2.43947e-05	-2.79347e-05	-3.14747e-05	-3.50147e-05	-3.85547e-05	-4.1657e-05	-3.82607e-05	-3.27007e-05	-2.71407e-05	-2.15807e-05	-1.60207e-05	-1.04607e-05	-4.90069e-06	6.59307e-07	6.21931e-06	1.14417e-05	-1.87538e-06	4.09748e-05	8.97653e-05	0.000188309	0.000269058	0.000388617	0.000422335	0.000479981	0.000530939	0.000467646	0.00048242	0.00047998	0.000497215	0.000479725	0.000523462	0.000549858	0.00051573	0.000476836	0.000523389	0.000497329	0.000528777	0.000525178
514.737	NaN	-2.41855e-05	-3.19886e-06	4.84638e-05	5.39005e-05	-5.27817e-05	-9.05105e-06	-1.59379e-05	-1.98579e-05	-2.37779e-05	-2.76979e-05	-3.16179e-05	-3.55379e-05	-3.94579e-05	-4.33779e-05	-4.72979e-05	-4.96678e-05	-4.43329e-05	-3.74129e-05	-3.04929e-05	-2.35729e-05	-1.66529e-05	-9.73293e-06	-2.81293e-06	4.10707e-06	1.10271e-05	1.17506e-05	-3.24044e-07	5.12717e-05	9.3964e-05	0.000189981	0.000276538	0.000403708	0.000437612	0.00050724	0.000541749	0.000481826	0.000516313	0.000493027	0.000534052	0.000488371	0.000547029	0.000554638	0.00052683	0.000490979	0.00053601	0.000519756	0.000547055	0.00054102
516.997	NaN	-1.93066e-05	-4.52579e-06	4.51653e-05	5.08844e-05	-4.61853e-05	-4.87678e-06	-2.39809e-05	-2.66409e-05	-2.93009e-05	-3.19609e-05	-3.46209e-05	-3.72809e-05	-3.99409e-05	-4.26009e-05	-4.52609e-05	-4.58073e-05	-3.99763e-05	-3.38563e-05	-2.77363e-05	-2.16163e-05	-1.54963e-05	-9.37631e-06	-3.25631e-06	2.86369e-06	8.98369e-06	8.13862e-06	-1.66603e-06	4.71284e-05	8.94649e-05	0.000186794	0.000277927	0.000401415	0.000450298	0.000530579	0.000548461	0.000498652	0.00054057	0.000501384	0.000544584	0.000499331	0.00055445	0.000546146	0.000534709	0.000503225	0.000540941	0.000537677	0.000553673	0.000550155
519.257	NaN	-2.47322e-05	-8.4265e-06	4.94671e-05	5.05792e-05	-4.53964e-05	-5.83142e-06	-1.85946e-05	-2.19546e-05	-2.53146e-05	-2.86746e-05	-3.20346e-05	-3.53946e-05	-3.87546e-05	-4.21146e-05	-4.54746e-05	-4.49742e-05	-3.87496e-05	-3.25096e-05	-2.62696e-05	-2.00296e-05	-1.37896e-05	-7.54965e-06	-1.30965e-06	4.93035e-06	1.11704e-05	3.64701e-06	-3.70961e-06	4.28518e-05	8.516e-05	0.000178219	0.000283796	0.000397646	0.000463415	0.000537675	0.000542515	0.000507782	0.000552977	0.000507674	0.000559211	0.00050498	0.000551465	0.000534987	0.000538208	0.00050791	0.000547513	0.000553899	0.000553763	0.000554524
521.517	NaN	-2.92766e-05	-1.14914e-05	4.63746e-05	4.73535e-05	-4.34025e-05	-2.85659e-06	-9.02585e-06	-1.34059e-05	-1.77859e-05	-2.21659e-05	-2.65459e-05	-3.09259e-05	-3.53059e-05	-3.96859e-05	-4.3825e-05	-4.09847e-05	-3.43647e-05	-2.77447e-05	-2.11247e-05	-1.45047e-05	-7.88468e-06	-1.26468e-06	5.35532e-06	1.19753e-05	1.74298e-05	-4.42524e-06	6.20077e-06	3.24493e-05	8.11169e-05	0.00016677	0.000278224	0.000381563	0.000467069	0.000543909	0.000521378	0.000517439	0.000553217	0.000512552	0.000570094	0.000501306	0.000548274	0.000530119	0.000541089	0.000510435	0.000551803	0.000560597	0.000539669	0.00056094
523.777	NaN	-2.67093e-05	-1.34021e-05	4.38374e-05	4.37061e-05	-4.30661e-05	9.44529e-07	-6.65415e-06	-1.03941e-05	-1.41341e-05	-1.78741e-05	-2.16141e-05	-2.53541e-05	-2.90941e-05	-3.28341e-05	-3.59087e-05	-3.13861e-05	-2.47461e-05	-1.81061e-05	-1.14661e-05	-4.82607e-06	1.81393e-06	8.45393e-06	1.50939e-05	2.17339e-05	2.34673e-05	-6.36503e-06	5.02184e-06	2.56466e-05	8.0143e-05	0.00016386	0.000275188	0.000366504	0.000471259	0.000539948	0.000509413	0.000529523	0.000558982	0.000520183	0.00057413	0.000509979	0.000549416	0.000527415	0.000545934	0.000522409	0.000549963	0.000561982	0.000542439	0.000573082
526.037	NaN	-2.29528e-05	-1.06592e-05	3.72456e-05	3.72278e-05	-3.86219e-05	-2.98508e-06	-1.12357e-06	-5.06357e-06	-9.00357e-06	-1.29436e-05	-1.68836e-05	-2.08236e-05	-2.47636e-05	-2.87036e-05	-3.13759e-05	-2.69657e-05	-2.19457e-05	-1.69257e-05	-1.19057e-05	-6.88566e-06	-1.86566e-06	3.15434e-06	8.17434e-06	1.31943e-05	1.05076e-05	-1.18341e-05	5.14111e-06	2.06548e-05	7.61842e-05	0.000156269	0.00026444	0.000360062	0.00048065	0.000540575	0.000512264	0.000548247	0.000564977	0.000520469	0.00056959	0.000516901	0.000557418	0.000536906	0.000555703	0.000535939	0.000555571	0.000567953	0.000551603	0.000579927
528.297	NaN	-2.30293e-05	-3.98784e-06	3.36562e-05	3.26432e-05	-3.32601e-05	-3.11115e-06	-3.16147e-06	-6.44147e-06	-9.72147e-06	-1.30015e-05	-1.62815e-05	-1.95615e-05	-2.28415e-05	-2.61215e-05	-2.82055e-05	-2.37988e-05	-1.90988e-05	-1.43988e-05	-9.69883e-06	-4.99883e-06	-2.98828e-07	4.40117e-06	9.10117e-06	1.38012e-05	8.58794e-06	-1.25166e-05	6.31024e-06	2.3119e-05	7.40404e-05	0.00015907	0.000256117	0.000360317	0.000487919	0.000530859	0.000519088	0.000559111	0.000566225	0.00053679	0.000579873	0.000541306	0.000573692	0.000558517	0.000572525	0.000553621	0.000566627	0.000581166	0.000564222	0.000596142
530.557	NaN	-2.48144e-05	-1.09528e-07	2.93766e-05	3.03606e-05	-2.45145e-05	-1.53729e-06	-6.75142e-06	-8.99142e-06	-1.12314e-05	-1.34714e-05	-1.57114e-05	-1.79514e-05	-2.01914e-05	-2.24314e-05	-2.3736e-05	-2.0316e-05	-1.6896e-05	-1.3476e-05	-1.0056e-05	-6.63602e-06	-3.21602e-06	2.03981e-07	3.62398e-06	7.04398e-06	-5.64739e-06	-1.52368e-05	7.68245e-06	2.41056e-05	7.4912e-05	0.00016858	0.000260348	0.000375149	0.000507793	0.000535571	0.000548202	0.000585583	0.000579491	0.000561659	0.000587985	0.000570103	0.000599948	0.000596254	0.000592608	0.000583699	0.000589286	0.000605108	0.000587926	0.000617746
532.817	NaN	-2.02108e-05	5.65127e-06	2.77945e-05	2.2431e-05	-2.25088e-05	4.33431e-07	-1.42232e-05	-1.62832e-05	-1.83432e-05	-2.04032e-05	-2.24632e-05	-2.45232e-05	-2.65832e-05	-2.82472e-05	-2.68727e-05	-2.38927e-05	-2.09127e-05	-1.79327e-05	-1.49527e-05	-1.19727e-05	-8.99269e-06	-6.01269e-06	-3.03269e-06	-1.50087e-06	-2.17234e-05	-1.44854e-05	7.02497e-06	2.4583e-05	7.93735e-05	0.000169235	0.000265604	0.000395859	0.000524869	0.000545036	0.000585535	0.000617383	0.000599072	0.000590352	0.000610069	0.000609002	0.000628975	0.000631921	0.000624605	0.000610254	0.000613505	0.000634421	0.000611867	0.000641669
535.077	NaN	-1.84151e-05	6.82914e-06	2.3718e-05	1.82794e-05	-1.40296e-05	-3.42435e-06	-1.47222e-05	-1.73222e-05	-1.99222e-05	-2.25222e-05	-2.51222e-05	-2.77222e-05	-3.03222e-05	-3.17887e-05	-2.93188e-05	-2.62988e-05	-2.32788e-05	-2.02588e-05	-1.72388e-05	-1.42188e-05	-1.11988e-05	-8.17875e-06	-5.15875e-06	-6.90928e-06	-2.57569e-05	-8.3866e-06	5.56353e-06	2.79988e-05	7.93902e-05	0.000172594	0.00027014	0.000414421	0.000547826	0.00056919	0.000625179	0.000646184	0.000622398	0.00062228	0.000631315	0.000648097	0.000664337	0.000664104	0.000654836	0.000641493	0.000639649	0.000669181	0.000647121	0.000664565
537.337	NaN	-2.25579e-05	6.24954e-06	2.32389e-05	1.92327e-05	-8.88096e-06	-1.40002e-07	-1.63559e-05	-1.83959e-05	-2.04359e-05	-2.24759e-05	-2.45159e-05	-2.65559e-05	-2.85959e-05	-2.88742e-05	-2.53464e-05	-2.18665e-05	-1.83865e-05	-1.49065e-05	-1.14264e-05	-7.94645e-06	-4.46645e-06	-9.8645e-07	2.49355e-06	-2.70309e-06	-2.50165e-05	-6.45602e-06	4.68171e-06	2.60198e-05	8.33836e-05	0.000179852	0.000284231	0.000441079	0.000568577	0.000597732	0.000669912	0.0006813	0.000650293	0.000667956	0.000664123	0.00068224	0.000692764	0.000693472	0.000680599	0.000677123	0.000673033	0.000702492	0.000680282	0.00069428
539.597	NaN	-1.68738e-05	7.7828e-06	2.01436e-05	1.14056e-05	-8.60546e-06	1.50357e-06	-1.4665e-05	-1.6105e-05	-1.7545e-05	-1.8985e-05	-2.0425e-05	-2.1865e-05	-2.3305e-05	-2.34065e-05	-1.97471e-05	-1.61071e-05	-1.24671e-05	-8.82711e-06	-5.18711e-06	-1.54711e-06	2.09289e-06	5.73289e-06	9.37289e-06	2.29777e-07	-2.2606e-05	-8.95173e-06	8.09214e-06	2.84769e-05	8.92389e-05	0.000181881	0.000308997	0.000470964	0.000588285	0.000636034	0.00070792	0.000718684	0.000689269	0.000705093	0.000690521	0.00071352	0.000724157	0.000724133	0.000703287	0.000710321	0.000699073	0.00073188	0.000712934	0.000721647
541.857	NaN	-1.18606e-05	9.03247e-06	1.9493e-05	7.61055e-06	-1.45173e-05	-1.90026e-06	-9.53222e-06	-1.21522e-05	-1.47722e-05	-1.73922e-05	-2.00122e-05	-2.26322e-05	-2.52522e-05	-2.46417e-05	-2.00017e-05	-1.53617e-05	-1.07217e-05	-6.08167e-06	-1.44167e-06	3.19833e-06	7.83833e-06	1.24783e-05	1.71183e-05	-2.03848e-06	-1.59898e-05	-1.35588e-05	3.15663e-06	2.56662e-05	9.19154e-05	0.000176833	0.000329918	0.000503667	0.000607422	0.000680663	0.000740861	0.000748659	0.000723134	0.0007514	0.000723981	0.000750068	0.000761846	0.000754639	0.000732847	0.000743202	0.00073646	0.00076066	0.000746022	0.000750829
544.117	NaN	-8.88676e-06	7.79582e-06	1.60886e-05	4.50364e-06	-1.35097e-05	-1.44261e-06	-4.29768e-06	-5.93768e-06	-7.57768e-06	-9.21768e-06	-1.08577e-05	-1.24977e-05	-1.40049e-05	-1.21704e-05	-8.65039e-06	-5.13039e-06	-1.61039e-06	1.90961e-06	5.42961e-06	8.94961e-06	1.24696e-05	1.59896e-05	1.89081e-05	-7.46268e-07	-2.41063e-06	-5.45763e-06	7.66884e-06	3.55936e-05	9.83369e-05	0.000187278	0.000362844	0.000541141	0.000644006	0.000730607	0.000784152	0.000788237	0.000766725	0.000793738	0.000762991	0.000785941	0.000802646	0.000790309	0.00077017	0.000786924	0.000777511	0.000797156	0.000795186	0.000787254
546.377	NaN	-8.02587e-06	7.29074e-06	1.81433e-05	2.10303e-06	-1.49565e-05	-4.97124e-07	-3.35742e-06	-4.59742e-06	-5.83742e-06	-7.07742e-06	-8.31742e-06	-9.55742e-06	-1.01459e-05	-7.40883e-06	-4.30883e-06	-1.20883e-06	1.89117e-06	4.99117e-06	8.09117e-06	1.11912e-05	1.42912e-05	1.73912e-05	1.50949e-05	-7.67806e-06	-5.06314e-06	-9.03941e-06	1.03666e-05	4.00778e-05	0.00010593	0.000201097	0.000391701	0.000572703	0.000677788	0.000771557	0.000818908	0.000818012	0.000799848	0.000833732	0.000795927	0.000813935	0.0008304	0.000826047	0.000804768	0.000828156	0.000820384	0.000827527	0.000827851	0.000817831
548.637	NaN	-3.26406e-06	1.18834e-05	1.72401e-05	-3.49168e-06	-1.85442e-05	-2.63493e-06	8.2587e-07	-2.9413e-07	-1.41413e-06	-2.53413e-06	-3.65413e-06	-4.77413e-06	-5.1923e-06	-2.88344e-06	-6.83441e-07	1.51656e-06	3.71656e-06	5.91656e-06	8.11656e-06	1.03166e-05	1.25166e-05	1.47166e-05	1.11809e-05	-9.37734e-06	-8.71039e-07	-1.03262e-05	7.70751e-06	4.42859e-05	0.000107256	0.000213334	0.00041538	0.000595884	0.000706332	0.000799547	0.000834147	0.000838511	0.000829051	0.000853681	0.000821587	0.000838717	0.000848022	0.000849431	0.000828575	0.000850733	0.000842275	0.000846992	0.000850225	0.00084257
550.897	NaN	-1.19664e-06	1.27851e-05	1.64211e-05	-3.01108e-06	-2.02633e-05	-4.76096e-06	-1.38708e-06	-3.34708e-06	-5.30708e-06	-7.26708e-06	-9.22708e-06	-1.11871e-05	-1.13396e-05	-8.12757e-06	-4.90757e-06	-1.68757e-06	1.53243e-06	4.75243e-06	7.97243e-06	1.11924e-05	1.44124e-05	1.76324e-05	1.4974e-06	-1.51176e-05	3.22571e-06	-4.9132e-06	1.78653e-06	4.46036e-05	0.000101966	0.000222745	0.000423556	0.000596413	0.000713924	0.000805952	0.000835781	0.000834583	0.00082835	0.000853101	0.00082663	0.000837978	0.000843535	0.000848306	0.000827195	0.000852282	0.000849286	0.000842026	0.000845894	0.000841799
553.157	NaN	-5.30792e-06	6.61208e-06	1.53641e-05	-4.02649e-06	-1.63212e-05	2.9107e-06	2.33299e-06	4.12991e-07	-1.50701e-06	-3.42701e-06	-5.34701e-06	-7.2042e-06	-5.93674e-06	-3.19674e-06	-4.56739e-07	2.28326e-06	5.02326e-06	7.76326e-06	1.05033e-05	1.32433e-05	1.59833e-05	1.83601e-05	-5.96187e-06	-1.33314e-05	1.51826e-05	6.70119e-06	4.81957e-06	4.93603e-05	9.61649e-05	0.00022995	0.000411706	0.000570717	0.000700031	0.000783112	0.000817374	0.000814769	0.000810887	0.000818177	0.000805117	0.000809062	0.00081567	0.000822647	0.00080669	0.000830351	0.000818856	0.000815388	0.000816298	0.000814748
555.417	NaN	-6.63837e-06	6.21283e-06	1.65679e-05	4.43302e-07	-1.47634e-05	7.95576e-07	3.04417e-06	1.78417e-06	5.24173e-07	-7.35827e-07	-1.99583e-06	-3.30897e-06	-1.97426e-06	3.25745e-07	2.62574e-06	4.92574e-06	7.22574e-06	9.52575e-06	1.18257e-05	1.41257e-05	1.64257e-05	1.84483e-05	-6.38035e-06	-1.48565e-05	1.1495e-05	3.31576e-06	-5.94942e-07	3.95195e-05	8.41712e-05	0.000219343	0.000384118	0.000530896	0.000661704	0.00073775	0.000762815	0.000765433	0.000765178	0.000766094	0.000759975	0.000763112	0.000762249	0.000771477	0.000754714	0.000779644	0.000765767	0.00076162	0.000760804	0.000761859
557.677	NaN	-4.07801e-06	4.58506e-06	1.32857e-05	-1.63137e-06	-1.41294e-05	2.26841e-06	4.24948e-06	2.98948e-06	1.72948e-06	4.69482e-07	-7.90518e-07	-1.82029e-06	-3.84375e-07	1.29563e-06	2.97563e-06	4.65563e-06	6.33563e-06	8.01563e-06	9.69563e-06	1.13756e-05	1.30556e-05	1.39828e-05	-7.98534e-06	-1.08723e-05	1.51089e-05	3.25117e-06	-3.6202e-06	3.01245e-05	6.46731e-05	0.000194464	0.00034748	0.000481261	0.000606239	0.000678663	0.000696858	0.000700546	0.000705184	0.000694741	0.000697401	0.000699951	0.000696418	0.000703805	0.000684181	0.000707461	0.000694099	0.0006913	0.000693183	0.000693911
559.937	NaN	-5.92463e-06	3.39706e-06	1.3522e-05	-2.51956e-06	-1.10295e-05	5.70779e-06	1.45988e-06	-1.40125e-07	-1.74012e-06	-3.34012e-06	-4.94012e-06	-5.51752e-06	-3.27189e-06	-8.11889e-07	1.64811e-06	4.10811e-06	6.56811e-06	9.02811e-06	1.14881e-05	1.39481e-05	1.64081e-05	1.1565e-05	-7.8464e-06	-7.95686e-06	1.5234e-05	1.88598e-06	-3.25431e-06	2.13738e-05	5.12883e-05	0.000169436	0.000299833	0.000421995	0.00054298	0.000608955	0.000625948	0.000623812	0.00063275	0.000618401	0.000625255	0.000627849	0.000628609	0.000629922	0.000615938	0.000632681	0.000622794	0.00061551	0.000622215	0.000611559
562.197	NaN	-7.81288e-06	2.50622e-06	1.34309e-05	-3.77616e-06	-1.18224e-05	7.50155e-06	7.24469e-06	5.76469e-06	4.28469e-06	2.80469e-06	1.32469e-06	1.22919e-06	2.90919e-06	4.58919e-06	6.26919e-06	7.94919e-06	9.62919e-06	1.13092e-05	1.29892e-05	1.46692e-05	1.63492e-05	-5.44632e-07	-3.65244e-06	-3.27148e-06	1.61228e-05	4.32598e-06	5.02072e-07	1.3724e-05	4.428e-05	0.000144239	0.000251787	0.000371157	0.000487203	0.000537922	0.000551473	0.000551218	0.000563734	0.000542799	0.000555207	0.000557598	0.000561703	0.000554329	0.000551645	0.000558607	0.000551992	0.000544162	0.00055054	0.000536999
564.457	NaN	-5.78559e-06	5.33419e-06	1.60139e-05	-5.05633e-06	-1.27706e-05	3.10114e-06	6.96263e-06	6.68263e-06	6.40263e-06	6.12263e-06	5.80971e-06	6.31141e-06	7.27141e-06	8.23141e-06	9.19141e-06	1.01514e-05	1.11114e-05	1.20714e-05	1.30314e-05	1.39914e-05	1.48136e-05	-4.72141e-06	-2.96579e-06	3.51376e-06	6.16161e-06	-9.11637e-07	3.31795e-06	4.43665e-06	3.42137e-05	0.000112468	0.00021342	0.000328736	0.000432569	0.000471886	0.000478497	0.000482343	0.000498498	0.000470274	0.00049081	0.000492853	0.000499103	0.000485471	0.000484859	0.000485392	0.000487186	0.000479051	0.00048401	0.000468909
566.717	NaN	-1.78188e-06	7.15611e-06	1.48496e-05	-8.75609e-06	-1.44977e-05	2.7169e-06	7.23421e-06	6.91421e-06	6.59421e-06	6.27421e-06	5.87485e-06	6.27249e-06	7.47249e-06	8.67249e-06	9.87249e-06	1.10725e-05	1.22725e-05	1.34725e-05	1.46725e-05	1.58725e-05	1.58769e-05	-5.79783e-06	-1.3692e-06	6.21991e-06	6.08368e-06	-1.73198e-06	4.17665e-06	-8.72375e-07	2.47404e-05	9.5527e-05	0.00018066	0.000287185	0.000379611	0.000406268	0.000418826	0.000418808	0.000435996	0.000403783	0.000426356	0.000433533	0.000441139	0.000426901	0.000424902	0.000421317	0.000431121	0.000414906	0.000425122	0.000407933
568.977	NaN	-4.44768e-06	8.60005e-06	1.49614e-05	-7.83927e-06	-1.14048e-05	2.37831e-06	6.0026e-06	5.8426e-06	5.6826e-06	5.5226e-06	5.67247e-06	6.80675e-06	8.40675e-06	1.00068e-05	1.16068e-05	1.32068e-05	1.48068e-05	1.64068e-05	1.80067e-05	1.96067e-05	1.83637e-05	-6.79985e-06	5.29873e-07	1.14976e-05	5.83113e-06	-1.43736e-06	5.39905e-06	-1.45896e-06	2.38695e-05	8.23717e-05	0.00015013	0.000247385	0.000330131	0.000349465	0.000367711	0.000369439	0.000380265	0.00034926	0.000369923	0.000382576	0.000385215	0.000377706	0.00037032	0.000370503	0.000382349	0.000361421	0.000373217	0.000356679
571.237	NaN	-3.3345e-06	8.62509e-06	1.3482e-05	-8.89379e-06	-1.17787e-05	1.12494e-06	7.57851e-06	7.95851e-06	8.33851e-06	8.71851e-06	9.66622e-06	1.09481e-05	1.22881e-05	1.36281e-05	1.49681e-05	1.63081e-05	1.76481e-05	1.89881e-05	2.03281e-05	2.16681e-05	1.22625e-05	-6.23694e-06	4.54385e-06	1.34743e-05	8.25044e-06	6.71441e-07	2.5881e-06	-2.33183e-06	1.66325e-05	5.92432e-05	0.000121338	0.000209591	0.000281849	0.000304586	0.000325057	0.000330624	0.000334781	0.000304973	0.000320709	0.00033543	0.000336008	0.000336199	0.000323532	0.00032728	0.000335862	0.000324866	0.000328768	0.000316171
573.497	NaN	-4.02254e-06	7.81508e-06	1.71487e-05	-4.60259e-06	-1.20527e-05	-2.17226e-06	5.50937e-06	6.20937e-06	6.90937e-06	7.60937e-06	8.12666e-06	8.46666e-06	8.80666e-06	9.14666e-06	9.48666e-06	9.82666e-06	1.01667e-05	1.05067e-05	1.08467e-05	1.11867e-05	2.21513e-06	-2.79273e-06	4.20898e-06	1.48393e-05	8.85729e-06	-2.12221e-06	-4.90047e-06	-1.24414e-05	-5.80543e-07	2.6803e-05	8.87684e-05	0.000172571	0.000234944	0.000266021	0.000288154	0.00029565	0.000293196	0.000268845	0.000282634	0.000295463	0.000289902	0.000299052	0.000287086	0.000288228	0.000296255	0.000287113	0.000290803	0.000279573
575.757	NaN	-2.36467e-06	9.85836e-06	1.6179e-05	-9.22606e-06	-1.13579e-05	-8.27724e-07	1.83366e-06	1.85366e-06	1.87366e-06	1.90447e-06	2.31469e-06	3.05469e-06	3.79469e-06	4.53469e-06	5.27469e-06	6.01469e-06	6.75469e-06	7.49469e-06	8.23469e-06	8.89339e-06	-3.40813e-06	-3.27762e-07	7.93345e-06	1.19093e-05	5.38466e-06	-7.68525e-06	-1.24106e-05	-1.94221e-05	-1.63489e-05	5.56106e-07	6.15379e-05	0.000143209	0.000198268	0.000234665	0.000259149	0.000268264	0.000260181	0.000240711	0.000247452	0.000261309	0.000248357	0.000267972	0.000259762	0.000259212	0.000264941	0.000254408	0.000258546	0.000247833
578.017	NaN	-7.07997e-06	9.55462e-06	1.81286e-05	-8.41798e-06	-1.06004e-05	-3.18722e-07	-1.42237e-06	-1.98237e-06	-2.54237e-06	-2.89657e-06	-2.05991e-06	-7.59907e-07	5.40093e-07	1.84009e-06	3.14009e-06	4.44009e-06	5.74009e-06	7.04009e-06	8.34009e-06	8.36852e-06	-6.91587e-06	8.97351e-08	9.37993e-06	9.46928e-06	-1.4341e-06	-8.2115e-06	-2.04792e-05	-2.13119e-05	-2.05053e-05	-2.13211e-05	4.19463e-05	0.000118848	0.000170213	0.000218207	0.000238177	0.000248266	0.000230307	0.000221862	0.000224217	0.000234846	0.000223846	0.00024096	0.000236838	0.000236574	0.000239452	0.000236112	0.000237472	0.000227262
580.277	NaN	-4.46136e-06	9.05857e-06	1.77388e-05	-1.03666e-05	-1.18517e-05	-6.00228e-07	-1.13172e-06	-1.65172e-06	-2.17172e-06	-2.30213e-06	-1.3347e-06	-3.74701e-07	5.85299e-07	1.5453e-06	2.5053e-06	3.4653e-06	4.4253e-06	5.3853e-06	6.3453e-06	5.07649e-06	-1.20131e-05	-1.94359e-06	8.00527e-06	4.07075e-06	-4.45102e-06	-1.18052e-05	-2.18119e-05	-2.02533e-05	-2.74745e-05	-3.40516e-05	3.1129e-05	0.000104725	0.000155058	0.000205656	0.000225102	0.000234146	0.000212249	0.000207274	0.000210881	0.000214849	0.000209435	0.000220348	0.000225854	0.000218225	0.000221003	0.000222478	0.000223288	0.000215007
582.537	NaN	-4.31825e-06	9.04193e-06	1.94258e-05	-6.59731e-06	-9.37056e-06	-4.57816e-06	-6.4503e-06	-6.8103e-06	-7.1703e-06	-7.09597e-06	-6.14638e-06	-5.34638e-06	-4.54638e-06	-3.74638e-06	-2.94638e-06	-2.14638e-06	-1.34638e-06	-5.46376e-07	2.53624e-07	-3.1323e-06	-1.16177e-05	1.21141e-06	6.56251e-06	5.50727e-07	-7.21584e-06	-1.20003e-05	-2.15634e-05	-2.07961e-05	-2.88325e-05	-3.67817e-05	2.76202e-05	9.74592e-05	0.000148089	0.000192788	0.000209725	0.00021632	0.000194649	0.000195299	0.000196448	0.000203673	0.000198335	0.000205055	0.000215944	0.000206659	0.00021172	0.000202293	0.000208047	0.000202255
584.797	NaN	-7.86192e-06	6.82527e-06	1.42673e-05	-8.9809e-06	-4.29512e-06	2.29509e-06	-6.89122e-06	-8.19122e-06	-9.49122e-06	-1.00203e-05	-8.80027e-06	-7.58027e-06	-6.36027e-06	-5.14027e-06	-3.92027e-06	-2.70027e-06	-1.48027e-06	-2.6027e-07	9.5973e-07	-6.15809e-07	-1.07034e-05	-2.17508e-06	2.72809e-06	-2.13198e-06	-1.42251e-05	-1.56583e-05	-1.60755e-05	-6.30352e-06	-1.88512e-05	-2.31286e-05	3.72108e-05	9.90434e-05	0.000148426	0.000185371	0.000207668	0.000207023	0.000185142	0.0001881	0.000187136	0.000196296	0.000189244	0.000198145	0.000207089	0.00020022	0.00020685	0.000193694	0.000202121	0.000191309
587.057	NaN	-1.05958e-05	8.39483e-06	1.21814e-05	-7.78003e-06	-1.34841e-06	5.21632e-06	-7.35686e-06	-9.09686e-06	-1.08369e-05	-1.11323e-05	-1.01323e-05	-9.13231e-06	-8.13231e-06	-7.13231e-06	-6.13231e-06	-5.13231e-06	-4.13231e-06	-3.13231e-06	-2.13231e-06	-9.646e-06	-1.31602e-05	-8.63716e-06	-6.0956e-07	-3.98673e-06	-9.7267e-06	-1.04066e-05	-1.45225e-05	1.30769e-06	-1.3791e-05	-8.27526e-06	4.1415e-05	9.11604e-05	0.000146896	0.00018133	0.00020757	0.000198988	0.000174273	0.000187594	0.00018327	0.000189711	0.000189942	0.00019595	0.000200432	0.000189623	0.000198397	0.000188028	0.000201823	0.000188583
589.317	NaN	-7.77411e-06	1.05859e-05	9.03322e-06	-1.01699e-05	2.20368e-06	2.84665e-06	-9.36735e-06	-1.08073e-05	-1.21964e-05	-1.16068e-05	-1.04868e-05	-9.36683e-06	-8.24683e-06	-7.12683e-06	-6.00683e-06	-4.88683e-06	-3.76683e-06	-2.64683e-06	-1.95677e-06	-1.42044e-05	-1.14041e-05	-6.72987e-06	-1.61822e-06	-3.89058e-06	-1.04509e-05	-1.79099e-05	-7.6246e-06	7.35646e-06	-1.34858e-05	2.47639e-06	4.83497e-05	9.00158e-05	0.000144768	0.000170552	0.000201924	0.000191758	0.000172059	0.000184533	0.000176871	0.000181476	0.000186358	0.000191583	0.000195213	0.00018481	0.00019162	0.000181594	0.000201583	0.000182599
591.577	NaN	-1.24842e-05	1.20712e-05	9.32544e-06	-9.79963e-06	2.72494e-06	5.15654e-06	-1.09397e-05	-1.28997e-05	-1.44965e-05	-1.32307e-05	-1.17307e-05	-1.02307e-05	-8.73071e-06	-7.23071e-06	-5.73071e-06	-4.23071e-06	-2.73071e-06	-1.23071e-06	-5.8599e-07	-1.39194e-05	-1.0549e-05	-3.58371e-06	-1.82184e-06	-3.32686e-06	-8.48162e-06	-2.03424e-05	-7.71213e-06	8.65135e-06	-1.23532e-05	8.38893e-06	5.07696e-05	8.59201e-05	0.000138652	0.000166395	0.000197624	0.000181007	0.000166932	0.000184726	0.000175436	0.000181566	0.000185785	0.000188187	0.000190556	0.000183744	0.000188354	0.000179885	0.000198355	0.000177796
593.837	NaN	-1.46262e-05	1.11709e-05	8.77066e-06	-1.13725e-05	3.88106e-06	8.26068e-06	-8.88932e-06	-1.10293e-05	-1.26068e-05	-1.10458e-05	-9.28578e-06	-7.52578e-06	-5.76578e-06	-4.00578e-06	-2.24578e-06	-4.85776e-07	1.27422e-06	3.03422e-06	2.42098e-06	-1.02787e-05	-5.57648e-06	-6.64709e-07	-2.18008e-06	-4.09584e-06	-5.16358e-06	-1.70329e-05	-2.55873e-06	8.51736e-06	-1.29734e-05	1.42949e-05	5.31089e-05	8.62396e-05	0.000136408	0.000167297	0.000200987	0.000178799	0.000166349	0.000184384	0.000177276	0.000179256	0.000186642	0.000189154	0.000190485	0.000180098	0.000183386	0.000178546	0.000198581	0.000176334
596.097	NaN	-1.14387e-05	1.22788e-05	1.01123e-05	-1.18972e-05	-4.90053e-07	6.22524e-06	-7.95256e-06	-9.73256e-06	-1.05207e-05	-8.13632e-06	-5.67632e-06	-3.21632e-06	-7.56323e-07	1.70368e-06	4.16368e-06	6.62368e-06	9.08368e-06	1.15437e-05	7.44457e-06	-9.77427e-06	-2.46674e-06	4.11781e-06	2.23182e-06	-5.87496e-06	-8.76615e-06	-1.70743e-05	-3.41063e-06	2.65138e-07	-1.5663e-05	1.34578e-05	5.05303e-05	8.14268e-05	0.000129639	0.000167436	0.000194875	0.00017386	0.000164463	0.000184317	0.000178248	0.000179902	0.000188127	0.000184962	0.000189076	0.000174718	0.000175048	0.000175946	0.000193565	0.000175161
598.357	NaN	-8.74262e-06	1.22352e-05	9.49517e-06	-1.11346e-05	-2.49143e-06	5.26424e-06	-6.33639e-06	-7.77639e-06	-7.4971e-06	-4.3971e-06	-1.2971e-06	1.8029e-06	4.9029e-06	8.0029e-06	1.11029e-05	1.42029e-05	1.73029e-05	2.04029e-05	8.79071e-06	-3.02535e-06	6.05387e-06	1.12503e-05	3.38504e-06	-5.48559e-06	-7.99716e-06	-1.45397e-05	3.84491e-06	1.51051e-06	-1.02165e-05	1.72438e-05	5.1588e-05	8.12389e-05	0.000122676	0.000165337	0.000187102	0.000170542	0.000164631	0.000181026	0.000173554	0.00017794	0.00018781	0.000177769	0.000182166	0.00017349	0.000170762	0.000176488	0.000184242	0.000171761
600.617	NaN	-9.61268e-06	8.76968e-06	7.91467e-06	-7.14932e-06	-2.70718e-06	7.8968e-06	-2.88969e-06	-4.36969e-06	-3.66532e-06	-7.65321e-07	2.13468e-06	5.03468e-06	7.93468e-06	1.08347e-05	1.37347e-05	1.66347e-05	1.95347e-05	2.24347e-05	5.07641e-06	-3.24801e-06	5.4872e-06	9.23724e-06	1.39412e-06	-7.50121e-06	-8.48501e-06	-7.77479e-06	6.15149e-06	-5.97283e-08	-1.34365e-05	1.11384e-05	4.55583e-05	7.85491e-05	0.000119125	0.000165734	0.000182931	0.000166659	0.000160509	0.000174025	0.000173735	0.000176014	0.000179473	0.000172444	0.000178739	0.000172806	0.000167728	0.000176958	0.000173869	0.000167812
602.877	NaN	-7.99482e-06	7.08107e-06	9.66712e-06	-8.53797e-06	-6.91375e-06	9.62956e-06	1.56448e-06	3.8448e-07	1.48604e-06	3.72604e-06	5.96604e-06	8.20604e-06	1.0446e-05	1.2686e-05	1.4926e-05	1.7166e-05	1.9406e-05	2.1646e-05	-1.42525e-06	-6.19822e-06	1.06787e-05	8.85505e-06	6.25441e-06	-3.07524e-06	-8.21818e-06	-1.58682e-06	1.36281e-05	-4.34563e-06	-8.64329e-06	4.05368e-06	3.96501e-05	8.08643e-05	0.0001176	0.000161952	0.000173882	0.000163945	0.000157134	0.000167158	0.000171114	0.000171434	0.000173633	0.000172122	0.000178945	0.000169743	0.000161834	0.000171543	0.000168541	0.000163771
605.137	NaN	-7.92338e-06	5.8459e-06	1.15412e-05	-1.09547e-05	-7.38172e-06	9.10196e-06	-3.68073e-06	-5.24237e-06	-3.80014e-06	-1.54014e-06	7.19865e-07	2.97986e-06	5.23986e-06	7.49986e-06	9.75986e-06	1.20199e-05	1.42799e-05	1.60414e-05	-8.62003e-06	-5.71591e-06	1.01117e-05	2.06821e-06	6.33263e-06	-3.68796e-06	-1.42839e-05	-2.7607e-06	1.42171e-05	-5.81118e-06	-8.02381e-06	-4.14684e-06	2.85728e-05	6.76566e-05	0.000107743	0.000157895	0.000166135	0.000157856	0.00015043	0.000155907	0.000164044	0.000164877	0.000163548	0.000167595	0.000171857	0.00016773	0.000159024	0.000173128	0.00016526	0.000158936
607.397	NaN	-4.77406e-06	2.95813e-06	1.34342e-05	-1.44187e-05	-3.51123e-06	8.93569e-06	-6.67317e-06	-8.32007e-06	-7.04716e-06	-5.32716e-06	-3.60716e-06	-1.88716e-06	-1.67159e-07	1.55284e-06	3.27284e-06	4.99284e-06	6.71284e-06	6.32306e-06	-1.76106e-05	-4.47588e-06	1.2488e-05	2.37266e-06	5.23784e-06	-1.45959e-06	-8.99233e-06	2.89243e-06	1.48697e-05	-5.15246e-06	-5.49463e-06	-1.10977e-05	1.95297e-05	6.37385e-05	0.000105712	0.000156449	0.000164908	0.000153007	0.000145973	0.000148307	0.000160375	0.000156863	0.000158683	0.000167947	0.000169907	0.000163588	0.000154684	0.000174921	0.000165032	0.000158414
609.657	NaN	-1.24265e-06	-3.03342e-06	1.19403e-05	-1.13095e-05	-4.33556e-06	9.21301e-06	-3.4743e-06	-4.91389e-06	-4.40844e-06	-3.78844e-06	-3.16844e-06	-2.54844e-06	-1.92844e-06	-1.30844e-06	-6.88439e-07	-6.84388e-08	5.51561e-07	-1.00692e-06	-1.84493e-05	-4.03853e-06	1.13559e-05	1.0937e-06	7.207e-06	-1.76689e-06	-1.17272e-05	4.75541e-06	9.90378e-06	-9.99108e-06	-6.47793e-06	-1.74925e-05	1.38675e-05	5.84579e-05	0.00010403	0.000156817	0.000158436	0.000149258	0.000143714	0.000143633	0.000160085	0.000156706	0.000153433	0.000167202	0.000171235	0.000167558	0.000154771	0.000172133	0.00016898	0.000158594
611.917	NaN	-4.68179e-06	-1.93349e-06	1.78443e-05	-9.33228e-06	-6.00731e-06	1.11561e-05	-5.80945e-06	-7.12636e-06	-6.43695e-06	-5.73695e-06	-5.03695e-06	-4.33695e-06	-3.63695e-06	-2.93695e-06	-2.23695e-06	-1.53695e-06	-8.36949e-07	-5.00193e-06	-1.87881e-05	2.95746e-08	1.28953e-05	8.74469e-07	1.05157e-05	5.27869e-06	-5.00751e-06	6.51582e-06	8.07174e-06	-1.04241e-05	-9.40407e-07	-1.32967e-05	1.14187e-05	5.30003e-05	0.000101557	0.000158333	0.000158354	0.000149609	0.000153425	0.000154648	0.000162347	0.00015545	0.000158745	0.000169556	0.000179403	0.000169592	0.000157207	0.000172755	0.000172817	0.000160576
614.177	NaN	-1.49495e-08	-1.64896e-06	1.1811e-05	-2.8144e-06	-1.79383e-06	1.08968e-05	-7.70951e-06	-8.32251e-06	-6.90251e-06	-5.48251e-06	-4.06251e-06	-2.64251e-06	-1.22251e-06	1.97485e-07	1.61749e-06	3.03749e-06	4.45749e-06	-3.4054e-06	-1.30952e-05	5.69601e-06	1.31347e-05	3.25636e-06	7.06522e-06	-2.90723e-06	-1.11448e-05	6.09672e-06	4.78468e-06	-7.88839e-06	-8.92845e-06	-1.45818e-05	5.79435e-06	5.04974e-05	0.00010958	0.000164818	0.000164468	0.000157917	0.000162375	0.000159333	0.000169325	0.000159418	0.000164666	0.00017457	0.000181632	0.000175534	0.000164895	0.000178926	0.000179462	0.000168743
616.437	NaN	5.86363e-06	-4.76299e-06	8.0788e-06	2.95909e-07	-2.71529e-06	1.34393e-05	-5.14517e-06	-5.38095e-06	-4.36095e-06	-3.34095e-06	-2.32095e-06	-1.30095e-06	-2.80949e-07	7.39051e-07	1.75905e-06	2.77905e-06	3.79905e-06	-3.19084e-06	-6.85457e-06	7.05308e-06	1.07068e-05	5.75296e-06	5.14845e-06	-4.61835e-06	-1.1625e-05	6.45519e-06	9.19103e-07	-7.37685e-06	-1.13109e-05	-1.44979e-05	5.698e-06	5.63998e-05	0.00011963	0.000170331	0.000172905	0.000169241	0.000174335	0.000177393	0.000184101	0.000170719	0.000182603	0.000182503	0.000195226	0.000184922	0.000172814	0.000189141	0.000183744	0.000179138
618.697	NaN	8.67091e-06	-3.87343e-06	3.23714e-06	4.14533e-06	-2.44169e-06	9.6954e-06	4.84426e-07	3.57965e-07	1.03796e-06	1.71796e-06	2.39796e-06	3.07796e-06	3.75796e-06	4.43796e-06	5.11796e-06	5.79796e-06	6.47796e-06	-5.85074e-06	-6.36948e-06	6.50714e-06	1.35315e-05	4.14329e-06	3.36865e-06	-6.5921e-06	-1.50064e-05	3.44437e-06	-2.12215e-06	-6.01311e-06	-1.10889e-05	-8.94149e-06	1.00229e-05	5.88985e-05	0.000135889	0.000185181	0.000186825	0.000192406	0.000198109	0.000194359	0.000201377	0.000190125	0.000201244	0.000196237	0.000210305	0.000206236	0.000192433	0.000202875	0.000200068	0.000194766
620.957	NaN	1.10277e-05	-6.63995e-06	5.21954e-06	1.97161e-06	-3.58957e-06	8.22731e-06	-5.72597e-06	-5.60206e-06	-4.42206e-06	-3.24206e-06	-2.06206e-06	-8.82059e-07	2.97941e-07	1.47794e-06	2.65794e-06	3.83794e-06	5.01794e-06	2.73719e-06	-2.9322e-06	1.19857e-05	1.02791e-05	4.92531e-06	-5.97495e-07	-1.15436e-05	-1.69203e-05	8.87008e-07	-1.14068e-06	-4.33895e-06	-8.57618e-06	-4.96811e-06	1.73631e-05	7.43739e-05	0.000156804	0.000203583	0.00022067	0.000217349	0.000228889	0.000217598	0.000226047	0.000212869	0.000228586	0.00021984	0.000236582	0.000230848	0.000219359	0.000224634	0.000220383	0.000216952
623.217	NaN	1.47324e-05	-3.69339e-06	3.44313e-06	4.21893e-07	-9.97863e-06	2.51033e-06	-3.69155e-07	-1.00792e-06	-1.16792e-06	-1.32792e-06	-1.48792e-06	-1.64792e-06	-1.80792e-06	-1.96792e-06	-2.12792e-06	-2.28792e-06	-2.94302e-06	-6.95141e-06	-3.23146e-06	1.23843e-05	3.69382e-06	1.54745e-06	-4.37673e-06	-2.04542e-05	-1.91487e-05	7.14548e-06	2.60407e-06	-6.00324e-06	-7.13558e-06	3.2804e-06	2.64089e-05	9.26818e-05	0.000185601	0.000235194	0.000245744	0.000248288	0.000257551	0.000245438	0.000249616	0.000250922	0.000258867	0.000250951	0.000264947	0.000258297	0.000248371	0.000250272	0.00025027	0.000252324
625.477	NaN	1.47974e-05	3.66162e-06	6.73297e-06	-8.15701e-06	-1.22914e-05	7.85326e-07	1.60653e-06	6.63867e-07	-2.36133e-07	-1.13613e-06	-2.03613e-06	-2.93613e-06	-3.83613e-06	-4.73613e-06	-5.63613e-06	-6.53613e-06	-8.46048e-06	-9.86784e-06	-1.89161e-06	1.21658e-05	2.29437e-06	2.36693e-07	-5.54513e-06	-1.74297e-05	-1.18216e-05	1.24543e-05	-4.69282e-06	-6.82191e-06	5.57978e-07	1.45565e-05	4.08433e-05	0.000116952	0.000216406	0.000268929	0.000285185	0.000290287	0.000300208	0.000286647	0.000284551	0.000293391	0.000299333	0.000287178	0.000302585	0.00028642	0.000281958	0.000288245	0.000289297	0.000279825
627.737	NaN	1.66392e-05	8.91944e-06	3.71214e-06	-1.07149e-05	-1.07725e-05	-3.73253e-06	3.27859e-06	3.26033e-06	3.14033e-06	3.02033e-06	2.90033e-06	2.78033e-06	2.66033e-06	2.54033e-06	2.42033e-06	2.30033e-06	-2.44714e-06	-1.29022e-05	-5.89742e-06	1.5686e-05	3.61858e-06	-1.85302e-07	-5.51098e-06	-1.64227e-05	-4.55823e-06	1.5588e-05	-3.22496e-06	-6.00318e-06	4.40731e-06	2.67781e-05	7.0657e-05	0.00015453	0.0002629	0.000322214	0.000333972	0.000339551	0.000352055	0.000333667	0.000327447	0.000344899	0.000344933	0.000334315	0.000348463	0.000332096	0.0003297	0.000334564	0.000336864	0.000320842
629.997	NaN	1.27755e-05	9.96507e-06	3.41498e-06	-1.20852e-05	-1.19211e-05	1.69412e-07	-2.62174e-06	-1.80405e-06	-9.84055e-07	-1.64055e-07	6.55945e-07	1.47595e-06	2.29595e-06	3.11595e-06	3.93595e-06	4.75595e-06	-2.89937e-06	-1.08426e-05	-1.1794e-06	1.79143e-05	-1.85392e-06	-1.20834e-06	-6.44842e-06	-1.87306e-05	-8.23235e-07	1.69323e-05	-3.16208e-06	-7.55807e-06	6.6327e-06	3.81623e-05	9.8824e-05	0.000201972	0.000314921	0.000381038	0.000395369	0.000396951	0.000408687	0.000390796	0.00037964	0.00040265	0.000402391	0.000392325	0.000402652	0.000383285	0.00038526	0.000391383	0.000390853	0.000372864
632.256	-3.61624e-06	8.05222e-06	1.53067e-05	-9.39196e-07	-1.34721e-05	-9.47054e-06	3.8554e-06	-4.70162e-06	-3.52162e-06	-2.34162e-06	-1.16162e-06	1.83806e-08	1.19838e-06	2.37838e-06	3.55838e-06	4.73838e-06	5.91838e-06	-2.68777e-06	-2.09009e-05	-2.34155e-06	1.21449e-05	-4.42518e-06	-6.78231e-06	-1.05762e-05	-1.63219e-05	2.78598e-06	1.32548e-05	-6.64959e-06	-4.13202e-06	1.58494e-05	5.89562e-05	0.000133665	0.000253739	0.000378392	0.000448528	0.000453643	0.000469449	0.000475225	0.000459547	0.00044738	0.000465834	0.000466361	0.000455282	0.000458858	0.000442682	0.000447191	0.000453152	0.000451644	0.000436557
634.516	-7.34104e-06	1.08747e-05	9.57743e-06	-3.76786e-06	-1.37524e-05	-4.02026e-06	8.34091e-06	-6.34804e-06	-4.58804e-06	-2.82804e-06	-1.06804e-06	6.91958e-07	2.45196e-06	4.21196e-06	5.97196e-06	7.73196e-06	9.49196e-06	-6.53377e-07	-1.22984e-05	5.53267e-08	8.84437e-06	-2.02274e-06	-5.29671e-06	-1.46081e-05	-1.54015e-05	4.22783e-06	8.55996e-06	-6.88215e-06	5.73611e-06	2.91687e-05	8.2405e-05	0.000179719	0.000315037	0.000448641	0.000518572	0.00053407	0.000548106	0.000549265	0.000531262	0.000525217	0.000534258	0.000539118	0.000527744	0.000529569	0.000514056	0.000523108	0.00052804	0.000524026	0.000498279
636.776	-5.2256e-06	1.33193e-05	6.10698e-06	-6.516e-06	-1.03256e-05	-5.21963e-06	7.36308e-06	-1.41148e-05	-1.07948e-05	-7.47476e-06	-4.15476e-06	-8.34757e-07	2.48524e-06	5.80524e-06	9.12524e-06	1.24452e-05	1.57652e-05	-5.00382e-07	-1.37537e-05	6.65647e-08	7.12868e-06	-7.96532e-06	-7.95978e-06	-1.82857e-05	-1.85445e-05	2.30121e-06	2.23485e-06	4.34538e-06	1.56252e-05	4.46119e-05	0.000117574	0.000232808	0.000381026	0.000525666	0.00059864	0.000613137	0.000624937	0.000620081	0.000606838	0.000599522	0.000609162	0.000618021	0.000603481	0.000602193	0.000597926	0.000597037	0.000602775	0.000598075	0.000574419
639.036	-1.72312e-06	8.66732e-06	3.7737e-06	-3.81789e-06	-6.46056e-06	-8.36493e-06	7.54758e-06	-8.52926e-06	-5.78926e-06	-3.04926e-06	-3.09259e-07	2.43074e-06	5.17074e-06	7.91074e-06	1.06507e-05	1.33907e-05	1.61307e-05	-2.24922e-06	-1.05491e-05	9.47033e-06	1.12533e-05	-2.85536e-06	-5.31703e-06	-1.89204e-05	-1.33151e-05	6.83259e-06	-1.14738e-06	9.93353e-06	3.11716e-05	7.02753e-05	0.000149366	0.000281192	0.000447543	0.000603764	0.000671639	0.000702088	0.00071354	0.000699359	0.000689808	0.00067828	0.000685253	0.000695418	0.000686038	0.000678419	0.000681049	0.000670927	0.000676917	0.000675801	0.000655846
641.296	-9.07532e-07	1.32004e-05	4.20266e-06	-7.04321e-06	-1.06446e-05	-7.46684e-06	8.3439e-06	-4.96855e-06	-2.18855e-06	5.91454e-07	3.37145e-06	6.15145e-06	8.93145e-06	1.17115e-05	1.44915e-05	1.72715e-05	2.00515e-05	-3.41105e-06	-1.02292e-05	1.48026e-05	1.02522e-05	-1.75588e-06	-2.32827e-06	-2.10228e-05	-1.25872e-05	1.04177e-05	-3.05279e-06	1.76906e-05	4.52967e-05	8.98648e-05	0.000181479	0.000328332	0.000513835	0.000668133	0.000743204	0.000774059	0.000788571	0.000770385	0.000767283	0.000753319	0.00075827	0.000763139	0.000758901	0.000744471	0.000749609	0.000739719	0.000742199	0.000742094	0.000726788
643.556	3.77302e-07	1.98512e-05	1.17833e-05	-6.20729e-06	-1.21058e-05	-1.58808e-05	3.12052e-06	9.56446e-06	1.14245e-05	1.32845e-05	1.51445e-05	1.70045e-05	1.88645e-05	2.07245e-05	2.25845e-05	2.44445e-05	2.61991e-05	-3.21803e-06	-5.49964e-06	2.201e-05	1.47806e-05	5.29546e-06	1.213e-06	-1.32011e-05	-9.10814e-06	7.25097e-06	-9.22944e-06	2.19665e-05	4.75089e-05	0.000104298	0.000202267	0.000366158	0.000562486	0.00072497	0.000816201	0.000850678	0.000853662	0.000840066	0.000833806	0.000816745	0.000828385	0.000830676	0.000833523	0.000814884	0.000819514	0.000804522	0.000812944	0.000814069	0.00078827
645.816	-1.9201e-06	2.44482e-05	1.63525e-05	-6.01175e-06	-1.45006e-05	-1.48466e-05	-1.96902e-06	1.13062e-05	1.40862e-05	1.68662e-05	1.96462e-05	2.24262e-05	2.52062e-05	2.79862e-05	3.07662e-05	3.35462e-05	3.48886e-05	-1.37628e-06	2.18924e-06	2.99794e-05	2.15374e-05	1.33254e-05	3.77052e-06	-1.00416e-05	-5.43821e-06	1.30708e-05	-9.38208e-06	1.70812e-05	4.39189e-05	0.000112914	0.000211266	0.000397464	0.000606228	0.00077238	0.000871418	0.000915586	0.00092231	0.000898268	0.000901645	0.000875332	0.000886141	0.000894681	0.000902942	0.000872483	0.000877285	0.000851269	0.000866307	0.0008723	0.000851152
648.076	4.59062e-06	2.1766e-05	1.85884e-05	-6.92156e-06	-1.39954e-05	-1.50162e-05	-7.44768e-06	1.95169e-05	2.11569e-05	2.27969e-05	2.44369e-05	2.60769e-05	2.77169e-05	2.93569e-05	3.09969e-05	3.26369e-05	3.12136e-05	-3.96904e-06	5.72321e-06	2.88337e-05	2.50139e-05	2.00285e-05	6.33072e-06	-4.75797e-06	3.97897e-06	1.70149e-05	-6.60915e-06	1.57792e-05	4.66584e-05	0.00011677	0.000206958	0.00041363	0.000638837	0.00080916	0.000922634	0.000975218	0.000973625	0.000947418	0.000955845	0.000924679	0.00093086	0.000935706	0.000954085	0.000920275	0.00092117	0.000904883	0.000919582	0.000919743	0.000903808
650.336	5.06241e-06	2.70815e-05	1.88005e-05	-4.61197e-06	-1.81699e-05	-1.63176e-05	-1.09432e-05	1.39705e-05	1.57905e-05	1.76105e-05	1.94305e-05	2.12505e-05	2.30705e-05	2.48905e-05	2.67105e-05	2.85305e-05	2.59601e-05	-7.88445e-06	5.72233e-06	2.40736e-05	1.47847e-05	1.42952e-05	4.64117e-06	-5.55558e-06	7.85087e-07	1.31299e-05	-1.09317e-05	1.13273e-05	3.79237e-05	0.00011189	0.000211691	0.0004224	0.000658825	0.000832051	0.000953956	0.00100873	0.00101151	0.000987078	0.000997378	0.000963947	0.00096773	0.00097503	0.000988792	0.000959291	0.000949015	0.000941766	0.000960002	0.000959741	0.0009363
652.596	-2.51396e-06	2.32763e-05	2.03656e-05	2.1489e-07	-1.24324e-05	-1.82083e-05	-8.73551e-06	1.36177e-05	1.50377e-05	1.64577e-05	1.78777e-05	1.92977e-05	2.07177e-05	2.21377e-05	2.35577e-05	2.49777e-05	2.05921e-05	-9.88842e-06	7.18039e-06	2.50971e-05	1.66377e-05	1.5818e-05	3.73291e-06	-2.16459e-06	5.60317e-06	1.33822e-05	-1.34839e-05	5.55832e-06	3.12949e-05	0.000105612	0.000202919	0.000421233	0.000659898	0.000851232	0.000977924	0.00103965	0.00104256	0.00101755	0.00102899	0.000992999	0.000996201	0.00100672	0.00102166	0.000994495	0.000980196	0.000969897	0.000993674	0.000992026	0.000963823
654.856	-4.57858e-06	1.73986e-05	1.03949e-05	5.32649e-06	-9.90653e-06	-1.30847e-05	-3.82774e-06	8.25605e-06	1.0616e-05	1.2976e-05	1.5336e-05	1.7696e-05	2.0056e-05	2.2416e-05	2.4776e-05	2.7136e-05	1.71775e-05	-1.38406e-05	4.36542e-06	2.17195e-05	1.7811e-05	1.74971e-05	3.38185e-06	-5.51517e-06	8.13107e-06	1.77088e-05	-5.25125e-06	5.05077e-06	2.89623e-05	9.45299e-05	0.000199596	0.000416701	0.00066206	0.00085566	0.000980928	0.00105113	0.00105931	0.00102766	0.00104819	0.00100608	0.00101015	0.00102119	0.00103256	0.00100237	0.000992796	0.000987618	0.00100715	0.00100331	0.000981214
657.116	-1.93243e-06	1.34252e-05	8.17824e-06	2.03623e-06	-9.14544e-06	-1.51296e-05	3.869e-06	5.65594e-06	7.11594e-06	8.57594e-06	1.00359e-05	1.14959e-05	1.29559e-05	1.44159e-05	1.58759e-05	1.73359e-05	6.37761e-06	-1.84047e-05	-4.13155e-06	1.8002e-05	1.50809e-05	9.58961e-06	-3.31547e-06	-9.19142e-06	5.52601e-06	7.33804e-06	-1.09263e-05	6.16281e-06	2.96386e-05	8.34918e-05	0.000189803	0.000395837	0.000643273	0.000840486	0.000971344	0.00104295	0.00104383	0.00102012	0.00103379	0.00100046	0.0010069	0.001011	0.00102328	0.000993528	0.000992394	0.000996381	0.00100486	0.000997052	0.000974525
659.376	-4.8105e-06	1.44648e-05	2.76452e-06	4.86011e-06	-1.29199e-05	-1.33332e-05	1.13813e-05	1.0411e-05	1.2411e-05	1.4411e-05	1.6411e-05	1.8411e-05	2.0411e-05	2.2411e-05	2.4411e-05	2.6411e-05	8.06559e-06	-2.04942e-05	4.18306e-07	2.43591e-05	1.20046e-05	7.85293e-06	-2.69532e-06	-1.14594e-05	1.51421e-06	1.70135e-06	-1.19808e-05	4.17672e-06	2.01202e-05	6.69007e-05	0.000177565	0.000373186	0.000610853	0.000810943	0.000941841	0.00101799	0.00102378	0.00100311	0.00101397	0.000987561	0.000994829	0.000995438	0.00100226	0.000982945	0.000975281	0.000976187	0.000984911	0.000982746	0.000953872
661.636	-6.85971e-06	1.09484e-05	2.51605e-06	1.38591e-07	-9.85302e-06	-1.298e-05	2.00366e-05	1.78555e-05	1.92355e-05	2.06155e-05	2.19955e-05	2.33755e-05	2.47555e-05	2.61355e-05	2.75155e-05	2.88955e-05	5.13686e-06	-1.99668e-05	8.06782e-06	2.71192e-05	1.64413e-05	6.67784e-06	-4.61488e-06	-9.5193e-06	3.89891e-06	-1.36658e-06	-7.8096e-06	4.06381e-06	1.65836e-05	4.70035e-05	0.000146995	0.000339398	0.000568094	0.000768968	0.000900493	0.000976724	0.000977636	0.000954432	0.000970267	0.000946132	0.000961723	0.000951548	0.000963762	0.000944966	0.000941373	0.000941793	0.000947297	0.000947444	0.000922761
663.896	-4.45307e-06	1.48138e-05	4.4251e-06	5.03388e-06	-1.58429e-05	-1.37162e-05	1.45295e-05	2.25419e-05	2.38219e-05	2.51019e-05	2.63819e-05	2.76619e-05	2.89419e-05	3.02219e-05	3.15019e-05	3.27819e-05	3.32869e-06	-1.91637e-05	1.17627e-05	2.14908e-05	1.58931e-05	4.74047e-06	-1.13981e-05	-9.37296e-06	3.61928e-06	-1.19102e-05	-1.23508e-05	8.60186e-06	1.73811e-05	3.04053e-05	0.00012109	0.000301133	0.000513776	0.000701275	0.000834953	0.000914744	0.000914601	0.000895581	0.000903721	0.00089506	0.000902468	0.000892562	0.00090723	0.000888619	0.000883056	0.0008863	0.000896139	0.000885934	0.000865254
666.156	-1.51626e-06	1.48264e-05	5.63278e-06	1.68376e-06	-1.75101e-05	-1.2447e-05	1.40674e-05	2.33459e-05	2.38459e-05	2.43459e-05	2.48459e-05	2.53459e-05	2.58459e-05	2.63459e-05	2.68459e-05	2.73459e-05	-8.6238e-07	-1.30742e-05	1.7992e-05	1.70089e-05	1.58947e-05	-4.56985e-07	-1.76694e-05	-4.63311e-06	5.20246e-06	-1.6319e-05	-8.35456e-06	1.08749e-05	1.65407e-05	1.4935e-05	8.39574e-05	0.000253105	0.000442166	0.000622705	0.000760244	0.000842076	0.000844071	0.000825729	0.000836842	0.000825887	0.000837158	0.000819298	0.000834234	0.000826052	0.00081076	0.000815631	0.000826567	0.000820061	0.000804335
668.416	-4.92922e-06	1.75877e-05	5.10235e-06	7.99682e-06	-1.52695e-05	-1.64064e-05	1.19423e-05	2.42012e-05	2.47612e-05	2.53212e-05	2.58812e-05	2.64412e-05	2.70012e-05	2.75612e-05	2.81212e-05	2.86812e-05	-3.31588e-06	-9.59601e-06	2.61718e-05	8.21985e-06	1.502e-05	2.94725e-06	-1.93835e-05	-2.50973e-06	1.04539e-05	-1.51424e-05	5.00754e-08	1.54136e-05	1.65859e-05	-2.95252e-06	5.07188e-05	0.000208378	0.000374894	0.000550739	0.000688954	0.000773225	0.000775652	0.00074986	0.000766295	0.00075386	0.000767879	0.000750538	0.000768294	0.000754996	0.00073559	0.00074407	0.000757997	0.000755427	0.000734844
670.676	-6.43171e-06	2.14105e-05	4.41108e-06	5.86333e-06	-1.11445e-05	-1.46292e-05	6.9895e-06	2.08979e-05	2.06179e-05	2.03379e-05	2.00579e-05	1.97779e-05	1.94979e-05	1.92179e-05	1.89379e-05	1.86579e-05	-9.88353e-06	-5.29931e-06	2.61379e-05	-2.91798e-06	2.11485e-05	2.66018e-06	-2.44758e-05	-5.56535e-06	1.61611e-05	-1.51491e-05	-7.13744e-07	5.80442e-06	1.22357e-05	-1.71863e-05	1.78709e-05	0.000156935	0.000311593	0.000475962	0.000617557	0.000700878	0.00069708	0.000673447	0.000693069	0.000677676	0.000695729	0.000679601	0.000696187	0.000677613	0.000663119	0.000675259	0.000685844	0.000679406	0.000670013
672.936	-4.65597e-06	1.95425e-05	4.39493e-06	1.13779e-05	-1.28047e-05	-1.48518e-05	2.65396e-06	1.93895e-05	1.95895e-05	1.97895e-05	1.99895e-05	2.01895e-05	2.03895e-05	2.05895e-05	2.07895e-05	2.06781e-05	-5.91074e-06	5.0821e-07	3.17334e-05	-7.40091e-06	2.29557e-05	1.03547e-05	-2.85208e-05	-6.18775e-06	1.7557e-05	-1.86639e-05	-8.42638e-08	1.15811e-05	1.2908e-05	-2.74298e-05	4.59605e-07	0.000112984	0.00025339	0.000402774	0.000558847	0.000637411	0.000631631	0.000609122	0.000627464	0.000624793	0.000628358	0.000623423	0.000640811	0.00061655	0.000604407	0.000614705	0.000623322	0.000615099	0.000611508
675.196	-1.37643e-06	1.24301e-05	3.02167e-06	9.39149e-06	-4.86657e-06	-1.51651e-05	4.24442e-07	1.52356e-05	1.54356e-05	1.56356e-05	1.58356e-05	1.60356e-05	1.62356e-05	1.64356e-05	1.66356e-05	1.61183e-05	-6.2984e-06	1.08614e-06	2.91188e-05	-7.81413e-06	2.46345e-05	7.69132e-06	-2.61726e-05	-4.42373e-07	1.59765e-05	-1.13078e-05	9.22108e-06	7.51884e-06	8.74616e-06	-3.54175e-05	-1.76824e-05	7.95149e-05	0.000200951	0.000352567	0.000508035	0.000590518	0.00058439	0.000560168	0.000576772	0.000568248	0.000579773	0.000580631	0.000592152	0.000565371	0.000556308	0.000569532	0.000570532	0.000569042	0.000569105
677.456	8.78159e-07	1.45484e-05	4.19129e-07	8.84241e-06	2.5604e-07	-1.78155e-05	-4.80652e-06	1.03018e-05	1.09218e-05	1.15418e-05	1.21618e-05	1.27818e-05	1.34018e-05	1.40218e-05	1.46418e-05	1.39827e-05	-5.99563e-06	-1.1568e-06	2.79687e-05	-7.51703e-06	2.15222e-05	1.06914e-05	-2.07324e-05	-8.80948e-07	1.36975e-05	-9.84793e-06	1.01147e-05	2.9274e-06	6.40024e-06	-4.07746e-05	-3.3498e-05	5.08339e-05	0.000161887	0.000312929	0.000468761	0.00055919	0.000551596	0.000521661	0.000536776	0.000535703	0.000540289	0.000548096	0.000564018	0.000530257	0.000523812	0.00053254	0.000536868	0.000535673	0.000529084
679.716	7.79673e-06	9.76368e-06	-7.85367e-07	2.93888e-06	-3.24974e-06	-1.20219e-05	-4.67072e-06	8.16761e-06	9.00761e-06	9.84761e-06	1.06876e-05	1.15276e-05	1.23676e-05	1.32076e-05	1.40476e-05	1.17015e-05	-4.6965e-06	5.86922e-06	2.41436e-05	-7.3194e-06	1.55574e-05	-4.1289e-07	-1.69584e-05	4.83598e-06	1.40814e-05	-7.64209e-06	2.43504e-06	-4.23862e-06	-7.41779e-07	-4.49107e-05	-4.14838e-05	1.88446e-05	0.000127858	0.000275065	0.000442332	0.000536676	0.000521637	0.000498498	0.000511538	0.00051299	0.000526329	0.00052021	0.000532208	0.000513244	0.000502679	0.000512278	0.000516551	0.000503761	0.000505143
681.976	8.08816e-06	1.7584e-06	-2.7211e-06	1.09158e-05	-3.90108e-06	-1.40044e-05	-1.48819e-06	7.34369e-06	9.22369e-06	1.11037e-05	1.29837e-05	1.48637e-05	1.67437e-05	1.86237e-05	2.05037e-05	1.41352e-05	-6.16581e-06	6.69787e-06	2.31738e-05	-4.81126e-06	1.09294e-05	-1.22008e-06	-1.37807e-05	1.1599e-05	7.49304e-06	-9.03636e-06	3.9776e-06	6.26742e-06	-1.15828e-06	-4.89426e-05	-5.31911e-05	5.69693e-06	0.000105307	0.000248535	0.000434178	0.00053129	0.000525272	0.000503019	0.000506988	0.000508428	0.000511713	0.000514097	0.000530474	0.000509303	0.000496097	0.000505877	0.000515475	0.000498092	0.000493943
684.236	5.05349e-06	-5.34587e-07	-5.26946e-06	1.0689e-05	-5.07155e-06	-1.30916e-05	6.5618e-06	3.69884e-06	5.99884e-06	8.29884e-06	1.05988e-05	1.28988e-05	1.51988e-05	1.74988e-05	1.97988e-05	9.47565e-06	-5.08232e-06	1.3717e-05	1.95153e-05	4.29221e-07	7.37182e-06	-7.14425e-06	-8.07577e-06	1.37889e-05	3.47614e-06	-4.57158e-06	4.29576e-06	-2.45063e-06	-5.83695e-06	-5.42421e-05	-6.15736e-05	5.52966e-08	7.54654e-05	0.000237069	0.000448003	0.000546387	0.000548603	0.000534658	0.000518051	0.000517559	0.00052586	0.000519897	0.000539228	0.000522203	0.000498357	0.000510107	0.000529553	0.000509804	0.000502253
686.496	7.94076e-06	8.21453e-06	-6.27575e-06	9.73833e-06	-8.04851e-06	-2.00317e-05	7.94777e-06	7.47959e-06	9.39959e-06	1.13196e-05	1.32396e-05	1.51596e-05	1.70796e-05	1.89996e-05	2.09196e-05	8.32926e-06	-7.39841e-06	1.72759e-05	2.36919e-05	-6.49321e-06	-7.65956e-06	-6.27842e-06	-3.63895e-06	9.13696e-06	8.8702e-06	-7.469e-06	1.24657e-05	1.76759e-05	-2.48605e-07	-4.18634e-05	-5.94436e-05	-3.94929e-05	3.161e-05	0.000259372	0.000500792	0.000577679	0.000593342	0.000586922	0.000564605	0.000554572	0.000580603	0.000555161	0.000570577	0.000555194	0.000531643	0.000536235	0.000559222	0.000541225	0.000528851
688.756	5.87526e-06	6.74857e-06	1.68384e-06	1.06784e-05	-1.45894e-05	-1.83549e-05	7.51223e-06	9.98623e-06	1.30462e-05	1.61062e-05	1.91662e-05	2.22262e-05	2.52862e-05	2.83462e-05	3.14062e-05	1.5381e-05	-1.23943e-06	2.31766e-05	2.88244e-05	-2.4902e-06	-6.01843e-06	-2.85585e-06	-1.84324e-06	1.13235e-05	6.36006e-06	1.97411e-06	-2.40815e-06	1.8546e-05	-1.47392e-05	-9.11703e-05	-0.000127828	-0.000110164	5.22138e-05	0.000386798	0.000600834	0.000640468	0.000670373	0.000651071	0.00062708	0.000627937	0.000617219	0.000613371	0.000629124	0.000615301	0.00058773	0.00059688	0.000614357	0.000590977	0.000579767
691.016	9.82168e-08	7.35333e-06	9.60819e-06	1.24988e-05	-1.36769e-05	-1.74171e-05	5.2299e-06	1.18501e-05	1.20501e-05	1.22501e-05	1.24501e-05	1.26501e-05	1.28501e-05	1.30501e-05	1.32501e-05	7.32171e-06	-7.83108e-06	1.50177e-05	4.01757e-05	-2.10054e-06	-1.63579e-05	-2.0024e-05	-5.12733e-06	9.13525e-06	-1.00101e-05	-4.52435e-05	3.40785e-05	1.43121e-05	-3.00094e-05	-0.000142218	-0.000173893	-4.62253e-05	0.000251188	0.000641171	0.000725592	0.000737591	0.000771324	0.00073923	0.000666862	0.00070216	0.000685256	0.000702087	0.000712258	0.000682939	0.000663016	0.000679757	0.000691153	0.000673844	0.000657413
693.276	-1.21667e-06	4.32583e-06	1.2085e-05	1.40982e-05	-1.79089e-05	-1.85341e-05	1.32064e-05	1.51115e-05	1.32315e-05	1.13515e-05	9.47152e-06	7.59152e-06	5.71152e-06	3.83152e-06	1.95152e-06	-6.17981e-06	-1.13753e-05	1.82391e-05	3.53503e-05	3.3122e-06	-2.90634e-05	-4.727e-05	1.41247e-05	2.36855e-05	3.01285e-06	4.04027e-05	-7.87624e-06	3.20332e-05	3.67695e-05	-9.11331e-06	1.33672e-05	0.0002155	0.000594457	0.00100926	0.000929803	0.000871686	0.000840235	0.000860841	0.000850249	0.000807979	0.000834956	0.000801082	0.000809702	0.000801217	0.000765733	0.000781236	0.000788159	0.000767186	0.000747623
695.536	6.44457e-06	6.0965e-06	1.74237e-05	1.14637e-05	-1.65006e-05	-2.07847e-05	-3.17669e-06	1.41806e-05	1.45206e-05	1.48606e-05	1.52006e-05	1.55406e-05	1.58806e-05	1.62206e-05	1.65606e-05	-3.53905e-06	-6.77423e-06	1.78591e-05	8.16863e-06	1.63035e-05	-7.81901e-06	1.5943e-05	-6.49097e-06	1.33329e-05	5.18336e-07	-2.15734e-05	-5.74917e-05	6.92258e-05	2.84085e-05	0.000212919	0.000305953	0.000554823	0.000968702	0.00138387	0.00120861	0.00101031	0.00097947	0.000933211	0.00090665	0.000946951	0.00096574	0.000924491	0.000922733	0.000899764	0.000885491	0.000898536	0.000903136	0.000888651	0.00086134
697.796	-2.70248e-06	-1.86418e-06	1.90032e-05	1.22703e-05	-1.36548e-05	-1.34326e-05	1.68427e-06	1.00009e-05	1.17209e-05	1.34409e-05	1.51609e-05	1.68809e-05	1.86009e-05	2.03209e-05	2.20409e-05	-7.06597e-06	-3.98644e-06	1.27335e-05	-5.83003e-07	1.32794e-05	-2.83097e-06	-3.45064e-05	1.28523e-05	1.32445e-05	-2.18048e-05	-1.49373e-05	-1.70133e-05	2.45677e-05	-3.20403e-05	0.000337193	0.00053843	0.000905519	0.00132173	0.00165447	0.00142922	0.00120382	0.00112794	0.00109621	0.00107792	0.00108663	0.00107569	0.0010554	0.00106562	0.0010477	0.00102247	0.00103392	0.00103177	0.00101679	0.000994433
700.056	-8.39093e-06	8.51645e-07	2.15538e-05	1.34641e-05	-1.51815e-05	-1.31126e-05	5.17435e-06	6.12723e-06	5.76723e-06	5.40723e-06	5.04723e-06	4.68723e-06	4.32723e-06	3.96723e-06	3.60723e-06	-1.8689e-05	-9.22741e-06	2.57362e-06	-1.87148e-06	1.7269e-06	-4.95993e-06	-3.92575e-05	-7.6257e-08	1.00137e-05	-1.63435e-05	-1.33129e-05	-1.49623e-06	1.37144e-05	-3.32807e-05	0.000450311	0.000784136	0.00125429	0.00160894	0.00182179	0.00160632	0.00139066	0.00127076	0.00126734	0.00123126	0.00124491	0.00125575	0.00121207	0.00122145	0.00119936	0.0011789	0.00118257	0.00118582	0.00117043	0.00114535
702.316	-1.32077e-06	7.69464e-07	1.71105e-05	1.37834e-05	-1.56205e-05	-2.06782e-05	4.8799e-06	5.30022e-06	8.44022e-06	1.15802e-05	1.47202e-05	1.78602e-05	2.10002e-05	2.41402e-05	2.72598e-05	-1.4193e-05	3.69918e-06	4.33672e-06	-2.17761e-05	7.60916e-06	1.1274e-05	-1.98007e-05	1.69732e-05	4.17197e-06	-1.25864e-05	3.30198e-05	-4.68941e-05	2.91976e-05	-1.1601e-05	0.000557154	0.00097224	0.00145002	0.00174713	0.00192901	0.0018225	0.00159813	0.00145062	0.00147201	0.00146587	0.00144705	0.00145175	0.00139525	0.00140651	0.00139534	0.00136319	0.00135677	0.00136363	0.00133842	0.00132193
704.576	2.26041e-06	9.34975e-06	2.02007e-05	5.81403e-06	-1.52478e-05	-2.21196e-05	-3.32983e-06	4.74266e-06	9.74266e-06	1.47427e-05	1.97427e-05	2.47427e-05	2.97427e-05	3.47427e-05	3.83268e-05	-1.32568e-05	7.61799e-06	9.17034e-06	-1.57029e-05	-5.24551e-07	1.85323e-05	7.14721e-06	-1.48024e-08	-1.57493e-05	-3.41832e-05	-5.65245e-05	-5.89359e-06	1.50648e-05	-7.14464e-05	0.000483137	0.00094614	0.00143976	0.00174951	0.00195877	0.00199669	0.00180266	0.0016994	0.0016759	0.00159404	0.00165371	0.00161894	0.00159712	0.00160836	0.00157735	0.00156132	0.00154675	0.00155372	0.0015334	0.00151978
706.836	-8.15047e-06	1.15606e-05	1.95141e-05	-1.6684e-06	-1.69316e-05	-1.48176e-05	1.41036e-05	5.35675e-06	7.61675e-06	9.87675e-06	1.21367e-05	1.43967e-05	1.66567e-05	1.89167e-05	1.76809e-05	-2.89127e-05	-3.16896e-06	9.55973e-06	1.17148e-07	-1.60532e-05	-1.02732e-05	-7.10222e-05	1.48662e-05	-4.95323e-06	-3.60907e-05	-1.57011e-06	4.18728e-05	-2.15356e-05	-5.41458e-05	0.000320274	0.000815493	0.00136424	0.00175774	0.00200833	0.0021149	0.00204065	0.00191386	0.0019539	0.00188842	0.00185657	0.00182664	0.00181257	0.00182385	0.00180474	0.00177709	0.00176768	0.00175768	0.00172632	0.00172225
709.096	2.74999e-06	1.59724e-05	1.67553e-05	-6.25241e-06	-2.11673e-05	-1.96526e-05	1.41701e-05	1.04928e-05	1.15328e-05	1.25728e-05	1.36128e-05	1.46528e-05	1.56928e-05	1.67328e-05	1.19901e-05	-3.20692e-05	-7.87397e-06	1.95451e-05	4.68325e-06	-3.08962e-06	-3.47382e-06	-2.51268e-05	-7.3019e-07	4.57375e-06	-2.16242e-05	-8.67346e-06	-4.14078e-06	1.86329e-06	7.99687e-07	0.000244376	0.000742851	0.0013306	0.00183816	0.00216653	0.00231128	0.00225952	0.00215032	0.00216902	0.00209098	0.00209181	0.00206228	0.0020446	0.00204719	0.00202252	0.00200129	0.00199282	0.00198396	0.0019515	0.00194241
711.356	3.16725e-06	1.98176e-05	1.0976e-05	-8.88596e-06	-1.95496e-05	-1.69678e-05	1.75299e-05	2.21476e-05	2.51276e-05	2.81076e-05	3.10876e-05	3.40676e-05	3.70476e-05	4.00276e-05	3.10322e-05	-3.00125e-05	-4.69862e-06	3.40232e-05	-4.03546e-06	3.12705e-06	-3.3706e-06	-3.24879e-05	1.07296e-05	5.32864e-06	-3.00087e-05	-1.47394e-05	-5.80378e-06	2.11681e-05	2.88948e-05	0.000247096	0.000737264	0.00134849	0.00195167	0.00236672	0.00255405	0.00250399	0.0024134	0.00241772	0.00234179	0.00232737	0.00230292	0.00228275	0.00228238	0.00225228	0.00222754	0.00222738	0.00221483	0.00218046	0.00217127
713.616	-1.12361e-06	2.42791e-05	9.92427e-06	-1.1606e-05	-1.77608e-05	-1.06567e-05	1.63371e-05	2.32604e-05	2.61404e-05	2.90204e-05	3.19004e-05	3.47804e-05	3.76604e-05	4.05404e-05	2.8406e-05	-2.67574e-05	-8.28064e-06	3.81795e-05	2.23121e-06	-6.26356e-07	-4.75872e-06	-2.87153e-05	4.21311e-06	1.51254e-05	-2.29537e-05	-1.50706e-05	1.00418e-05	1.30111e-05	3.33572e-05	0.00026347	0.000776763	0.00140963	0.00205769	0.00254769	0.00277785	0.00274359	0.00267635	0.00266908	0.00259058	0.00256373	0.0025347	0.00252437	0.00251578	0.00248431	0.00245857	0.00245558	0.00244866	0.00241307	0.00240009
715.876	-2.76957e-06	2.59137e-05	1.10221e-05	-1.3409e-05	-1.78136e-05	-7.50323e-06	1.67022e-05	2.4655e-05	2.6495e-05	2.8335e-05	3.0175e-05	3.2015e-05	3.3855e-05	3.5695e-05	1.97322e-05	-2.12202e-05	2.01362e-06	3.46449e-05	-5.61462e-06	7.17738e-06	-9.78214e-08	-2.8841e-05	8.74738e-06	2.0492e-05	-1.7805e-05	-7.97511e-06	1.06078e-05	7.46067e-06	3.81733e-05	0.000278366	0.000811999	0.00149083	0.00217904	0.00273107	0.00299958	0.00298903	0.00293473	0.00291662	0.00283347	0.00280091	0.00277492	0.00276465	0.00275658	0.00272017	0.00268839	0.00269077	0.00268726	0.00264474	0.00262511
718.136	1.13056e-06	2.53656e-05	7.63749e-06	-3.6841e-06	-1.63429e-05	-1.1876e-05	8.11277e-06	2.41658e-05	2.65857e-05	2.90057e-05	3.14258e-05	3.38457e-05	3.62657e-05	3.86857e-05	1.94706e-05	-1.16948e-05	1.3868e-05	3.0479e-05	-2.35695e-06	3.47093e-06	2.3367e-06	-1.80699e-05	1.52008e-05	1.81985e-05	-1.52836e-05	1.14214e-06	1.33647e-05	3.7595e-06	3.67002e-05	0.000295204	0.000838235	0.00156129	0.00229796	0.00290574	0.00321982	0.00322737	0.00318037	0.00315674	0.00305686	0.00302965	0.00300304	0.0029932	0.00298105	0.00294306	0.00290403	0.0029089	0.00290411	0.00286867	0.00284487
720.396	-2.71386e-06	2.82423e-05	1.26262e-05	-3.84825e-06	-1.87162e-05	-1.05389e-05	4.2672e-06	1.83757e-05	2.18357e-05	2.52957e-05	2.87557e-05	3.22157e-05	3.56757e-05	3.91357e-05	1.66494e-05	-1.00071e-05	2.17239e-05	2.67103e-05	1.30539e-06	1.73181e-06	-4.82036e-06	-2.08055e-05	6.79989e-06	2.09388e-06	-1.86119e-05	2.17131e-06	1.02074e-05	1.60107e-06	3.54317e-05	0.000300788	0.000859484	0.00161133	0.00240217	0.00307433	0.00341666	0.00344138	0.00339687	0.00335755	0.00325395	0.00323398	0.00320845	0.00319779	0.00317636	0.00313604	0.00309162	0.00310898	0.0031044	0.00306222	0.00304229
722.656	4.364e-06	2.51903e-05	1.12126e-05	-4.89362e-06	-1.82353e-05	-1.35382e-05	-4.31296e-07	9.20273e-06	1.14827e-05	1.37627e-05	1.60427e-05	1.83227e-05	2.06027e-05	2.28827e-05	2.28356e-06	-9.93633e-06	1.97348e-05	1.55856e-05	-1.21857e-06	3.4431e-06	-1.20194e-05	-1.93703e-05	1.44158e-05	-1.81668e-06	-1.99699e-05	-3.60665e-06	6.87282e-06	-6.7108e-06	2.87465e-05	0.000301675	0.000870387	0.00164513	0.00248087	0.00320938	0.00357716	0.00361165	0.0035679	0.00351975	0.0034134	0.00339534	0.00336443	0.0033551	0.00333313	0.00330223	0.00325223	0.00325965	0.00325458	0.00321035	0.003197
724.916	3.93995e-06	2.27904e-05	1.29562e-05	-5.12287e-06	-2.46019e-05	-1.33584e-05	5.62142e-06	7.56212e-06	1.01021e-05	1.26421e-05	1.51821e-05	1.77221e-05	2.02621e-05	2.28021e-05	-5.17449e-07	-1.2253e-05	2.6083e-05	1.48324e-05	-1.32778e-06	1.38362e-06	-2.30908e-05	-2.10882e-05	1.21295e-05	-8.8089e-06	-2.03919e-05	1.74423e-06	1.36558e-06	-1.20782e-05	2.04664e-05	0.000290915	0.000862353	0.00165401	0.00253204	0.00330333	0.00368667	0.00373076	0.00367539	0.00361297	0.0035127	0.00349417	0.0034675	0.0034498	0.00342844	0.00341151	0.00335482	0.00336785	0.00335685	0.00330258	0.00328874
727.176	8.2426e-06	2.07869e-05	1.08205e-05	-3.82394e-06	-2.5593e-05	-1.61959e-05	5.06605e-06	9.8505e-06	1.33905e-05	1.69305e-05	2.04705e-05	2.40105e-05	2.75505e-05	3.10905e-05	1.03035e-06	-1.04745e-05	3.05876e-05	1.32417e-05	4.27571e-06	3.50839e-06	-2.26285e-05	-2.2051e-05	9.295e-06	-1.60481e-05	-1.43759e-05	4.98848e-06	7.87344e-06	-5.51151e-06	1.47834e-05	0.000278095	0.000840712	0.00163885	0.00254298	0.00333385	0.00372538	0.00376664	0.00371056	0.00363626	0.00353643	0.00352046	0.00349689	0.0034794	0.00345108	0.00343606	0.00338176	0.00340404	0.00338306	0.00333023	0.00332494
729.436	7.41966e-06	2.57501e-05	1.31129e-05	-1.18344e-05	-2.60849e-05	-1.28381e-05	4.90645e-06	8.4673e-06	1.16873e-05	1.49073e-05	1.81273e-05	2.13473e-05	2.45673e-05	2.77873e-05	-2.68763e-06	-1.35074e-05	2.50782e-05	4.41961e-06	-2.17254e-08	-2.32692e-06	-2.96293e-05	-2.38037e-05	6.93725e-06	-2.9368e-05	-1.77666e-05	-3.54231e-06	9.01807e-06	-4.62403e-06	6.58861e-06	0.000264098	0.000815677	0.00160911	0.00251156	0.00330752	0.00368551	0.00371669	0.00366048	0.0035681	0.00348168	0.00346023	0.00344128	0.00342271	0.00339669	0.00338115	0.00333579	0.00335331	0.0033379	0.00328319	0.00328063
731.696	7.29115e-06	2.27422e-05	6.1947e-06	-1.49512e-05	-2.28879e-05	-5.48385e-06	1.30917e-05	1.92218e-05	2.16418e-05	2.40618e-05	2.64818e-05	2.89018e-05	3.13218e-05	3.37418e-05	2.03534e-07	-1.9161e-06	4.0109e-05	7.67833e-06	-2.88e-06	1.33782e-06	-2.90437e-05	-1.75491e-05	2.29952e-05	-2.02109e-05	-8.73554e-06	7.28528e-06	1.48741e-05	-2.92871e-06	1.18071e-05	0.000257635	0.000794434	0.00157202	0.00244065	0.00322376	0.00358291	0.00360236	0.00353081	0.00344182	0.00336086	0.00332915	0.00331546	0.0032963	0.00327386	0.00326065	0.00322441	0.00323287	0.00322432	0.0031742	0.00316883
733.956	3.59837e-07	1.82886e-05	9.72161e-06	-1.29158e-05	-2.06097e-05	-2.88191e-06	1.62288e-05	2.3519e-05	2.6919e-05	3.0319e-05	3.3719e-05	3.7119e-05	4.0519e-05	4.32084e-05	-4.77681e-06	3.56979e-07	5.30241e-05	1.76057e-05	-3.54148e-06	5.00339e-06	-2.31792e-05	3.88801e-07	1.61699e-05	-1.87391e-05	1.08047e-06	9.2482e-06	1.64488e-05	-8.90277e-06	1.42913e-05	0.000244975	0.000764582	0.00149618	0.00233706	0.00307926	0.00340275	0.00340737	0.00333386	0.00323582	0.00315607	0.00312831	0.00312278	0.00310718	0.00308169	0.00307711	0.0030426	0.00306063	0.00304976	0.00300101	0.00299648
736.216	1.50422e-06	1.85578e-05	1.03649e-05	-1.14315e-05	-1.49969e-05	-4.84622e-06	1.11474e-05	2.77183e-05	3.01583e-05	3.25983e-05	3.50383e-05	3.74783e-05	3.99183e-05	4.12848e-05	-4.79336e-06	3.66524e-06	5.48842e-05	1.45786e-05	1.42354e-06	1.10453e-05	-1.06492e-05	1.10705e-05	2.39017e-05	-2.09012e-05	5.04191e-06	8.45026e-06	1.80556e-05	-6.67822e-06	1.33275e-05	0.000238472	0.000712687	0.00140434	0.00219277	0.00287126	0.00316786	0.00314837	0.00307453	0.00297716	0.00289444	0.00287474	0.0028705	0.00285562	0.0028305	0.0028255	0.00280039	0.00280999	0.00280255	0.00276973	0.00277067
738.476	9.95045e-07	1.94763e-05	8.38299e-06	-1.20007e-05	-1.48238e-05	-4.99302e-06	1.35518e-05	2.57795e-05	2.81395e-05	3.04995e-05	3.28595e-05	3.52195e-05	3.75795e-05	3.67574e-05	-6.44134e-06	6.68977e-06	5.16182e-05	1.27939e-05	5.69462e-07	1.54027e-06	-1.77428e-05	1.96236e-05	2.81631e-05	-1.53698e-05	7.04167e-06	1.21539e-05	1.5345e-05	-9.56978e-06	2.24066e-05	0.000222808	0.00066202	0.00129702	0.00201479	0.00262664	0.00288763	0.00284982	0.00277137	0.00266115	0.0025939	0.00257581	0.00256262	0.00256239	0.00253638	0.00254179	0.00252367	0.00252821	0.00252327	0.0024942	0.00249428
740.736	-8.86098e-10	1.62256e-05	1.02986e-05	-6.57197e-06	-1.38708e-05	-8.26756e-06	1.43863e-05	2.95859e-05	3.16859e-05	3.37859e-05	3.58859e-05	3.79859e-05	4.00859e-05	3.90778e-05	-6.81841e-07	9.09457e-06	5.29895e-05	1.54049e-05	4.64883e-06	6.93654e-06	-9.45648e-06	2.58745e-05	3.48998e-05	-2.49228e-06	1.50776e-05	1.74869e-05	9.73897e-06	-3.04335e-06	2.98092e-05	0.000205594	0.000596083	0.00115805	0.0018079	0.00235642	0.0025829	0.00253113	0.00243871	0.00233878	0.00227332	0.00225726	0.00224481	0.00224832	0.0022229	0.00223305	0.00221394	0.00222736	0.00222498	0.00219408	0.00220015
742.996	2.1377e-06	1.92648e-05	1.81025e-05	-3.3213e-06	-1.73524e-05	-1.73213e-05	5.87203e-06	2.11991e-05	2.30591e-05	2.49191e-05	2.67791e-05	2.86391e-05	3.04991e-05	2.81681e-05	-7.85282e-06	-4.68257e-06	3.13121e-05	1.64996e-06	4.82387e-06	5.58263e-06	-4.9241e-06	2.88533e-05	2.33046e-05	-7.77645e-06	1.12277e-05	1.04038e-05	5.68661e-07	-2.76252e-06	2.86738e-05	0.000173796	0.000504268	0.000993251	0.00158731	0.00206894	0.00225678	0.0021923	0.00210346	0.00199466	0.00193502	0.00192484	0.00191725	0.00191952	0.00188838	0.00190844	0.00188955	0.00190854	0.00190211	0.00187286	0.00188555
745.256	8.4447e-06	2.04935e-05	1.63727e-05	-5.22104e-06	-1.99956e-05	-1.79561e-05	1.93095e-06	1.83591e-05	1.96991e-05	2.10391e-05	2.23791e-05	2.37191e-05	2.50591e-05	2.11748e-05	2.26064e-06	-2.27632e-06	1.77065e-05	-8.29908e-06	4.93266e-06	1.25327e-06	-3.9723e-06	1.72254e-05	2.23237e-05	-8.67228e-06	1.00089e-05	1.50499e-05	1.63346e-06	1.21521e-06	1.89246e-05	0.000135319	0.000411353	0.000857251	0.00137666	0.00179512	0.00194637	0.00186882	0.001765	0.00166106	0.00161113	0.00159313	0.00159282	0.00159319	0.00156123	0.00158568	0.00156768	0.00158467	0.00158343	0.00155266	0.00157099
747.516	5.01586e-06	1.78089e-05	1.67211e-05	-3.56065e-06	-2.21881e-05	-1.4987e-05	5.69666e-06	1.87126e-05	2.08526e-05	2.29926e-05	2.51326e-05	2.72726e-05	2.94126e-05	1.99517e-05	-1.31699e-06	2.26206e-06	1.62031e-05	-7.66434e-06	-5.22373e-06	-4.2376e-06	-6.9311e-06	1.26945e-05	1.29357e-05	-6.9557e-06	9.46186e-06	1.38216e-05	-1.51222e-07	2.16233e-06	1.94166e-05	0.000100594	0.000346537	0.00073832	0.00119416	0.00154494	0.00164762	0.00155794	0.00144597	0.00134517	0.00129414	0.00127899	0.001281	0.00128973	0.00125922	0.00127515	0.00126309	0.00128704	0.00128477	0.00125758	0.00127371
749.776	1.47751e-06	1.79226e-05	1.89166e-05	-3.05269e-06	-2.2565e-05	-1.27631e-05	7.37489e-06	1.66956e-05	1.81756e-05	1.96556e-05	2.11356e-05	2.26156e-05	2.40956e-05	1.27932e-05	-2.73196e-06	1.51055e-06	8.67677e-06	-1.16191e-05	-1.15934e-05	-5.73527e-06	-5.58248e-06	6.02309e-06	3.33262e-06	-1.00125e-05	1.67635e-07	3.56683e-06	-7.24956e-06	-4.68781e-06	1.0202e-05	8.77295e-05	0.000295912	0.000640179	0.00103047	0.00131434	0.00137052	0.00127304	0.00114402	0.00105907	0.00100545	0.000995491	0.000996886	0.000996417	0.000977714	0.000986719	0.000978313	0.00100075	0.0010032	0.000983927	0.000998131
752.036	4.5861e-06	1.72966e-05	1.68035e-05	-5.88494e-06	-2.3805e-05	-1.09544e-05	5.02181e-06	1.15848e-05	1.31048e-05	1.46248e-05	1.61448e-05	1.76648e-05	1.91848e-05	1.24134e-05	-2.80171e-06	8.14453e-06	7.13973e-06	-1.13044e-05	-1.07909e-05	-8.94025e-06	-8.0351e-06	6.55247e-06	-3.40993e-06	-9.4133e-06	1.93762e-06	5.72009e-06	-5.4304e-06	-7.95028e-06	9.41579e-06	8.27218e-05	0.000266494	0.000562938	0.000889883	0.00110552	0.00112173	0.00101816	0.000885699	0.000800565	0.000752714	0.000747367	0.000747016	0.000747511	0.000727064	0.000741645	0.000732134	0.000754815	0.00075831	0.000741734	0.000754303
754.296	3.30705e-06	1.27593e-05	1.1367e-05	-6.68613e-06	-1.99468e-05	-4.46419e-06	8.91673e-06	1.62541e-05	1.80141e-05	1.97741e-05	2.15341e-05	2.32941e-05	2.50541e-05	9.7202e-06	9.5918e-07	1.94162e-05	1.34677e-05	9.07509e-07	-5.37938e-06	-1.00711e-05	-3.31133e-06	1.31662e-05	-3.70094e-06	-4.36617e-06	6.06598e-06	3.38065e-06	-5.95737e-06	-1.09301e-05	8.50186e-06	8.42413e-05	0.000246665	0.000501495	0.000766	0.000917997	0.000908782	0.000797547	0.000659513	0.000576933	0.000535418	0.000530608	0.000527279	0.00052891	0.000514382	0.000528853	0.000516466	0.000543555	0.000549575	0.000530609	0.000543518
756.556	-8.17583e-07	1.19925e-05	1.19987e-05	-5.51561e-06	-1.75678e-05	-3.59832e-06	1.01171e-05	1.42195e-05	1.57395e-05	1.72595e-05	1.87795e-05	2.02995e-05	2.18195e-05	1.4508e-06	-4.48248e-06	1.59714e-05	1.51623e-05	3.51905e-06	-2.93658e-06	-1.26337e-05	-4.71416e-06	1.32027e-05	-4.38908e-06	-2.65353e-06	2.58876e-06	-3.35858e-06	-1.17914e-05	-1.29527e-05	6.66725e-06	7.76744e-05	0.000222076	0.000429108	0.000645937	0.000757384	0.000725114	0.000605772	0.000461059	0.000382222	0.000347633	0.000347654	0.000335436	0.000341954	0.000332543	0.000336712	0.00033088	0.000356185	0.000363983	0.00034796	0.000363041
758.816	1.59482e-06	1.44936e-05	1.17755e-05	-7.21069e-06	-1.99589e-05	-4.30384e-06	8.4595e-06	9.63482e-06	1.08748e-05	1.21148e-05	1.33548e-05	1.45948e-05	1.58348e-05	2.30855e-08	-2.90367e-06	1.63662e-05	1.44042e-05	5.81986e-06	-2.94998e-06	-1.67743e-05	-6.47999e-06	1.0818e-05	-1.20652e-05	3.68487e-06	3.8145e-07	-8.16314e-06	-1.25747e-05	-1.16735e-05	5.63177e-06	6.37225e-05	0.000185009	0.000362374	0.000535777	0.000618676	0.000576528	0.000445498	0.000300342	0.000221732	0.000198337	0.000199156	0.000181495	0.000178424	0.000175272	0.000185872	0.000176795	0.000202185	0.000213842	0.000193096	0.000210857
761.076	6.66255e-06	1.40115e-05	7.33413e-06	-6.97323e-06	-1.79364e-05	-5.81878e-06	5.48449e-06	1.04868e-05	1.19668e-05	1.34468e-05	1.49268e-05	1.64068e-05	1.78868e-05	-6.66261e-06	3.47e-07	2.1217e-05	1.02193e-05	5.87587e-06	-4.25438e-06	-1.85974e-05	-6.48596e-06	8.89516e-06	-1.19684e-05	5.53394e-06	8.53946e-06	-5.46387e-06	-1.5507e-05	-8.8817e-06	6.37399e-06	4.48819e-05	0.000151317	0.000298775	0.000450334	0.000520468	0.000461256	0.000319062	0.000176861	8.95723e-05	7.39742e-05	7.13539e-05	5.79641e-05	5.37775e-05	4.7734e-05	6.07939e-05	5.24787e-05	7.68742e-05	8.50493e-05	6.50991e-05	8.21734e-05
763.336	5.38305e-06	1.28755e-05	6.59887e-06	-5.97528e-06	-1.78946e-05	-4.09545e-06	1.42784e-05	2.11015e-05	2.20615e-05	2.30215e-05	2.39815e-05	2.49415e-05	2.58713e-05	-4.92004e-06	-5.30488e-06	2.2284e-05	4.16228e-06	6.40752e-06	-6.30743e-07	-1.72942e-05	-2.87916e-06	1.00591e-05	-1.57989e-05	9.46435e-07	1.18285e-05	-6.23764e-06	-1.20223e-05	-7.04886e-06	-1.81349e-06	2.38361e-05	0.00012301	0.000263625	0.000400839	0.000463934	0.00038519	0.000215116	6.51968e-05	-2.50038e-05	-2.92458e-05	-3.53969e-05	-4.87315e-05	-5.07833e-05	-6.01347e-05	-5.14556e-05	-5.39307e-05	-3.10178e-05	-2.35137e-05	-4.29483e-05	-2.73191e-05
765.596	2.4491e-06	1.39236e-05	1.01647e-05	-3.02769e-06	-1.75725e-05	-5.9667e-06	9.2461e-06	1.75936e-05	1.94936e-05	2.13936e-05	2.32936e-05	2.51936e-05	2.57046e-05	-4.81253e-06	-4.76259e-06	2.19087e-05	4.35074e-06	2.35466e-06	-7.46866e-06	-2.65646e-05	-5.03157e-06	5.10728e-06	-2.06403e-05	-8.53628e-08	9.69158e-06	-7.88932e-06	-1.69175e-05	3.95843e-06	2.19501e-06	1.66668e-05	0.000119007	0.000252671	0.000382991	0.000433156	0.000319057	0.000125306	-3.62803e-05	-0.000121177	-0.000124195	-0.000127282	-0.000144132	-0.000142892	-0.000151725	-0.000143209	-0.000139751	-0.000126982	-0.000117986	-0.000132955	-0.000126813
767.856	4.9673e-06	1.57791e-05	1.10317e-05	-8.32389e-07	-1.81004e-05	-1.01146e-05	5.16717e-06	1.75739e-05	1.98339e-05	2.20939e-05	2.43539e-05	2.66139e-05	2.60512e-05	-4.41736e-06	-7.57313e-06	2.4455e-05	5.8365e-07	1.143e-06	-9.16292e-06	-3.03109e-05	-9.86072e-06	-3.22883e-06	-2.66613e-05	-1.40913e-06	1.28333e-05	-7.18365e-06	-1.78387e-05	6.01182e-06	1.0782e-05	3.47564e-05	0.000142315	0.000276622	0.000389479	0.000415838	0.000261048	4.38083e-05	-0.000118262	-0.000200681	-0.000205197	-0.000214444	-0.000225103	-0.000228404	-0.0002401	-0.000226272	-0.000224026	-0.000208054	-0.000205233	-0.000216184	-0.000213151
770.116	5.35445e-06	1.20714e-05	6.44176e-06	7.39591e-07	-1.16027e-05	-9.1568e-06	8.51463e-06	2.41172e-05	2.55172e-05	2.69172e-05	2.83172e-05	2.97172e-05	2.7999e-05	-2.90308e-06	-3.69168e-06	2.67256e-05	-2.36224e-06	-6.85566e-07	-6.18475e-06	-3.28206e-05	-1.10676e-05	4.6436e-06	-2.06506e-05	-1.52368e-07	2.09761e-05	-3.04841e-06	-2.02866e-05	7.84436e-06	2.2448e-05	6.88256e-05	0.000190842	0.000323966	0.000423812	0.000412411	0.000201583	-2.82504e-05	-0.000188748	-0.000272674	-0.000278822	-0.000291151	-0.000301561	-0.000297214	-0.000312029	-0.000302696	-0.000292632	-0.000282677	-0.000281913	-0.000289972	-0.000283349
772.376	1.19939e-06	1.0657e-05	1.10446e-05	4.47396e-07	-1.30946e-05	-6.87657e-06	5.0307e-06	1.5957e-05	1.7437e-05	1.8917e-05	2.0397e-05	2.1877e-05	1.91731e-05	-1.35401e-06	-6.24032e-06	2.19534e-05	-1.84839e-06	1.11347e-06	5.33167e-07	-2.80549e-05	-9.10714e-06	4.58324e-06	-2.08434e-05	8.94506e-07	1.6801e-05	-3.97425e-06	-1.69509e-05	7.59734e-06	2.92733e-05	0.000101037	0.000241959	0.000381582	0.00045751	0.000397542	0.000142859	-0.00010066	-0.000264591	-0.000337398	-0.000348828	-0.000356106	-0.000365805	-0.000360098	-0.000379466	-0.00037023	-0.000362162	-0.000349836	-0.000346304	-0.000360501	-0.000349188
774.636	3.33322e-07	1.22525e-05	1.15857e-05	8.64192e-07	-1.18222e-05	-7.79771e-06	1.21774e-06	1.00002e-05	1.15402e-05	1.30802e-05	1.46202e-05	1.61602e-05	1.15572e-05	-1.11832e-05	-6.08823e-06	1.34344e-05	-3.07275e-06	-1.51443e-06	-5.17478e-06	-2.98588e-05	-1.25859e-05	-1.7822e-06	-1.93297e-05	6.24339e-06	1.00408e-05	-8.82078e-06	-2.67675e-05	4.34247e-06	4.98179e-05	0.000147559	0.000305361	0.000438802	0.000480826	0.000361195	7.24694e-05	-0.000168557	-0.000324759	-0.000390963	-0.000410531	-0.000414991	-0.000426661	-0.000422959	-0.000434809	-0.000427452	-0.00042355	-0.000413622	-0.000411355	-0.000425891	-0.000409054
776.896	2.03486e-06	1.03634e-05	1.01368e-05	1.219e-06	-1.29151e-05	-6.90439e-06	3.09799e-07	3.32856e-06	4.22856e-06	5.12856e-06	6.02856e-06	6.92856e-06	2.78418e-06	-1.04649e-05	-6.05546e-06	7.81443e-06	-7.47592e-06	-2.11048e-06	-6.46756e-06	-2.67944e-05	-1.37693e-05	-5.51757e-06	-1.72412e-05	4.87419e-06	8.16887e-06	-7.87646e-06	-1.92842e-05	1.80806e-06	6.47108e-05	0.000190931	0.000357026	0.000481984	0.00047631	0.000298267	8.40867e-07	-0.000231098	-0.000375866	-0.000442094	-0.000460585	-0.000466168	-0.000477716	-0.0004802	-0.000486922	-0.000485865	-0.000478554	-0.000466693	-0.000468936	-0.000485145	-0.000460306
779.156	4.95169e-08	8.48547e-06	7.70855e-06	-6.01488e-07	-1.15094e-05	-2.63956e-06	6.02814e-06	6.73572e-06	7.11572e-06	7.49572e-06	7.87572e-06	8.25572e-06	4.34388e-06	-3.98604e-06	2.74887e-06	7.98943e-06	-3.44311e-06	2.90389e-06	-3.69266e-06	-2.07387e-05	-7.38671e-06	-7.90936e-07	-1.11267e-05	9.72775e-06	8.27625e-06	-7.93818e-06	-1.4488e-05	1.08228e-05	8.13224e-05	0.00021947	0.000387294	0.000497723	0.000448662	0.000225842	-6.90448e-05	-0.000288062	-0.000422405	-0.000485572	-0.000502488	-0.000507466	-0.000522498	-0.000522765	-0.000528286	-0.000531316	-0.000520851	-0.000514304	-0.000506276	-0.000526304	-0.000509508
781.416	3.16239e-06	1.24621e-05	1.14428e-05	-5.6256e-07	-1.54866e-05	-8.71378e-06	2.29986e-06	6.34368e-06	7.04368e-06	7.74368e-06	8.44368e-06	9.14368e-06	7.96678e-08	-8.99643e-06	5.453e-06	4.0468e-06	-6.7235e-06	1.50403e-06	-6.59245e-06	-1.48087e-05	-1.63819e-06	-6.63935e-06	-9.73773e-06	3.66691e-06	8.1077e-07	-5.84456e-06	-5.71577e-06	1.18868e-05	7.91172e-05	0.000217886	0.000377908	0.000462996	0.00037792	0.000143628	-0.000131968	-0.000339445	-0.000469734	-0.000529586	-0.000542935	-0.000546959	-0.000561382	-0.000565561	-0.000570675	-0.000577603	-0.000573394	-0.000561765	-0.000551151	-0.000571085	-0.000558065
783.676	2.39725e-06	1.34853e-05	9.93639e-06	1.58602e-06	-1.39836e-05	-9.92992e-06	1.15733e-06	7.70603e-06	8.80603e-06	9.90603e-06	1.1006e-05	1.2106e-05	-3.58477e-06	-1.46487e-05	6.17294e-06	2.35617e-06	-4.89896e-06	-1.16438e-07	-1.68274e-05	-2.37073e-05	1.11021e-06	-6.56545e-06	-1.05672e-05	1.1598e-06	-9.26526e-07	-7.68922e-06	-7.54558e-06	1.12486e-05	6.58072e-05	0.000190572	0.000328262	0.000388944	0.000283337	5.36096e-05	-0.000189631	-0.000382434	-0.000507519	-0.000566346	-0.000573403	-0.000583716	-0.000602135	-0.000603671	-0.000601818	-0.000612228	-0.000612125	-0.000594791	-0.000588615	-0.000616326	-0.00059355
785.936	6.56394e-07	1.08096e-05	9.28404e-06	2.97726e-06	-1.13936e-05	-8.93898e-06	-2.58935e-06	6.29527e-06	8.21527e-06	1.01353e-05	1.20553e-05	1.39753e-05	-7.77405e-07	-1.15242e-05	1.9145e-05	1.00945e-05	2.01282e-06	-2.21007e-08	-2.12469e-05	-2.32836e-05	5.61399e-06	-1.76697e-06	-5.78643e-06	1.77803e-06	-1.13442e-06	-3.55342e-06	-2.52243e-06	1.49838e-05	4.96945e-05	0.000141234	0.000251336	0.000292602	0.000178163	-2.9605e-05	-0.000243287	-0.000428143	-0.000543598	-0.000601328	-0.000606594	-0.000620461	-0.000640588	-0.000638084	-0.000638451	-0.000644627	-0.000646806	-0.000628518	-0.000618753	-0.000651581	-0.00063001
788.196	1.06163e-06	1.26498e-05	8.70161e-06	2.86916e-07	-1.1934e-05	-7.97606e-06	1.13277e-07	1.25158e-05	1.47358e-05	1.69558e-05	1.91758e-05	2.13958e-05	-2.69739e-06	-1.0708e-05	2.59077e-05	1.3153e-05	2.12127e-06	-1.21144e-06	-2.25413e-05	-1.72501e-05	7.82121e-06	-2.43619e-06	-8.0315e-06	4.0896e-06	3.98666e-06	-6.66149e-07	-8.72252e-07	1.66511e-05	2.64343e-05	7.56899e-05	0.00016343	0.00019806	8.77821e-05	-9.9193e-05	-0.000295971	-0.00047594	-0.000582082	-0.000634338	-0.00064096	-0.000656706	-0.000675727	-0.000672283	-0.000676334	-0.000677266	-0.000685849	-0.000664628	-0.000652866	-0.000686942	-0.000671833
790.455	2.23374e-06	1.39981e-05	6.25191e-06	-7.75042e-07	-1.25803e-05	-5.76291e-06	-2.92396e-06	1.06139e-05	1.38539e-05	1.70939e-05	2.03339e-05	2.35739e-05	-9.35585e-06	-1.99961e-05	2.55959e-05	1.16023e-05	-2.3997e-06	-7.0271e-06	-2.78364e-05	-2.10343e-05	8.98895e-06	-5.38169e-06	-1.0396e-05	1.63862e-06	-2.86319e-06	2.7486e-07	-3.72174e-06	1.06768e-05	4.34359e-07	1.82234e-05	8.52034e-05	0.000109258	2.19263e-06	-0.00016597	-0.000340136	-0.000517022	-0.000619837	-0.000676361	-0.000681609	-0.000693716	-0.000715372	-0.000712939	-0.000715114	-0.000719279	-0.000727399	-0.000696042	-0.000697658	-0.000732953	-0.000711349
792.715	-2.58865e-07	8.99909e-06	4.91444e-06	-3.57946e-07	-1.10052e-05	9.70806e-07	-1.8396e-06	6.60261e-06	9.96261e-06	1.33226e-05	1.66826e-05	2.00446e-05	-6.9043e-06	-1.3736e-05	2.77233e-05	1.01836e-05	8.06303e-07	-1.30566e-06	-2.67464e-05	-1.34053e-05	5.69679e-06	-8.63504e-06	-8.04472e-06	7.85861e-06	-8.8949e-07	-5.62197e-06	-9.57736e-06	1.19005e-05	-1.64971e-05	-1.82714e-05	3.15144e-05	4.43569e-05	-5.93144e-05	-0.000220794	-0.000382567	-0.000563902	-0.000653037	-0.000711693	-0.000717773	-0.000730093	-0.000751968	-0.000747924	-0.000748768	-0.000752677	-0.000765354	-0.000729546	-0.000739213	-0.000773096	-0.000750377
794.975	-1.0566e-06	7.29965e-06	6.05017e-06	-1.05391e-06	-1.00041e-05	3.13254e-06	1.16449e-06	9.8553e-06	1.27953e-05	1.57353e-05	1.86753e-05	2.06169e-05	-6.47186e-06	-4.9637e-06	3.11798e-05	-4.31176e-07	-9.66529e-07	-5.04064e-06	-2.35477e-05	-1.21615e-06	3.08532e-06	-1.05319e-05	-7.70581e-06	8.32199e-06	2.88743e-07	-6.18982e-06	-8.43217e-06	7.75077e-06	-1.96292e-05	-3.40382e-05	4.19437e-06	6.58372e-06	-0.000104624	-0.000267566	-0.000420705	-0.000603575	-0.000684884	-0.000746749	-0.00075649	-0.000769648	-0.000790757	-0.000788477	-0.000791613	-0.000793755	-0.000801913	-0.000778678	-0.000779282	-0.000800327	-0.000787801
797.235	2.81094e-06	6.72003e-06	7.25741e-06	-2.5431e-06	-1.47214e-05	1.40957e-06	1.56769e-06	1.42085e-05	1.76685e-05	2.11285e-05	2.45885e-05	2.5291e-05	-7.36773e-06	-1.73701e-06	2.45756e-05	-2.65934e-06	2.56972e-06	-3.83299e-06	-2.17174e-05	2.53193e-06	2.44439e-06	-1.57386e-05	-8.25857e-06	8.69039e-06	-3.11882e-06	-9.28127e-06	-7.29517e-06	1.41974e-05	-2.17434e-05	-4.5204e-05	-1.75069e-05	-2.29495e-05	-0.000139587	-0.000304495	-0.000460538	-0.00063964	-0.000722986	-0.000779739	-0.000785812	-0.000801546	-0.000821042	-0.000825528	-0.000826256	-0.000831791	-0.000843302	-0.00081579	-0.000823722	-0.000837928	-0.000831556
799.495	6.8623e-06	6.3481e-06	4.47151e-06	-1.61354e-06	-1.40207e-05	-1.25985e-06	-2.28343e-06	1.1001e-05	1.4461e-05	1.7921e-05	2.1381e-05	2.03853e-05	-8.37708e-06	-5.95559e-06	1.75592e-05	-9.26015e-06	9.5399e-07	-5.96721e-06	-2.18115e-05	-2.81865e-07	-8.34196e-07	-2.08302e-05	-3.07436e-06	1.21401e-05	-6.97274e-06	-1.30578e-05	-7.53917e-06	8.70575e-06	-2.98852e-05	-4.70877e-05	-2.70647e-05	-5.24469e-05	-0.000177659	-0.000339481	-0.00049245	-0.000674872	-0.000761006	-0.000809629	-0.000825486	-0.000839678	-0.000859047	-0.000862439	-0.000860158	-0.000875047	-0.000882188	-0.000855213	-0.000868911	-0.000881116	-0.000869895
801.755	6.08642e-06	8.83143e-06	1.08589e-05	-7.35258e-07	-1.65886e-05	-6.41768e-06	-4.9975e-07	9.67799e-06	1.1638e-05	1.3598e-05	1.5558e-05	1.11805e-05	-1.1339e-05	6.48109e-07	1.89786e-05	-9.99656e-06	3.34437e-06	-8.95129e-06	-2.47057e-05	1.87295e-06	-3.27223e-06	-1.89571e-05	1.43473e-06	6.14111e-06	-7.42735e-06	-1.19207e-05	-4.65074e-07	1.10145e-05	-3.48812e-05	-5.04085e-05	-3.70968e-05	-7.15821e-05	-0.000200398	-0.000365376	-0.000531681	-0.000711434	-0.000792473	-0.000837196	-0.000859536	-0.000873772	-0.000889924	-0.000898156	-0.000896097	-0.000911016	-0.000921939	-0.000890625	-0.000907428	-0.000914203	-0.000903217
804.015	6.05539e-06	1.09761e-05	1.10441e-05	-1.3907e-06	-1.88157e-05	-6.55678e-06	3.86585e-06	1.25419e-05	1.40219e-05	1.55019e-05	1.69819e-05	1.01627e-05	-1.52092e-05	-1.53404e-06	1.57023e-05	-9.80578e-06	1.47181e-07	-1.7065e-05	-2.53501e-05	2.20038e-06	2.72492e-06	-1.81856e-05	7.58779e-07	5.23121e-06	-5.46025e-06	-1.07169e-05	3.7856e-06	1.1331e-05	-2.9109e-05	-4.9294e-05	-4.40857e-05	-8.86467e-05	-0.000225026	-0.000395007	-0.000567454	-0.00073527	-0.000826844	-0.000866105	-0.000890124	-0.000909191	-0.000923742	-0.000934109	-0.000931535	-0.00094807	-0.000951635	-0.000928174	-0.000940426	-0.000949312	-0.000933994
806.275	8.56867e-06	1.15792e-05	9.76757e-06	-2.97528e-06	-2.19132e-05	-7.55715e-06	2.75286e-06	8.70936e-06	9.84936e-06	1.09894e-05	1.21294e-05	3.15312e-06	-1.5717e-05	-2.96738e-06	7.93072e-06	-6.74948e-06	-2.55908e-06	-1.5194e-05	-2.13761e-05	9.86079e-07	2.86363e-06	-1.71024e-05	3.14239e-06	7.37137e-06	-7.1037e-06	-1.22281e-05	4.768e-06	1.72329e-05	-2.77159e-05	-4.84447e-05	-4.85911e-05	-0.000107032	-0.000247249	-0.000416001	-0.00060343	-0.000770332	-0.000865579	-0.000897566	-0.000920961	-0.000941355	-0.000954947	-0.000968107	-0.000967559	-0.000983299	-0.000989982	-0.000955643	-0.000976277	-0.000983511	-0.000967171
808.535	2.46677e-06	1.5672e-05	1.04877e-05	2.83432e-07	-1.72647e-05	-7.84198e-06	2.58128e-06	6.54881e-06	7.10881e-06	7.66881e-06	8.22881e-06	-6.06795e-06	-2.26213e-05	-4.53927e-06	1.02433e-05	-6.06785e-06	-8.44931e-06	-1.59882e-05	-1.66068e-05	2.32851e-06	1.15624e-06	-1.32907e-05	4.32144e-06	5.958e-06	-5.9848e-06	-1.07963e-05	6.63734e-06	5.32495e-06	-3.25897e-05	-4.66715e-05	-4.96015e-05	-0.000121048	-0.000270354	-0.000438723	-0.00063119	-0.000798671	-0.000889879	-0.000927405	-0.000951911	-0.000971654	-0.000984817	-0.0009982	-0.00099997	-0.00101988	-0.00101972	-0.00099228	-0.00100509	-0.00101713	-0.000999717
810.795	-2.7633e-07	1.62213e-05	1.33335e-05	-3.29941e-06	-2.05991e-05	-2.67214e-06	1.0336e-05	8.46032e-06	8.12032e-06	7.78032e-06	7.44032e-06	-8.61113e-06	-2.04624e-05	-2.31406e-06	2.45341e-06	-6.38495e-06	-1.0323e-05	-1.71952e-05	-1.42348e-05	2.09861e-06	-1.96774e-06	-8.81852e-06	1.0267e-05	2.86116e-06	-1.36042e-05	-1.43544e-05	4.48368e-06	1.76348e-06	-2.95322e-05	-4.37725e-05	-5.12823e-05	-0.000128215	-0.000283561	-0.000461089	-0.000660915	-0.000820789	-0.000910707	-0.000951795	-0.000975304	-0.000997896	-0.0010106	-0.00102231	-0.0010273	-0.00103947	-0.0010428	-0.00101813	-0.00102659	-0.00103965	-0.00102802
813.055	-1.66228e-06	1.34863e-05	9.51963e-06	-4.18939e-06	-1.62876e-05	1.45109e-07	7.64827e-06	5.67821e-06	5.65821e-06	5.63821e-06	5.61821e-06	-5.20643e-06	-1.1911e-05	2.63727e-06	-2.23588e-07	-1.85817e-06	-8.02782e-06	-1.54578e-05	-4.8248e-06	8.24296e-06	-1.54756e-06	-5.50412e-06	1.42286e-05	1.23005e-05	-7.46166e-06	-1.85261e-05	2.79195e-06	-2.13354e-06	-2.54429e-05	-3.49405e-05	-4.57335e-05	-0.000135584	-0.00030281	-0.000483239	-0.000678327	-0.000833964	-0.000929445	-0.000965552	-0.000995102	-0.00101446	-0.00102429	-0.00103653	-0.00103999	-0.00105661	-0.00105152	-0.00103665	-0.00103907	-0.00105768	-0.00105138
815.315	-4.67447e-06	1.27375e-05	1.08651e-05	-4.51439e-06	-1.31164e-05	-7.23939e-07	3.72599e-06	8.88061e-07	7.48061e-07	6.08061e-07	4.68061e-07	-8.6233e-06	-1.54399e-05	-2.547e-06	-7.56958e-06	-1.53907e-06	-1.01706e-05	-1.77223e-05	-6.71727e-06	3.69317e-06	-1.20087e-05	-4.81965e-06	1.43138e-05	6.60383e-06	-1.46831e-05	-2.27178e-05	2.22085e-06	-5.85666e-06	-2.49763e-05	-3.38381e-05	-4.29409e-05	-0.000144148	-0.000318772	-0.000501248	-0.000702435	-0.000862806	-0.000951827	-0.000985115	-0.00100821	-0.00102859	-0.00103794	-0.0010543	-0.00105495	-0.00107574	-0.00106815	-0.00104863	-0.00105211	-0.00106924	-0.00107258
817.575	-7.01323e-06	1.48534e-05	1.0273e-05	-6.09195e-06	-8.23247e-06	2.97318e-07	4.53709e-06	5.11919e-06	5.19919e-06	5.27919e-06	5.35919e-06	-6.12924e-06	-8.48999e-06	-1.57559e-06	-9.18455e-06	1.96209e-06	-1.01811e-05	-2.3819e-05	-1.89105e-06	5.48837e-06	-1.41356e-05	-2.61639e-06	1.68495e-05	7.6104e-06	-1.37658e-05	-2.22636e-05	4.93241e-06	-9.26417e-06	-2.27896e-05	-3.2845e-05	-4.04719e-05	-0.000157626	-0.000331284	-0.000517183	-0.000719508	-0.000870239	-0.000960528	-0.000992196	-0.00101474	-0.00103436	-0.00104447	-0.00105791	-0.00105987	-0.00108587	-0.00107465	-0.00106341	-0.00106086	-0.0010825	-0.00108426
819.835	-1.16889e-06	1.183e-05	1.1231e-05	-1.07137e-05	-1.1674e-05	-9.3853e-08	5.98083e-06	1.02698e-05	1.07498e-05	1.12298e-05	1.17098e-05	-7.87547e-06	2.69222e-06	5.92324e-06	-9.57656e-06	-1.30594e-06	-1.10572e-05	-2.69718e-05	-4.12775e-06	5.0845e-06	-1.07402e-05	1.09152e-06	2.38365e-05	1.21167e-05	-5.95532e-06	-1.43767e-05	9.51279e-06	1.7946e-06	-1.39356e-05	-2.6924e-05	-4.37714e-05	-0.000170191	-0.000343082	-0.000529098	-0.000730455	-0.000873931	-0.000971698	-0.000993935	-0.00101618	-0.00103669	-0.00104503	-0.00105951	-0.00106017	-0.00108496	-0.00107104	-0.00106496	-0.00106243	-0.00108237	-0.00108134
822.095	-3.03963e-06	1.0586e-05	1.10358e-05	-5.51069e-06	-8.85371e-06	-3.38379e-06	4.42526e-06	1.19499e-05	1.26299e-05	1.33099e-05	1.39899e-05	-7.60849e-06	2.70995e-06	1.14599e-05	-2.37376e-06	1.18958e-05	-8.20476e-06	-2.48059e-05	-9.87381e-07	1.12163e-05	-1.02625e-05	6.95527e-06	1.89661e-05	1.17882e-05	-9.50195e-07	-1.1981e-05	1.78685e-05	1.76389e-06	-1.39171e-05	-2.43853e-05	-4.71651e-05	-0.000182497	-0.000357695	-0.000536368	-0.000743675	-0.000884258	-0.000976392	-0.000993212	-0.00101566	-0.00103235	-0.00104359	-0.00105756	-0.00105679	-0.00109047	-0.00106933	-0.00107	-0.00106383	-0.00107732	-0.00107535
824.355	-5.90795e-06	1.10959e-05	1.34921e-05	-1.23343e-08	-7.71189e-06	-4.77172e-06	4.34686e-06	1.46536e-05	1.56536e-05	1.66536e-05	1.74291e-05	-1.25903e-05	1.27171e-06	8.02885e-06	-5.63124e-06	7.57897e-06	-9.17732e-06	-2.89242e-05	-4.34047e-06	3.63293e-06	-1.08507e-05	9.59385e-06	1.52704e-05	6.32247e-06	-8.42162e-06	-1.12738e-05	2.16178e-05	4.31371e-06	-1.64334e-05	-3.19172e-05	-5.28054e-05	-0.000204073	-0.000375444	-0.000547222	-0.000753652	-0.000894008	-0.00098024	-0.000997048	-0.00100522	-0.00102885	-0.00104482	-0.00105652	-0.00105345	-0.00108338	-0.0010723	-0.00106678	-0.00106595	-0.00107303	-0.00107164
826.615	-4.47062e-06	9.50583e-06	1.43105e-05	-2.19246e-06	-8.50363e-06	-3.51321e-06	4.23241e-06	2.15093e-05	2.36293e-05	2.57493e-05	2.65393e-05	-1.17105e-05	6.39959e-06	1.2306e-05	-3.57224e-06	5.50092e-06	-8.50684e-06	-2.42015e-05	-7.22151e-08	2.42154e-06	-8.4628e-06	8.60436e-06	1.72127e-05	5.13923e-06	-7.54074e-06	-1.73706e-06	2.01494e-05	1.06416e-06	-2.28774e-05	-4.33353e-05	-7.03477e-05	-0.000222332	-0.000396526	-0.000559622	-0.000755259	-0.000887452	-0.000977137	-0.00098697	-0.00100005	-0.00102213	-0.00103712	-0.00104938	-0.00104724	-0.00107236	-0.00106347	-0.00106055	-0.00105764	-0.00106557	-0.001068
828.875	-5.64101e-06	6.8036e-06	1.47632e-05	1.86143e-06	-5.78827e-06	-3.89281e-06	5.0386e-06	2.30527e-05	2.51527e-05	2.72527e-05	2.61651e-05	-1.48686e-05	4.96824e-06	1.59461e-05	-9.78447e-07	5.78278e-06	-5.50998e-06	-1.61052e-05	-4.08279e-06	2.91062e-06	-3.98716e-06	6.5658e-06	1.57785e-05	2.65193e-06	-4.14367e-06	5.57341e-06	2.26101e-05	-1.42184e-06	-2.8625e-05	-4.99163e-05	-9.07514e-05	-0.000234309	-0.000411731	-0.000570318	-0.000756329	-0.000890264	-0.000974099	-0.00098382	-0.000993756	-0.0010147	-0.00102867	-0.00104085	-0.0010394	-0.00106082	-0.00105297	-0.00104666	-0.00105009	-0.00106027	-0.00106402
831.135	-8.26975e-06	7.95662e-06	1.43044e-05	2.9133e-06	-7.03203e-06	-3.40312e-06	6.57083e-06	1.93011e-05	2.06611e-05	2.20211e-05	1.98824e-05	-9.11051e-06	-3.82009e-07	1.16945e-05	-2.58644e-06	5.30777e-06	-7.01144e-06	-1.34232e-05	1.27967e-06	6.30603e-06	-4.83035e-06	3.51692e-06	1.11092e-05	-2.74542e-07	-9.93242e-06	6.6906e-07	1.90245e-05	-7.29065e-06	-3.49884e-05	-6.33258e-05	-0.000106998	-0.000246049	-0.000419907	-0.000580206	-0.000758932	-0.000893293	-0.000966004	-0.000978773	-0.000995667	-0.00100952	-0.00102684	-0.00103504	-0.00103153	-0.00104908	-0.00104635	-0.00103521	-0.0010417	-0.00104648	-0.00105512
833.395	-1.06796e-05	1.11167e-05	1.6773e-05	2.14509e-06	-6.74513e-06	-4.93548e-06	5.63779e-06	2.20357e-05	2.38157e-05	2.55957e-05	2.05295e-05	-1.09317e-05	1.69182e-06	1.33906e-05	5.5007e-07	-2.67813e-06	-8.42769e-06	-1.36787e-05	2.67773e-06	6.41738e-06	-2.17866e-06	-2.27861e-06	5.80869e-06	-6.59115e-06	-9.3266e-06	5.71924e-06	1.41714e-05	-5.16278e-06	-3.67571e-05	-7.00969e-05	-0.000123208	-0.000263411	-0.000425294	-0.000582259	-0.000756813	-0.000888951	-0.000954696	-0.000971888	-0.000983301	-0.00099777	-0.00101249	-0.00102586	-0.00102354	-0.00103	-0.00103066	-0.00101395	-0.00102585	-0.0010364	-0.00104147
835.655	-9.33563e-06	9.38699e-06	1.66183e-05	-1.49179e-06	-7.6703e-06	-3.40769e-06	1.04205e-05	2.77057e-05	2.94657e-05	3.12257e-05	2.20203e-05	-1.0126e-05	2.47001e-06	1.90481e-05	4.81101e-06	-2.94158e-06	-9.84407e-06	-9.34592e-06	4.15225e-06	9.12035e-06	-2.83028e-06	-2.79838e-06	7.00125e-06	-7.24825e-06	-5.65424e-06	9.01034e-06	1.10241e-05	-9.4931e-06	-3.76008e-05	-7.53436e-05	-0.000140718	-0.000268312	-0.000426374	-0.000581968	-0.000756021	-0.000887228	-0.000943622	-0.000955201	-0.000973493	-0.000985791	-0.000998122	-0.00100469	-0.00101643	-0.00101612	-0.00101717	-0.00100616	-0.00100738	-0.00102028	-0.00102111
837.915	-7.30722e-06	1.36803e-05	1.02294e-05	-1.14292e-06	-5.77963e-06	-2.72732e-06	9.69924e-06	1.9172e-05	1.9912e-05	2.0652e-05	1.03183e-05	-1.13586e-05	1.59471e-06	1.34982e-05	5.39589e-06	8.4285e-07	-1.00463e-05	-1.22948e-05	4.82571e-06	7.17441e-06	-3.79415e-06	-7.47171e-07	3.46199e-06	-8.27212e-06	-6.81711e-06	6.60501e-06	1.16856e-05	-1.47835e-05	-4.1014e-05	-7.32846e-05	-0.000142446	-0.000273473	-0.000424447	-0.000581986	-0.00075371	-0.000874123	-0.000924754	-0.000942931	-0.000958449	-0.000969562	-0.00098954	-0.000987077	-0.00100468	-0.000999006	-0.00100255	-0.000990237	-0.000993232	-0.00100395	-0.00100136
840.175	-4.62023e-06	1.22575e-05	1.15054e-05	-4.34672e-06	-8.53224e-06	-2.51915e-06	1.2519e-05	1.98351e-05	2.02151e-05	2.05951e-05	1.01143e-05	-6.4969e-06	5.87494e-06	1.7158e-05	1.02615e-05	6.21089e-06	-7.74316e-06	-1.50888e-05	5.25457e-06	4.83019e-06	-1.06012e-05	-1.05086e-06	1.00354e-06	-1.01464e-05	-1.08154e-05	3.30132e-06	9.53335e-06	-1.04122e-05	-3.71155e-05	-6.96678e-05	-0.000141603	-0.000271784	-0.00041949	-0.000581801	-0.000750726	-0.000858124	-0.000902153	-0.000919125	-0.00094012	-0.00094998	-0.00097328	-0.00097184	-0.000985409	-0.000978879	-0.000983746	-0.000971472	-0.000969332	-0.000975215	-0.000974419
842.435	-3.40569e-06	1.30075e-05	1.25469e-05	-2.32681e-06	-8.30597e-06	-5.7219e-06	9.29284e-06	1.73545e-05	1.77945e-05	1.82345e-05	5.27305e-06	-1.01685e-05	6.94724e-06	1.35104e-05	9.81701e-06	8.05501e-06	-8.93952e-06	-1.53353e-05	1.98447e-06	-4.45842e-06	-1.56587e-05	1.61242e-06	-2.17927e-06	-1.59972e-05	-1.59347e-05	-5.08276e-07	6.20019e-06	-1.45711e-05	-3.85208e-05	-6.48371e-05	-0.000139084	-0.000273443	-0.000418281	-0.000579106	-0.00074892	-0.000847142	-0.000881211	-0.000901937	-0.000916679	-0.000932281	-0.000946527	-0.000949494	-0.000963175	-0.000959629	-0.000956806	-0.000945619	-0.000949443	-0.000958704	-0.000955524
844.695	3.14195e-06	7.88922e-06	1.01209e-05	-5.58457e-06	-1.1746e-05	-4.39723e-06	1.19814e-05	1.86378e-05	1.88978e-05	1.91578e-05	3.28228e-06	-7.3178e-06	1.09882e-05	7.20407e-06	2.8951e-06	4.7653e-06	-1.11621e-05	-1.19119e-05	4.63017e-06	-8.82322e-06	-1.54989e-05	2.19138e-06	-1.38489e-06	-1.22966e-05	-1.66381e-05	-9.23366e-07	6.92239e-06	-1.17415e-05	-3.18924e-05	-6.07293e-05	-0.000134505	-0.000267831	-0.000416382	-0.000579304	-0.000740013	-0.00083319	-0.00086522	-0.000883295	-0.00088578	-0.00091334	-0.000921068	-0.000926541	-0.000936476	-0.000940947	-0.000933658	-0.000923271	-0.000929558	-0.00093235	-0.000932957
846.955	5.99084e-06	9.33099e-06	1.16623e-05	-5.91542e-06	-1.5086e-05	-5.26782e-06	8.90417e-06	1.31615e-05	1.32615e-05	1.33615e-05	-7.1397e-07	-2.1623e-07	1.6901e-05	4.36687e-06	2.67394e-06	8.14398e-06	-9.49554e-06	-1.25117e-05	1.08884e-05	-4.10827e-06	-8.55839e-06	5.10362e-06	2.56536e-07	-1.15864e-05	-1.57625e-05	4.00181e-06	5.06628e-06	-7.37921e-06	-2.474e-05	-4.852e-05	-0.000125395	-0.000258875	-0.000405905	-0.000571498	-0.000729447	-0.000814152	-0.00084631	-0.000868203	-0.000866258	-0.000895095	-0.000894648	-0.000910671	-0.000905945	-0.000922399	-0.000908996	-0.000895084	-0.000906559	-0.000905279	-0.000908311
849.215	6.88272e-06	7.5299e-06	1.24461e-05	-1.17092e-06	-1.38602e-05	-1.06174e-05	1.10137e-05	1.76016e-05	1.76616e-05	1.77216e-05	1.7645e-06	-9.54827e-07	2.36362e-05	1.33226e-05	8.33948e-06	8.61576e-06	-1.00973e-05	-1.03307e-05	1.65415e-05	-1.47399e-06	-3.32095e-06	4.84505e-06	-3.53028e-07	-1.04491e-05	-8.95525e-06	1.02931e-05	7.77459e-06	6.10972e-07	-1.72073e-05	-3.73434e-05	-0.000119074	-0.000249555	-0.000390764	-0.000560414	-0.000713553	-0.000804215	-0.00083093	-0.000845041	-0.000839365	-0.000871219	-0.000858769	-0.000892705	-0.000876124	-0.000895882	-0.00088113	-0.000866823	-0.000879666	-0.000876319	-0.000880953
851.475	1.31743e-05	7.9657e-06	4.4744e-06	5.12042e-07	-1.57461e-05	-1.28063e-05	1.20185e-05	1.43064e-05	1.37464e-05	1.31864e-05	-3.89481e-06	-5.16252e-06	2.42298e-05	6.81374e-06	5.32867e-06	4.59546e-06	-1.66535e-05	-4.72348e-06	2.26686e-05	3.22876e-06	6.02297e-06	9.8816e-06	2.84979e-06	-1.35432e-05	-1.03471e-05	1.32466e-05	1.08354e-05	2.12428e-06	-1.67109e-05	-3.54259e-05	-0.000113691	-0.000246805	-0.00038518	-0.000554845	-0.000707358	-0.000792697	-0.000817588	-0.000831312	-0.000811648	-0.000850289	-0.00082937	-0.000867262	-0.000854593	-0.000876618	-0.000855429	-0.000842696	-0.000862966	-0.000852291	-0.000863118
853.735	1.90957e-05	2.45369e-06	1.80338e-06	-1.64987e-06	-1.65262e-05	-1.13233e-05	1.43107e-05	1.72428e-05	1.67628e-05	1.62828e-05	-1.78004e-06	-3.1626e-06	3.22681e-05	7.23941e-06	7.41616e-06	9.80685e-06	-1.14706e-05	-1.62248e-06	3.07863e-05	3.40538e-06	8.36549e-06	1.04338e-05	5.6575e-06	-6.9411e-06	-7.18997e-06	2.00227e-05	1.03282e-05	2.41563e-06	-1.18417e-05	-3.06695e-05	-0.000114136	-0.000246584	-0.00037892	-0.000548481	-0.000691665	-0.000771541	-0.000802148	-0.000806159	-0.000788581	-0.00082416	-0.00080431	-0.000842748	-0.000829256	-0.000851797	-0.000836545	-0.000824137	-0.000835607	-0.000822688	-0.000837986
855.995	2.00262e-05	7.55724e-06	6.36235e-06	-4.84447e-06	-1.56213e-05	-1.2569e-05	6.43519e-06	1.24378e-05	1.25378e-05	1.26378e-05	-4.07477e-06	-1.92544e-06	3.54433e-05	1.00305e-05	1.48234e-05	1.04765e-05	-7.85343e-06	-2.91624e-06	2.69081e-05	1.23096e-07	9.97543e-06	1.59758e-05	1.15162e-05	-9.16186e-06	-1.41539e-05	2.53862e-05	6.23484e-06	-2.34306e-06	-1.20256e-05	-3.21128e-05	-0.000113713	-0.000246078	-0.000372216	-0.000544587	-0.000679749	-0.000757179	-0.000781732	-0.000785403	-0.000780115	-0.000807847	-0.000790471	-0.00082111	-0.000810665	-0.000827342	-0.000818071	-0.000802657	-0.000811961	-0.000802832	-0.000815512
858.255	1.9119e-05	9.33315e-06	7.22981e-06	-4.63964e-06	-1.67692e-05	-1.40454e-05	9.61939e-06	1.6957e-05	1.7077e-05	1.7197e-05	-8.08086e-06	-7.40186e-06	3.64291e-05	9.3033e-06	8.34836e-06	5.26576e-06	-1.0171e-05	-4.20697e-06	2.3108e-05	-6.45516e-06	6.5053e-06	1.23127e-05	5.97807e-06	-5.5998e-06	-1.25775e-05	1.91532e-05	7.62325e-06	-3.99644e-06	-8.99176e-06	-3.60834e-05	-0.000119643	-0.000253398	-0.000365495	-0.000540597	-0.00066872	-0.000742558	-0.000765094	-0.000767472	-0.00076214	-0.000789266	-0.000771724	-0.000797559	-0.000793299	-0.000807177	-0.000795834	-0.000781029	-0.000788077	-0.000782262	-0.000799049
860.515	1.57766e-05	1.34078e-05	7.73188e-06	-8.70973e-06	-1.99718e-05	-1.07645e-05	6.024e-06	1.54307e-05	1.61307e-05	1.68307e-05	-8.38838e-06	-5.16897e-06	3.49095e-05	-8.14918e-07	8.37082e-06	2.44917e-06	-1.00592e-05	-2.21335e-06	1.98836e-05	-9.97809e-06	1.50254e-06	2.23895e-05	9.76308e-06	-2.25498e-06	-1.93759e-05	1.51789e-05	3.33439e-06	-5.30726e-06	-1.22056e-05	-4.1122e-05	-0.000121463	-0.00025448	-0.000364526	-0.000530621	-0.000666885	-0.000724678	-0.000753668	-0.000751736	-0.000755923	-0.000775125	-0.0007566	-0.000774914	-0.000776228	-0.000787893	-0.000777773	-0.000761029	-0.000768508	-0.000766319	-0.000774287
862.775	1.35333e-05	1.77724e-05	1.09693e-05	-1.1795e-05	-2.09921e-05	-8.20027e-06	2.4259e-06	1.10293e-05	1.18893e-05	1.28829e-05	-7.4264e-06	-2.43802e-06	3.19341e-05	-5.23073e-06	1.07047e-05	-5.60113e-07	-9.53272e-06	-1.19663e-05	1.52257e-05	-1.8064e-05	-3.22874e-06	2.04191e-05	1.04912e-05	-2.64389e-06	-1.64414e-05	1.78974e-05	-6.21325e-06	-8.42879e-06	-8.48474e-06	-3.97719e-05	-0.000127695	-0.000253009	-0.000366362	-0.000524209	-0.000654421	-0.000713134	-0.000741319	-0.000731993	-0.000753907	-0.000761867	-0.000743238	-0.000757238	-0.000758359	-0.000766293	-0.000761916	-0.000743229	-0.000749471	-0.000751946	-0.000754812
865.035	8.39978e-06	2.05559e-05	1.4471e-05	-9.99744e-06	-2.01756e-05	-6.5726e-06	-6.43092e-06	1.06249e-05	1.28449e-05	1.4605e-05	-6.1748e-06	-1.09478e-06	2.91553e-05	-4.56774e-06	9.25789e-06	-1.2449e-05	-1.45483e-05	-1.28357e-05	1.25332e-05	-9.03626e-06	2.67168e-06	1.5344e-05	7.21388e-06	-8.4923e-06	-1.73491e-05	1.85359e-05	-3.4912e-06	-5.85782e-06	-8.34586e-06	-3.91578e-05	-0.000121061	-0.000250255	-0.000356142	-0.000519184	-0.000650265	-0.000704525	-0.000725454	-0.00072005	-0.000739225	-0.000751466	-0.000729312	-0.000743017	-0.000750536	-0.00075205	-0.00074305	-0.000726987	-0.000734324	-0.000736689	-0.00073677
867.295	7.3679e-06	1.93806e-05	9.21315e-06	-4.33784e-06	-2.02726e-05	-6.07681e-06	1.38796e-07	1.07643e-05	1.20043e-05	1.22928e-05	-6.95984e-06	-2.85587e-06	2.02049e-05	-8.84654e-06	1.43411e-05	-7.59662e-06	-1.36541e-05	-1.49145e-05	1.47206e-05	-1.1168e-05	3.08338e-06	1.35114e-05	7.37128e-06	-8.49427e-06	-5.03997e-06	1.44232e-05	-1.77968e-06	-2.43581e-06	-6.11485e-06	-3.2642e-05	-0.00011786	-0.000248139	-0.000346694	-0.000508945	-0.000638502	-0.00068921	-0.000708937	-0.00070457	-0.000723265	-0.000732526	-0.000710742	-0.000727621	-0.00073555	-0.000733141	-0.0007189	-0.000705062	-0.00071626	-0.000714412	-0.000718174
869.555	9.80565e-06	1.79127e-05	4.84564e-06	-3.62838e-06	-1.89649e-05	-3.87863e-06	-1.64919e-06	7.35356e-06	8.53356e-06	8.23843e-06	-1.86256e-06	1.99908e-06	1.88773e-05	-9.20099e-06	2.1606e-05	-4.37988e-06	-1.17356e-05	-5.45718e-06	1.61186e-05	-8.8356e-06	4.6166e-06	1.80209e-05	1.03608e-05	-8.57754e-06	-6.01637e-06	1.77464e-05	-6.22088e-06	-1.83709e-06	-3.09916e-06	-2.84091e-05	-0.000108189	-0.000239063	-0.000347757	-0.000500302	-0.000632086	-0.000675704	-0.000692742	-0.000688576	-0.000705022	-0.00071402	-0.000696817	-0.00071445	-0.000722529	-0.000716049	-0.000702156	-0.000690549	-0.00070218	-0.000698392	-0.000698012
871.815	1.58619e-05	1.45092e-05	6.06665e-06	-3.31474e-06	-2.01029e-05	-4.971e-06	1.81604e-06	7.92827e-06	8.62827e-06	7.35488e-06	-1.89189e-06	-1.27924e-07	1.38295e-05	-6.51869e-06	1.45261e-05	-1.08166e-05	-1.05857e-05	-7.37208e-06	1.46944e-05	-7.02268e-06	9.48788e-06	1.30072e-05	8.58622e-06	-1.13035e-05	-1.71931e-06	1.66292e-05	-5.08418e-06	-5.36543e-06	4.09243e-06	-2.25273e-05	-0.000107215	-0.000232774	-0.000341746	-0.000496376	-0.000620084	-0.000665145	-0.000672799	-0.000674129	-0.000685446	-0.000695453	-0.00068175	-0.000696591	-0.000704644	-0.000699759	-0.000685105	-0.000674453	-0.000683705	-0.000674874	-0.00068352
874.075	9.50886e-06	1.71219e-05	1.26213e-05	-1.48063e-06	-2.20468e-05	-5.81293e-06	8.3692e-07	1.5533e-05	1.7293e-05	1.46011e-05	-1.74187e-06	1.58975e-06	1.37188e-05	2.60225e-06	1.53759e-05	-1.17116e-05	-5.91337e-06	2.60251e-07	1.2678e-05	-7.0646e-06	1.45346e-05	1.20683e-05	5.94555e-06	-2.56955e-06	4.45533e-06	1.36429e-05	-2.22444e-06	-5.13385e-06	7.66252e-06	-1.67724e-05	-9.80945e-05	-0.000225001	-0.000322136	-0.000478399	-0.000605354	-0.000646469	-0.000646519	-0.000652403	-0.000658149	-0.000677597	-0.000667524	-0.000679164	-0.000681625	-0.000678696	-0.000663431	-0.00065215	-0.000662374	-0.000651971	-0.000660727
876.335	9.00262e-06	2.02238e-05	9.32263e-06	-5.0775e-06	-1.87967e-05	-6.86952e-06	1.17837e-05	1.41066e-05	1.39866e-05	9.25455e-06	-5.88662e-06	-5.67161e-07	1.33964e-05	4.90396e-06	1.39449e-05	-8.8872e-06	-2.11362e-06	4.0945e-07	9.13386e-06	-9.0691e-06	1.23431e-05	1.54863e-05	4.63992e-06	2.92569e-06	1.35409e-05	1.22411e-05	-2.9739e-06	-2.97676e-06	9.39251e-06	-8.99799e-06	-9.20621e-05	-0.000213339	-0.000319152	-0.000469507	-0.000591492	-0.000633293	-0.000636102	-0.000637013	-0.000644273	-0.000655787	-0.000655012	-0.000659046	-0.000658697	-0.000653628	-0.000640767	-0.000627066	-0.000635615	-0.000624855	-0.000639455
878.595	4.72272e-06	1.87221e-05	1.36053e-05	-5.05088e-06	-1.52348e-05	-3.16504e-06	1.67882e-05	1.67893e-05	1.63693e-05	9.70648e-06	-5.89323e-06	5.07199e-06	2.55998e-05	1.23986e-05	7.31884e-06	-1.358e-05	-2.21185e-06	6.83559e-06	5.70099e-06	-4.90085e-06	1.44951e-05	1.73234e-05	6.50785e-06	8.79996e-06	1.569e-05	2.03545e-05	7.2199e-06	-7.34206e-07	7.348e-06	-2.71476e-06	-7.95706e-05	-0.00019525	-0.000312034	-0.00045955	-0.00057756	-0.000609376	-0.000613773	-0.000617334	-0.000623005	-0.000629078	-0.000629188	-0.000640237	-0.000638312	-0.000636062	-0.000623795	-0.000607979	-0.000617242	-0.000602861	-0.000618336
880.855	1.00615e-05	1.75557e-05	1.58773e-05	-7.96494e-06	-1.52694e-05	-3.52356e-06	2.08281e-05	2.18264e-05	2.14264e-05	1.06847e-05	-1.08322e-05	9.37289e-07	2.58809e-05	1.91763e-05	8.70015e-06	-1.75103e-05	-3.44261e-06	7.72173e-06	5.13815e-06	-6.34333e-06	1.30188e-05	1.41251e-05	5.88778e-06	5.52996e-06	1.84492e-05	1.83166e-05	1.19299e-05	6.26985e-06	8.7746e-06	2.09053e-06	-7.48249e-05	-0.000184083	-0.000303225	-0.000451953	-0.000558989	-0.000590581	-0.000593785	-0.000593039	-0.000608949	-0.000605623	-0.000611036	-0.000620801	-0.000623697	-0.000618328	-0.000601168	-0.000577409	-0.000592407	-0.000578354	-0.00060053
883.115	1.37947e-05	2.11815e-05	1.41405e-05	-1.25509e-05	-1.81502e-05	-2.19908e-07	2.37077e-05	2.71494e-05	2.70893e-05	1.48071e-05	-4.40747e-06	1.07534e-05	2.94099e-05	2.57076e-05	1.19682e-05	-1.56285e-05	4.27583e-07	1.399e-05	7.30186e-06	-3.69816e-06	1.32586e-05	1.19891e-05	5.21893e-06	8.86597e-06	2.21845e-05	1.71543e-05	1.03647e-05	8.07373e-06	1.03113e-05	9.62267e-06	-6.36582e-05	-0.000173193	-0.000298161	-0.000451062	-0.000545698	-0.000574706	-0.000577489	-0.000577356	-0.000591251	-0.000583432	-0.000593397	-0.00060289	-0.000605156	-0.000604263	-0.000588593	-0.000563453	-0.000581095	-0.000564168	-0.000581452
885.375	1.473e-05	1.81348e-05	1.18228e-05	-1.49631e-05	-1.88907e-05	-8.57027e-08	3.18983e-05	2.96277e-05	2.87077e-05	1.28558e-05	-8.11214e-06	8.74165e-06	2.73507e-05	1.61986e-05	1.74806e-06	-2.02874e-05	-4.44327e-06	1.2602e-05	1.06068e-06	-5.91756e-06	1.25044e-05	1.74942e-05	5.20236e-06	2.82651e-06	1.78671e-05	1.75008e-05	1.03035e-05	5.53817e-06	1.20779e-05	1.96531e-05	-5.47749e-05	-0.000168133	-0.000302106	-0.000452341	-0.000535944	-0.000559077	-0.000565818	-0.000568955	-0.000581958	-0.000568687	-0.000576863	-0.000587839	-0.000589296	-0.00059438	-0.000575073	-0.000547021	-0.000564762	-0.000547026	-0.000567618
887.635	1.74841e-05	1.9782e-05	9.90559e-06	-1.88159e-05	-2.1127e-05	5.19262e-06	3.21735e-05	2.92604e-05	2.84204e-05	9.54722e-06	-1.38702e-05	8.35484e-06	2.74436e-05	1.2762e-05	-2.38885e-06	-1.97125e-05	-8.8176e-06	1.31109e-05	1.57938e-06	-8.45786e-06	1.12767e-05	1.59251e-05	3.18504e-06	-2.19053e-06	1.65953e-05	1.88508e-05	8.00476e-06	2.71548e-06	1.88635e-05	2.10396e-05	-6.0022e-05	-0.000168606	-0.000305102	-0.000449674	-0.000527372	-0.000548878	-0.0005526	-0.000554542	-0.000572294	-0.000558466	-0.000563617	-0.000576509	-0.000575032	-0.00058686	-0.000567857	-0.000540513	-0.000561823	-0.000540894	-0.000561026
889.895	2.28618e-05	2.02108e-05	5.63505e-06	-1.7315e-05	-2.82596e-05	5.2906e-07	3.01358e-05	3.33486e-05	3.32086e-05	1.10467e-05	-1.29672e-05	9.83268e-06	2.25881e-05	1.01883e-05	-2.52745e-06	-1.84607e-05	-5.70013e-06	1.21095e-05	1.5755e-06	-5.67676e-06	9.56874e-06	1.0692e-05	-4.16315e-06	-4.84176e-06	1.44971e-05	1.15336e-05	1.54385e-06	7.56317e-06	2.76319e-05	1.64624e-05	-7.28838e-05	-0.000176902	-0.000310888	-0.000451685	-0.000521553	-0.000538818	-0.000549076	-0.000547671	-0.000569409	-0.000553312	-0.000564061	-0.000571614	-0.000564973	-0.000574788	-0.000553806	-0.000525676	-0.000553221	-0.000534092	-0.000550169
892.155	1.85904e-05	2.02005e-05	5.97817e-06	-2.00249e-05	-3.06447e-05	5.86601e-06	2.99582e-05	3.20528e-05	3.19328e-05	9.09165e-06	-1.08821e-05	1.40476e-05	2.27841e-05	8.7037e-06	-4.62147e-06	-2.12652e-05	-7.10547e-06	1.19647e-05	-2.34223e-06	-4.88313e-06	1.23619e-05	1.17958e-05	-5.90163e-06	-2.99359e-06	1.87865e-05	1.76862e-05	-1.5441e-06	-2.35027e-06	2.52921e-05	1.58664e-05	-8.36825e-05	-0.000183144	-0.000312853	-0.000454816	-0.000527158	-0.000537022	-0.000541816	-0.000543558	-0.00056376	-0.000554987	-0.000556315	-0.000562393	-0.000549728	-0.000563603	-0.00054316	-0.000526906	-0.000551842	-0.000527918	-0.000542819
894.415	1.17021e-05	1.98038e-05	1.14192e-05	-1.62173e-05	-2.73085e-05	-1.35868e-06	2.55253e-05	3.02364e-05	3.03364e-05	2.76484e-06	-1.9882e-05	1.16973e-05	2.40526e-05	4.09395e-06	-8.83294e-06	-2.28218e-05	-1.26544e-05	7.41507e-06	-7.6224e-06	-6.31701e-06	1.49727e-05	1.2211e-05	-5.41776e-06	-4.71723e-06	1.85017e-05	2.10239e-05	-1.25937e-06	-1.62527e-06	2.21653e-05	3.95464e-06	-9.981e-05	-0.000199866	-0.000322328	-0.000453968	-0.000523068	-0.000531213	-0.000540798	-0.000539264	-0.000558834	-0.000552971	-0.000556758	-0.000557949	-0.000549565	-0.000562538	-0.000535236	-0.000519187	-0.000539889	-0.000518232	-0.000543495
896.675	1.38555e-05	1.71022e-05	1.04723e-05	-1.27599e-05	-2.3324e-05	2.75793e-06	2.19093e-05	2.5708e-05	2.5868e-05	-2.44673e-06	-1.60546e-05	1.78768e-05	2.42521e-05	6.98238e-06	-2.84164e-06	-1.71409e-05	-1.34299e-05	9.41064e-06	-2.26949e-06	-5.9387e-07	1.3785e-05	8.58026e-06	-7.68566e-06	-5.10235e-06	2.05757e-05	2.20641e-05	-2.38722e-07	-2.22289e-06	1.09348e-05	-1.69441e-05	-0.00012437	-0.000208772	-0.000325547	-0.000458356	-0.00052059	-0.000527829	-0.000544622	-0.000540082	-0.000552291	-0.000544848	-0.000547749	-0.000551341	-0.000545673	-0.000552035	-0.000528677	-0.000515724	-0.000537383	-0.000518344	-0.000542853
898.935	1.1025e-05	1.9185e-05	1.35502e-05	-7.20537e-06	-2.37922e-05	-6.20266e-07	2.67905e-05	2.65455e-05	2.60855e-05	-3.82321e-06	-7.99101e-06	2.6215e-05	2.49966e-05	1.32508e-05	4.07032e-06	-1.43709e-05	-1.02438e-05	1.10184e-05	9.42207e-07	2.79344e-06	1.56835e-05	1.25616e-05	-4.50132e-06	-3.49953e-06	2.07001e-05	2.08094e-05	2.43884e-06	-3.12884e-06	7.86404e-08	-3.36913e-05	-0.000135673	-0.000220116	-0.000328033	-0.000453974	-0.000516549	-0.000516428	-0.00053922	-0.000533979	-0.000539775	-0.000534801	-0.000538742	-0.000539428	-0.000538356	-0.000547528	-0.000518348	-0.000501709	-0.000529892	-0.000510806	-0.00053636
901.195	1.11683e-05	1.97059e-05	1.80911e-05	-1.52192e-05	-1.62799e-05	-2.2777e-06	2.57124e-05	2.35111e-05	2.27911e-05	-6.08185e-06	-7.65356e-06	2.45687e-05	2.03861e-05	1.08747e-05	3.86943e-06	-1.29163e-05	-5.91893e-06	1.12097e-05	7.826e-07	3.1167e-06	1.82275e-05	1.69578e-05	-3.77341e-06	-7.93478e-07	2.53682e-05	2.38666e-05	-1.36622e-06	-1.13901e-05	-1.357e-05	-4.8346e-05	-0.000148733	-0.000224281	-0.000333915	-0.000455577	-0.000515261	-0.000517765	-0.000541476	-0.000531601	-0.000530205	-0.000536868	-0.000535467	-0.000527028	-0.000531898	-0.000544947	-0.000513901	-0.000507754	-0.000532433	-0.000505484	-0.000536315
903.455	1.0944e-05	2.11809e-05	2.00662e-05	-1.49744e-05	-1.35262e-05	-1.30723e-05	1.45699e-05	2.3266e-05	2.3766e-05	-1.00766e-05	-7.11079e-06	2.27177e-05	1.20253e-05	1.86661e-06	5.55667e-06	-1.08854e-05	-6.2309e-06	9.05159e-06	-2.20162e-06	2.44922e-06	2.03039e-05	1.52918e-05	-7.50044e-06	-2.93916e-06	2.48437e-05	2.23687e-05	-1.19275e-06	-1.33977e-05	-2.05404e-05	-6.09947e-05	-0.000158244	-0.000236688	-0.000345352	-0.000454302	-0.000509588	-0.00051563	-0.000548689	-0.000534128	-0.000527249	-0.000533406	-0.000539382	-0.000530886	-0.00053413	-0.000547107	-0.000519888	-0.000507216	-0.000532533	-0.000506146	-0.00053248
905.715	9.98483e-06	2.12513e-05	2.06212e-05	-1.52824e-05	-1.42027e-05	-7.91979e-06	9.90664e-06	2.27159e-05	2.38759e-05	-1.01994e-05	-6.00455e-06	1.96807e-05	1.09142e-05	4.27123e-06	1.04766e-05	-7.06643e-06	-1.35016e-06	1.32104e-05	-2.43427e-06	-5.12845e-07	1.53409e-05	1.11646e-05	-1.36e-05	-8.90313e-06	1.96651e-05	1.99849e-05	-6.69592e-07	-1.91928e-05	-2.84786e-05	-7.38689e-05	-0.000167566	-0.000244298	-0.000352083	-0.000460573	-0.000512459	-0.00052013	-0.000544383	-0.000534273	-0.000533636	-0.000536885	-0.000537273	-0.000530466	-0.0005326	-0.000544278	-0.000517363	-0.000502781	-0.000539879	-0.000512573	-0.000527745
907.975	7.22436e-06	2.59308e-05	2.2542e-05	-1.64213e-05	-1.3422e-05	-1.49074e-05	1.23306e-05	2.06799e-05	2.11599e-05	-9.59531e-06	-3.60113e-06	2.23639e-05	1.33223e-05	6.38699e-06	1.20462e-05	-6.51696e-06	6.0379e-06	1.58189e-05	-8.56781e-07	-2.69793e-06	1.93473e-05	1.24419e-05	-9.57694e-06	-2.33871e-06	2.23959e-05	1.87887e-05	2.92273e-06	-1.28457e-05	-2.2883e-05	-7.45745e-05	-0.000171299	-0.00025709	-0.000363337	-0.000462292	-0.000514988	-0.000526755	-0.00053896	-0.000527762	-0.000538163	-0.000542233	-0.000543808	-0.000533759	-0.000541202	-0.000549967	-0.000520729	-0.000506207	-0.000540858	-0.000513997	-0.00052781
910.235	1.00369e-05	1.89031e-05	2.31617e-05	-1.11619e-05	-1.32899e-05	-2.03955e-05	7.62352e-06	1.87635e-05	1.95635e-05	-6.44348e-06	-1.35581e-06	2.17081e-05	1.18127e-05	3.23386e-06	7.02293e-06	-9.79061e-06	7.55611e-06	1.6337e-05	-7.04558e-06	-2.51856e-06	2.17667e-05	1.34454e-05	-1.21698e-05	-4.30593e-06	1.99863e-05	1.489e-05	-1.64372e-07	-1.0278e-05	-2.24139e-05	-7.7889e-05	-0.000176652	-0.000260795	-0.000373493	-0.00047303	-0.000515546	-0.000527903	-0.000538777	-0.00053661	-0.000548201	-0.000550175	-0.000553778	-0.000544695	-0.000546063	-0.000553565	-0.000526418	-0.000513658	-0.000543819	-0.000516822	-0.000527114
912.495	-2.20256e-07	2.16675e-05	2.54484e-05	-8.36055e-06	-1.32407e-05	-1.46125e-05	3.21381e-06	1.32166e-05	1.40766e-05	-1.20904e-05	1.08448e-06	1.76362e-05	8.86318e-06	7.18606e-06	1.78113e-06	-9.03238e-06	5.24154e-06	1.4799e-05	-9.7246e-06	-2.90383e-06	2.20436e-05	1.1772e-05	-9.60206e-06	-8.99803e-06	1.40579e-05	8.41145e-06	-7.30425e-07	-1.038e-05	-2.01809e-05	-7.52724e-05	-0.000180415	-0.000273457	-0.000385588	-0.000477381	-0.00052305	-0.000537358	-0.00053684	-0.00053862	-0.000555322	-0.000553765	-0.000554938	-0.000549461	-0.000551895	-0.000557273	-0.000535431	-0.000516073	-0.000537911	-0.000523189	-0.000533244
914.755	-3.33144e-06	2.17835e-05	2.69892e-05	-1.2646e-05	-1.163e-05	-5.50414e-06	1.24138e-05	1.07708e-05	1.03108e-05	-9.12381e-06	-3.77046e-06	1.80812e-05	1.27196e-05	1.23959e-05	-3.01225e-06	-1.04875e-05	9.12487e-06	1.56572e-05	-8.01133e-06	-1.03062e-06	1.85523e-05	9.38117e-06	-8.2611e-06	-1.27376e-05	8.31103e-06	2.82779e-06	-2.44662e-06	-1.23715e-05	-2.31295e-05	-8.34453e-05	-0.000191206	-0.000278829	-0.000394568	-0.000491025	-0.000526626	-0.000540548	-0.00053898	-0.000541206	-0.000563321	-0.000564919	-0.000560544	-0.000551429	-0.000554386	-0.000556826	-0.000534374	-0.000520583	-0.000542916	-0.000529283	-0.000544449
917.015	-5.7361e-07	2.0783e-05	2.91123e-05	-1.18701e-05	-1.20528e-05	-1.04514e-05	1.98647e-05	1.53271e-05	1.43271e-05	-5.68808e-07	5.06439e-06	2.77729e-05	1.36744e-05	1.61109e-05	-5.95114e-08	-1.128e-05	8.29868e-06	1.47321e-05	-6.18899e-06	2.26952e-06	2.23598e-05	1.60561e-05	-9.63042e-07	-5.49009e-06	1.55333e-05	-3.84491e-06	-1.47471e-06	-4.86701e-06	-1.89179e-05	-8.29093e-05	-0.000195034	-0.000277905	-0.0004007	-0.000497935	-0.000539379	-0.000549528	-0.000545493	-0.000544876	-0.00056025	-0.000564117	-0.000563382	-0.000557096	-0.000559146	-0.00055908	-0.000536722	-0.000528127	-0.000539561	-0.00053005	-0.000555824
919.275	3.60123e-06	1.66636e-05	2.19832e-05	-1.05656e-05	-1.41734e-05	-6.10345e-06	1.87311e-05	1.61285e-05	1.54685e-05	4.45425e-06	5.01607e-06	2.73396e-05	1.0436e-05	1.28862e-05	-3.72538e-07	-6.31752e-06	7.7902e-06	1.64506e-05	-4.64811e-06	2.15977e-06	1.27273e-05	1.1314e-05	-5.14654e-07	-4.95209e-06	1.67157e-05	-2.56877e-06	-6.22926e-06	-1.15141e-05	-2.39749e-05	-9.23843e-05	-0.000199398	-0.000282537	-0.000405811	-0.000509455	-0.000550141	-0.000557068	-0.00055403	-0.000550968	-0.000566401	-0.000570802	-0.000568562	-0.000563084	-0.000563276	-0.000564995	-0.000542363	-0.000535594	-0.000547391	-0.000534974	-0.000555774
921.535	1.04127e-06	1.54433e-05	1.99888e-05	-1.41561e-05	-1.02247e-05	-1.99775e-07	1.54725e-05	2.02016e-05	2.05216e-05	9.23674e-06	5.43168e-07	2.81018e-05	2.43163e-06	1.04974e-05	-5.47006e-07	-5.48557e-06	4.81096e-06	1.50244e-05	3.01617e-06	1.19464e-06	1.72668e-05	8.59222e-06	1.23037e-06	-4.32456e-06	1.78498e-05	-1.6222e-06	1.09098e-07	-1.2157e-05	-2.85013e-05	-9.14265e-05	-0.000203366	-0.000283931	-0.000410437	-0.000516986	-0.000556526	-0.000567687	-0.000568639	-0.00055652	-0.00057281	-0.000582544	-0.000575357	-0.000569274	-0.000570973	-0.000567621	-0.000549133	-0.0005447	-0.00055784	-0.000544099	-0.000563161
923.795	6.3629e-06	1.89412e-05	1.52842e-05	-1.0729e-05	-1.59476e-05	-4.77987e-06	1.59725e-05	2.48861e-05	2.56061e-05	1.51783e-05	2.46654e-07	2.90458e-05	2.57692e-06	4.75295e-06	8.99272e-08	-2.16744e-06	2.74635e-06	1.14816e-05	5.66007e-06	-7.87978e-07	2.44416e-05	7.31616e-06	-5.48812e-06	-3.6523e-06	2.14054e-05	6.3494e-07	3.70718e-06	-1.19671e-05	-2.91712e-05	-9.64301e-05	-0.000211765	-0.000294089	-0.000416165	-0.000529842	-0.000564688	-0.000573184	-0.000584214	-0.000561022	-0.000580504	-0.00058569	-0.000582787	-0.000580393	-0.000580108	-0.000578638	-0.000557882	-0.00055314	-0.000572021	-0.000553388	-0.000572233
926.055	1.08423e-05	1.51543e-05	8.14523e-06	2.66032e-06	-1.98333e-05	-1.0493e-05	1.51352e-05	2.74655e-05	2.85055e-05	1.916e-05	6.07373e-06	3.535e-05	-3.37311e-07	1.38838e-06	5.14311e-06	1.65414e-07	-4.08666e-07	1.39948e-05	5.50653e-06	-8.85149e-07	2.55114e-05	1.12701e-05	1.72787e-06	8.83497e-07	2.43339e-05	5.26509e-07	2.1463e-06	-8.45976e-06	-2.91718e-05	-0.000102287	-0.000217262	-0.000302731	-0.000425795	-0.00053944	-0.00058283	-0.000590223	-0.00059552	-0.000569204	-0.000585626	-0.000584742	-0.000579582	-0.000582806	-0.000590638	-0.000587042	-0.000568711	-0.000562082	-0.000573971	-0.000555454	-0.000573074
928.315	1.04144e-05	1.42707e-05	-5.59187e-06	8.31026e-06	-2.06521e-05	-2.4251e-06	1.39851e-05	2.19521e-05	2.26521e-05	1.23836e-05	2.23581e-06	3.22868e-05	-8.64738e-07	-1.37939e-06	-2.08153e-06	4.10731e-07	8.08645e-07	1.65224e-05	8.99592e-06	4.15639e-06	2.82168e-05	4.34725e-06	1.38294e-06	-5.62542e-06	1.87441e-05	9.77291e-07	6.22606e-06	-8.41624e-06	-3.38194e-05	-0.00010451	-0.000220511	-0.000319633	-0.00043536	-0.000548737	-0.000588298	-0.00059744	-0.000605327	-0.000571695	-0.000597821	-0.000597443	-0.000588686	-0.000588075	-0.000600185	-0.000590796	-0.000573674	-0.0005657	-0.000587267	-0.000566324	-0.000577321
930.575	7.73849e-06	1.11437e-05	-9.24829e-07	1.25762e-05	-1.87902e-05	-6.43414e-06	1.26874e-05	2.54275e-05	2.66275e-05	1.50619e-05	2.68924e-06	3.22569e-05	-2.08576e-06	3.86189e-06	-4.98962e-06	-1.10491e-06	-3.73089e-06	1.24065e-05	1.2419e-05	9.90129e-06	3.42149e-05	1.1692e-05	3.1349e-06	-7.29808e-06	1.45618e-05	-7.61807e-08	1.14162e-05	-2.70714e-06	-3.4387e-05	-9.90353e-05	-0.000222201	-0.000321249	-0.000445868	-0.000558143	-0.000598451	-0.000604107	-0.000614481	-0.000581992	-0.000604512	-0.000602012	-0.000593951	-0.000598179	-0.000609486	-0.000597834	-0.000584762	-0.000571454	-0.000593348	-0.000575436	-0.000592937
932.835	8.36899e-06	9.21906e-06	3.33501e-07	9.89161e-06	-1.67651e-05	-7.38997e-06	1.74152e-05	1.9077e-05	1.8957e-05	1.09945e-05	3.10614e-06	3.02735e-05	-9.68341e-07	2.78865e-06	-9.4582e-06	-1.511e-06	-5.24159e-06	1.37072e-05	6.05805e-06	8.01365e-06	2.5022e-05	1.08387e-05	5.97961e-06	-6.85302e-06	1.44547e-05	-4.5025e-06	1.23778e-05	-2.68108e-06	-3.80845e-05	-0.000112612	-0.000231969	-0.000334637	-0.000459228	-0.000567795	-0.000611815	-0.000620516	-0.000615595	-0.00058596	-0.000614337	-0.000608646	-0.000601939	-0.000609799	-0.000620729	-0.000608454	-0.000596278	-0.000583856	-0.000603581	-0.000589032	-0.000606476
935.095	1.06031e-05	4.90719e-07	-3.14468e-07	1.05577e-05	-1.30567e-05	-5.92804e-06	1.92819e-05	1.04509e-05	9.15086e-06	6.16371e-06	-4.38614e-06	3.3795e-05	-5.54292e-06	2.58667e-06	-1.06556e-05	-8.61748e-06	-1.48755e-05	1.84851e-05	4.96449e-06	7.85641e-06	1.58078e-05	1.50885e-05	1.06488e-05	-9.64531e-06	1.75923e-05	-1.42059e-05	1.02121e-05	-4.0647e-06	-4.79742e-05	-0.000126003	-0.000240007	-0.000343247	-0.000476712	-0.000580587	-0.000619696	-0.000634587	-0.000623051	-0.000601186	-0.000627576	-0.000624065	-0.000617456	-0.000620485	-0.000627691	-0.000616032	-0.000607901	-0.000595546	-0.000613216	-0.00059548	-0.000610759
937.355	5.6794e-06	1.62702e-06	-3.98112e-07	7.5925e-06	-8.74356e-06	-7.86207e-07	1.48941e-05	4.95197e-06	3.65197e-06	-2.95786e-06	-9.20602e-06	3.14122e-05	-7.68034e-06	4.1656e-06	-1.69328e-05	-1.07187e-05	-1.54243e-05	1.25977e-05	-2.69083e-06	1.11914e-05	1.29477e-05	1.0319e-05	2.40291e-06	-1.14366e-05	2.09785e-05	-8.97262e-06	1.03608e-05	-5.04594e-06	-5.40897e-05	-0.000128794	-0.00024903	-0.000356915	-0.000495332	-0.00060031	-0.000630551	-0.000640623	-0.00063069	-0.000611869	-0.000637228	-0.000633331	-0.000632017	-0.0006362	-0.000635472	-0.000625354	-0.000619834	-0.000609964	-0.000634761	-0.000612385	-0.000621352
939.615	7.31223e-06	-3.20556e-06	4.79787e-06	4.28401e-06	-7.58326e-06	-4.03973e-06	1.547e-05	4.96019e-06	3.47925e-06	-7.56608e-06	-1.3102e-05	2.94302e-05	-4.77719e-06	1.15111e-05	-9.44015e-06	-8.78489e-06	-2.31817e-05	7.17679e-06	-5.28152e-06	6.34345e-06	1.04269e-05	1.63388e-05	-1.19189e-06	-1.30812e-05	2.44948e-05	-3.84644e-06	9.8302e-06	-5.753e-06	-5.79332e-05	-0.000141783	-0.00026553	-0.000373835	-0.000514515	-0.000614605	-0.000638711	-0.000644321	-0.000648524	-0.000628478	-0.000650269	-0.000642799	-0.000644056	-0.000652443	-0.000650825	-0.000642967	-0.000637186	-0.000627498	-0.00064603	-0.000621238	-0.000630871
941.875	1.41116e-05	-3.10733e-06	1.21612e-06	-2.85533e-06	-8.66785e-06	1.42004e-06	1.51362e-05	4.56107e-06	2.96318e-06	-1.56777e-05	-1.72642e-05	2.60587e-05	-6.62055e-07	1.04886e-05	-6.13124e-06	-8.50676e-06	-2.03192e-05	9.0165e-06	-6.38281e-06	2.77772e-06	1.17113e-05	1.71368e-05	-9.46956e-07	-1.40819e-05	2.34476e-05	-5.50342e-06	1.09911e-05	-2.64603e-06	-6.63188e-05	-0.000148679	-0.000280782	-0.000391455	-0.000527676	-0.000626589	-0.000643102	-0.00065167	-0.000654156	-0.000631344	-0.000660508	-0.00065486	-0.000659576	-0.00066345	-0.000661578	-0.000653834	-0.000646757	-0.00064022	-0.000656486	-0.000626815	-0.000636184
944.135	1.48363e-05	-1.4492e-06	-2.53187e-06	4.66134e-07	-1.61712e-05	6.50878e-06	1.31225e-05	1.03522e-05	9.44251e-06	-1.8081e-05	-1.58655e-05	2.67095e-05	-1.79778e-06	2.24462e-05	-1.04873e-06	-8.86676e-06	-1.76303e-05	4.222e-06	-1.97289e-06	2.82755e-06	1.74224e-05	2.19717e-05	-1.78204e-06	-1.60793e-05	2.0116e-05	-1.04203e-06	7.20537e-06	-6.30762e-06	-6.92996e-05	-0.000146969	-0.000294506	-0.000405609	-0.000532204	-0.000633623	-0.000647956	-0.000653706	-0.000661786	-0.000643909	-0.000666003	-0.000662728	-0.000669593	-0.0006724	-0.000675245	-0.000668583	-0.000659173	-0.000649012	-0.000665143	-0.000633465	-0.000645693
946.394	1.41684e-05	3.01083e-06	4.63652e-07	-2.30824e-07	-1.90391e-05	7.84252e-06	1.18549e-05	1.35625e-05	1.27096e-05	-2.32333e-05	-1.45833e-05	2.32754e-05	1.72799e-06	2.29792e-05	-5.93603e-07	-1.1142e-05	-1.24832e-05	6.58858e-06	-5.60899e-06	9.3041e-06	1.54879e-05	1.43805e-05	-6.55792e-06	-1.08734e-05	1.4619e-05	8.58668e-06	3.448e-06	-9.25176e-06	-6.84799e-05	-0.000152918	-0.000308194	-0.000423523	-0.000542848	-0.000642933	-0.000662984	-0.000662316	-0.000671115	-0.000650916	-0.000673666	-0.000671278	-0.000676337	-0.000679587	-0.00068744	-0.000677028	-0.000668196	-0.000655068	-0.000670306	-0.000645951	-0.00065718
948.654	1.41376e-05	5.15143e-06	-1.14084e-06	-6.74867e-06	-1.77192e-05	7.71715e-06	1.45065e-05	1.71228e-05	1.57385e-05	-2.03812e-05	-4.83736e-06	2.08834e-05	9.84105e-06	2.39236e-05	-1.43028e-06	-6.23302e-06	-8.04054e-06	1.27074e-05	7.87245e-06	1.13731e-05	1.79445e-05	1.27287e-05	-5.07864e-06	-7.7132e-06	1.09748e-05	5.76391e-06	7.35538e-06	-1.56091e-05	-7.36771e-05	-0.000166597	-0.000322174	-0.000438899	-0.00056103	-0.000652727	-0.000664425	-0.00067355	-0.000680869	-0.000654607	-0.000680156	-0.000678488	-0.000681664	-0.000684371	-0.000695739	-0.000683345	-0.000669553	-0.000657337	-0.000672968	-0.000652124	-0.000667043
[truncated: 71 more columns]
