# Supplementary material for: Synthesis of model heterojunction interfaces reveals molecular-configuration-dependent photoinduced charge transfer
Source: Nat Chem. 2024 Aug 20;16(9):1453–61. doi: 10.1038/s41557-024-01578-x (PMC11374675; doi:10.1038/s41557-024-01578-x)
Supplement: Supplementary file 3 — Source data. [file 41557_2024_1578_MOESM3_ESM.zip]

Archive with 6 entries (6 files):
- Fig2A.xlsx
- Fig2B.xlsx
- Fig2C.xlsx
- Fig2D.xlsx
- Fig2E.xlsx
- Fig2F.xlsx
