# Supplementary material for: Synthesis of model heterojunction interfaces reveals molecular-configuration-dependent photoinduced charge transfer
Source: Nat Chem. 2024 Aug 20;16(9):1453–61. doi: 10.1038/s41557-024-01578-x (PMC11374675; doi:10.1038/s41557-024-01578-x)
Supplement: Supplementary file 3 — Source data. [file 41557_2024_1578_MOESM3_ESM.zip › Fig2A.xlsx]

## Sheet: Sheet1
6.7027	--	--	1.55	0
6.66667	--	--	1.55097	0
6.63102	--	--	1.55194	0
6.59574	--	--	1.55291	0
6.56085	--	--	1.55388	0
6.52632	--	--	1.55486	0
6.49215	--	--	1.55583	0
6.45833	--	--	1.55681	0
6.42487	--	--	1.55779	0
6.39175	--	--	1.55877	0
6.35897	--	--	1.55975	0
6.32653	--	--	1.56073	0
6.29442	--	--	1.56171	0
6.26263	--	--	1.5627	0
6.23116	--	--	1.56368	0
6.2	--	--	1.56467	0
6.16915	--	--	1.56566	0
6.13861	--	--	1.56665	0
6.10837	--	--	1.56764	0
6.07843	--	--	1.56863	0
6.04878	--	--	1.56962	0
6.01942	--	--	1.57061	0
5.99034	--	--	1.57161	0
5.96154	--	--	1.57261	0
5.93301	--	--	1.5736	0
5.90476	--	--	1.5746	0
5.87678	--	--	1.5756	0
5.84906	--	--	1.57661	0
5.8216	--	--	1.57761	0
5.79439	--	--	1.57861	0
5.76744	--	--	1.57962	0
5.74074	--	--	1.58062	0
5.71429	--	--	1.58163	0
5.68807	--	--	1.58264	0
5.6621	--	--	1.58365	0
5.63636	--	--	1.58466	0
5.61086	--	--	1.58568	0
5.58559	--	--	1.58669	0
5.56054	--	--	1.58771	0
5.53571	--	--	1.58873	0
5.51111	--	--	1.58974	0
5.48673	--	--	1.59076	0
5.46256	--	--	1.59178	0
5.4386	--	--	1.59281	0
5.41485	--	--	1.59383	0
5.3913	--	--	1.59486	0
5.36797	--	--	1.59588	0
5.34483	--	--	1.59691	0
5.32189	--	--	1.59794	0
5.29915	--	--	1.59897	0
5.2766	--	--	1.6	0
5.25424	--	--	1.60103	0
5.23207	--	--	1.60207	0
5.21008	--	--	1.6031	0
5.18828	--	--	1.60414	0
5.16667	--	--	1.60518	0
5.14523	--	--	1.60622	0
5.12397	--	--	1.60726	0
5.10288	--	--	1.6083	0
5.08197	--	--	1.60934	0
5.06122	--	--	1.61039	0
5.04065	--	--	1.61144	0
5.02024	--	--	1.61248	0
5	--	--	1.61353	0
4.97992	--	--	1.61458	0
4.96	--	--	1.61564	0
4.94024	--	--	1.61669	0
4.92063	--	--	1.61774	0
4.90119	--	--	1.6188	0
4.88189	--	--	1.61986	0
4.86275	--	--	1.62092	0
4.84375	--	--	1.62198	0
4.8249	--	--	1.62304	0
4.8062	--	--	1.6241	0
4.78764	--	--	1.62516	0
4.76923	--	--	1.62623	0
4.75096	--	--	1.6273	0
4.73282	--	--	1.62837	0
4.71483	--	--	1.62943	0
4.69697	--	--	1.63051	0
4.67925	--	--	1.63158	0
4.66165	--	--	1.63265	0
4.64419	--	--	1.63373	0
4.62687	--	--	1.63481	0
4.60967	--	--	1.63588	0
4.59259	--	--	1.63696	0
4.57565	--	--	1.63804	0
4.55882	--	--	1.63913	0
4.54212	--	--	1.64021	0.00123
4.52555	--	--	1.6413	0.00123
4.50909	--	--	1.64238	0.00123
4.49275	--	--	1.64347	0.00123
4.47653	--	--	1.64456	0.00123
4.46043	--	--	1.64565	0.00123
4.44444	--	--	1.64675	0.00123
4.42857	--	--	1.64784	0.00123
4.41281	--	--	1.64894	0.00123
4.39716	--	--	1.65003	0
4.38163	--	--	1.65113	0
4.3662	--	--	1.65223	0
4.35088	--	--	1.65333	0
4.33566	--	--	1.65444	0
4.32056	--	--	1.65554	0
4.30556	--	--	1.65665	0
4.29066	--	--	1.65775	0
4.27586	--	--	1.65886	0
4.26117	--	--	1.65997	0
4.24658	--	--	1.66109	0
4.23208	--	--	1.6622	0
4.21769	--	--	1.66331	0
4.20339	--	--	1.66443	0
4.18919	--	--	1.66555	0
4.17508	--	--	1.66667	0
4.16107	--	--	1.66779	0
4.14716	--	--	1.66891	0
4.13333	0.05818	0.22584	1.67003	0
4.1196	0.05629	0.22217	1.67116	0
4.10596	0.05424	0.217	1.67229	0
4.09241	0.05246	0.21154	1.67341	0
4.07895	0.05101	0.20624	1.67454	0
4.06557	0.04943	0.20044	1.67568	0
4.05229	0.04826	0.19533	1.67681	0
4.03909	0.04722	0.18973	1.67794	0
4.02597	0.04648	0.18459	1.67908	0
4.01294	0.04584	0.1789	1.68022	0
4	0.04542	0.17408	1.68136	0
3.98714	0.04524	0.16937	1.6825	0
3.97436	0.04517	0.16511	1.68364	0
3.96166	0.04507	0.16053	1.68478	0
3.94904	0.04475	0.15693	1.68593	0
3.93651	0.04431	0.15339	1.68707	0.00123
3.92405	0.04387	0.15089	1.68822	0
3.91167	0.04332	0.14794	1.68937	0
3.89937	0.04299	0.14537	1.69052	0
3.88715	0.04248	0.14335	1.69168	0.00123
3.875	0.0421	0.14168	1.69283	0.00123
3.86293	0.04152	0.1407	1.69399	0.00123
3.85093	0.04121	0.13985	1.69515	0.00123
3.83901	0.04079	0.13949	1.69631	0.00123
3.82716	0.04073	0.13963	1.69747	0.00123
3.81538	0.04053	0.13949	1.69863	0
3.80368	0.04004	0.13899	1.69979	0
3.79205	0.03953	0.13881	1.70096	0
3.78049	0.03934	0.13882	1.70213	0
3.769	0.03907	0.13882	1.7033	0.00123
3.75758	0.03896	0.13937	1.70447	0.00123
3.74622	0.03854	0.14014	1.70564	0.00123
3.73494	0.03882	0.14148	1.70681	0.00123
3.72372	0.03864	0.14171	1.70799	0.00123
3.71257	0.03857	0.1417	1.70917	0.00123
3.70149	0.038	0.1417	1.71034	0.00123
3.69048	0.03809	0.14288	1.71153	0.00123
3.67953	0.03794	0.14401	1.71271	0.00123
3.66864	0.03801	0.14574	1.71389	0.00123
3.65782	0.03738	0.14646	1.71508	0.00123
3.64706	0.03705	0.1478	1.71626	0
3.63636	0.03665	0.14851	1.71745	0
3.62573	0.03671	0.15021	1.71864	0
3.61516	0.03674	0.1519	1.71983	0
3.60465	0.03723	0.1543	1.72103	0
3.5942	0.03764	0.15595	1.72222	0
3.58382	0.03865	0.15819	1.72342	0
3.57349	0.03963	0.16024	1.72462	0
3.56322	0.04093	0.16254	1.72582	0
3.55301	0.04208	0.16474	1.72702	0
3.54286	0.04343	0.1671	1.72822	0
3.53276	0.04437	0.17001	1.72943	0
3.52273	0.04517	0.17282	1.73064	0.00123
3.51275	0.04539	0.17612	1.73184	0.00123
3.50282	0.04524	0.17875	1.73305	0.00123
3.49296	0.04485	0.18214	1.73427	0.00123
3.48315	0.04421	0.18508	1.73548	0.00123
3.47339	0.04379	0.18859	1.73669	0.00123
3.46369	0.04346	0.19149	1.73791	0.00123
3.45404	0.04366	0.19485	1.73913	0
3.44444	0.04423	0.19813	1.74035	0.00123
3.4349	0.0451	0.20143	1.74157	0.00123
3.42541	0.04624	0.20411	1.7428	0.00123
3.41598	0.04776	0.2071	1.74402	0.00123
3.40659	0.04938	0.2104	1.74525	0.00123
3.39726	0.05144	0.21401	1.74648	0.00123
3.38798	0.0536	0.21754	1.74771	0.00123
3.37875	0.05547	0.2209	1.74894	0.00123
3.36957	0.05669	0.22444	1.75018	0.00123
3.36043	0.057	0.22802	1.75141	0.00123
3.35135	0.05668	0.23129	1.75265	0.00123
3.34232	0.05522	0.23369	1.75389	0.00123
3.33333	0.05283	0.23693	1.75513	0.00123
3.3244	0.04973	0.23989	1.75637	0.00123
3.31551	0.04647	0.24322	1.75762	0.00123
3.30667	0.04306	0.24507	1.75887	0.00123
3.29787	0.03983	0.2469	1.76011	0.00123
3.28912	0.03684	0.24834	1.76136	0.00123
3.28042	0.03442	0.24973	1.76262	0
3.27177	0.03235	0.2509	1.76387	0.00123
3.26316	0.03072	0.25255	1.76512	0.00123
3.25459	0.02938	0.2539	1.76638	0.00123
3.24607	0.02831	0.25513	1.76764	0.00123
3.2376	0.02739	0.25609	1.7689	0.00123
3.22917	0.02673	0.2568	1.77016	0.00123
3.22078	0.02617	0.25768	1.77143	0.00123
3.21244	0.02589	0.25817	1.77269	0.00123
3.20413	0.02567	0.2586	1.77396	0.00123
3.19588	0.02552	0.25863	1.77523	0.00123
3.18766	0.02511	0.25804	1.7765	0.00123
3.17949	0.02439	0.25658	1.77778	0.00123
3.17136	0.02344	0.25436	1.77905	0.00123
3.16327	0.02237	0.2519	1.78033	0.00123
3.15522	0.02153	0.2499	1.78161	0.00123
3.14721	0.02088	0.2476	1.78289	0
3.13924	0.02026	0.24518	1.78417	0.00123
3.13131	0.01971	0.24244	1.78546	0.00123
3.12343	0.01935	0.24007	1.78674	0.00123
3.11558	0.01918	0.23757	1.78803	0.00123
3.10777	0.01901	0.23518	1.78932	0.00123
3.1	0.01895	0.23308	1.79061	0.00123
3.09227	0.01917	0.23194	1.79191	0.00123
3.08458	0.01948	0.2313	1.7932	0.00123
3.07692	0.01961	0.23084	1.7945	0.00123
3.06931	0.01965	0.23035	1.7958	0.00123
3.06173	0.01986	0.23042	1.7971	0.00123
3.05419	0.02028	0.23135	1.7984	0.00123
3.04668	0.02066	0.23257	1.79971	0.00123
3.03922	0.021	0.23358	1.80102	0.00123
3.03178	0.02139	0.23485	1.80233	0.00123
3.02439	0.02182	0.23649	1.80364	0.00123
3.01703	0.02239	0.23878	1.80495	0.00123
3.00971	0.02304	0.24076	1.80626	0.00123
3.00242	0.02383	0.24298	1.80758	0.00123
2.99517	0.02486	0.24527	1.8089	0.00123
2.98795	0.02615	0.24774	1.81022	0.00123
2.98077	0.0278	0.25069	1.81154	0.00123
2.97362	0.02975	0.25383	1.81287	0.00123
2.96651	0.03198	0.25736	1.81419	0.00123
2.95943	0.03468	0.26078	1.81552	0.00123
2.95238	0.03774	0.26451	1.81685	0.00123
2.94537	0.04104	0.26848	1.81818	0.00123
2.93839	0.04443	0.2728	1.81952	0.00123
2.93144	0.0479	0.27736	1.82085	0.00123
2.92453	0.05163	0.28223	1.82219	0.00123
2.91765	0.05529	0.28753	1.82353	0.00123
2.9108	0.05899	0.29292	1.82487	0.00123
2.90398	0.06233	0.29852	1.82622	0.00123
2.8972	0.06533	0.30396	1.82756	0.00123
2.89044	0.06782	0.30995	1.82891	0.00123
2.88372	0.06985	0.31601	1.83026	0.00123
2.87703	0.07139	0.32249	1.83161	0.00123
2.87037	0.07233	0.32879	1.83296	0.00123
2.86374	0.07285	0.33491	1.83432	0.00123
2.85714	0.07318	0.34054	1.83568	0.00123
2.85057	0.07336	0.34598	1.83704	0.00123
2.84404	0.07372	0.35177	1.8384	0.00123
2.83753	0.07424	0.35787	1.83976	0.00123
2.83105	0.07524	0.36371	1.84113	0.00123
2.8246	0.07671	0.36891	1.8425	0.00123
2.81818	0.07914	0.37427	1.84387	0.00123
2.81179	0.08252	0.37926	1.84524	0.00123
2.80543	0.08707	0.38477	1.84661	0
2.7991	0.09282	0.38975	1.84799	0
2.79279	0.10001	0.39554	1.84937	0
2.78652	0.10854	0.40151	1.85075	0
2.78027	0.11829	0.40813	1.85213	0.00123
2.77405	0.1293	0.41503	1.85351	0.00123
2.76786	0.14142	0.42258	1.8549	0.00123
2.76169	0.15466	0.43088	1.85629	0.00123
2.75556	0.16837	0.44037	1.85768	0.00123
2.74945	0.18235	0.45076	1.85907	0.00123
2.74336	0.1962	0.46202	1.86047	0.00123
2.73731	0.20954	0.47364	1.86186	0.00123
2.73128	0.22181	0.4855	1.86326	0.00123
2.72527	0.23257	0.49823	1.86466	0.00123
2.7193	0.24148	0.51147	1.86606	0.00123
2.71335	0.24805	0.52551	1.86747	0.00123
2.70742	0.25199	0.53959	1.86888	0.00123
2.70153	0.25321	0.55437	1.87029	0.00123
2.69565	0.252	0.56878	1.8717	0.00123
2.6898	0.24826	0.58305	1.87311	0.00123
2.68398	0.24238	0.59665	1.87453	0.00123
2.67819	0.23506	0.60968	1.87595	0.00123
2.67241	0.22701	0.62169	1.87737	0.00123
2.66667	0.219	0.63239	1.87879	0.00123
2.66094	0.21166	0.64217	1.88021	0.00123
2.65525	0.2058	0.65075	1.88164	0.00123
2.64957	0.20193	0.65821	1.88307	0.00123
2.64392	0.20065	0.66473	1.8845	0.00123
2.6383	0.20214	0.67042	1.88593	0.00123
2.6327	0.20699	0.6752	1.88737	0.00123
2.62712	0.2151	0.67961	1.8888	0.00123
2.62156	0.2267	0.6831	1.89024	0.00123
2.61603	0.2416	0.6867	1.89169	0.00123
2.61053	0.25981	0.68997	1.89313	0.00123
2.60504	0.28132	0.69393	1.89458	0.00123
2.59958	0.30609	0.69833	1.89602	0.00123
2.59414	0.33375	0.70358	1.89748	0.00123
2.58873	0.3637	0.70978	1.89893	0.00123
2.58333	0.39588	0.71699	1.90038	0.00123
2.57796	0.43044	0.72558	1.90184	0.00123
2.57261	0.46713	0.73542	1.9033	0.00123
2.56729	0.50486	0.74695	1.90476	0.00123
2.56198	0.54227	0.75987	1.90623	0.00123
2.5567	0.57822	0.77442	1.90769	0.00123
2.55144	0.61092	0.79033	1.90916	0.00123
2.5462	0.63875	0.80783	1.91063	0.00123
2.54098	0.66067	0.82701	1.9121	0.00123
2.53579	0.67492	0.84687	1.91358	0.00123
2.53061	0.68001	0.86704	1.91506	0.00123
2.52546	0.67542	0.88693	1.91654	0.00123
2.52033	0.66045	0.907	1.91802	0.00123
2.51521	0.63597	0.92666	1.9195	0.00123
2.51012	0.60284	0.9452	1.92099	0.00123
2.50505	0.56376	0.96158	1.92248	0.00123
2.5	0.52081	0.97513	1.92397	0.00123
2.49497	0.47739	0.98572	1.92547	0.00123
2.48996	0.43557	0.99349	1.92696	0.00123
2.48497	0.39747	0.9982	1.92846	0.00123
2.48	0.36432	1	1.92996	0.00123
2.47505	0.3369	0.99878	1.93146	0.00123
2.47012	0.3155	0.99489	1.93297	0.00123
2.46521	0.3	0.9887	1.93448	0.00123
2.46032	0.29087	0.98052	1.93599	0.00123
2.45545	0.28794	0.97132	1.9375	0.00123
2.45059	0.29103	0.96113	1.93901	0.00123
2.44576	0.29966	0.95022	1.94053	0.00123
2.44094	0.31329	0.93832	1.94205	0.00123
2.43615	0.33154	0.92552	1.94357	0.00123
2.43137	0.35403	0.91236	1.9451	0.00123
2.42661	0.38059	0.89935	1.94662	0.00123
2.42188	0.41103	0.88653	1.94815	0.00123
2.41715	0.44463	0.8736	1.94969	0.00123
2.41245	0.48161	0.86052	1.95122	0.00123
2.40777	0.52152	0.84765	1.95276	0.00123
2.4031	0.56459	0.83519	1.95429	0.00123
2.39845	0.61079	0.82323	1.95584	0
2.39382	0.66064	0.81177	1.95738	0
2.38921	0.71378	0.80111	1.95893	0
2.38462	0.76851	0.79154	1.96047	0.00123
2.38004	0.8228	0.78367	1.96203	0.00123
2.37548	0.87478	0.77751	1.96358	0.00247
2.37094	0.92116	0.77329	1.96513	0.00247
2.36641	0.95941	0.77078	1.96669	0.00247
2.3619	0.98571	0.77036	1.96825	0.00247
2.35741	0.99992	0.7719	1.96982	0.0037
2.35294	1	0.77538	1.97138	0.0037
2.34848	0.98395	0.78029	1.97295	0.0037
2.34405	0.94852	0.78572	1.97452	0.00247
2.33962	0.89476	0.79098	1.9761	0.00247
2.33522	0.82585	0.79486	1.97767	0.00247
2.33083	0.74745	0.79694	1.97925	0.00247
2.32645	0.66413	0.79603	1.98083	0.00123
2.3221	0.57897	0.79107	1.98241	0.00123
2.31776	0.4968	0.78074	1.984	0.00123
2.31343	0.42222	0.76512	1.98559	0.00123
2.30912	0.35429	0.74387	1.98718	0.00123
2.30483	0.29205	0.71631	1.98877	0.00123
2.30056	0.23626	0.6828	1.99037	0.00123
2.2963	0.18885	0.64449	1.99197	0.00123
2.29205	0.15032	0.60381	1.99357	0.00123
2.28782	0.11939	0.56234	1.99517	0.00123
2.28361	0.09496	0.52118	1.99678	0.00123
2.27941	0.07537	0.48039	1.99839	0.00123
2.27523	0.05994	0.44045	2	0.00123
2.27106	0.04726	0.40196	2.00161	0.00123
2.26691	0.03729	0.36552	2.00323	0.00123
2.26277	0.02912	0.33012	2.00485	0.00123
2.25865	0.02286	0.29675	2.00647	0.00123
2.25455	0.0179	0.26586	2.0081	0.00123
2.25045	0.0141	0.23821	2.00972	0.00123
2.24638	0.01093	0.21286	2.01135	0.00123
2.24231	0.00836	0.18963	2.01299	0.00123
2.23827	0.00633	0.16909	2.01462	0.00123
2.23423	0.00494	0.15122	2.01626	0.00123
2.23022	0.00388	0.13566	2.0179	0.00123
2.22621	0.00304	0.12181	2.01954	0.00123
2.22222	0.0022	0.10934	2.02119	0.00123
2.21825	0.00157	0.09844	2.02284	0.00123
2.21429	0.00109	0.08901	2.02449	0.00123
2.21034	0.00081699	0.08101	2.02614	0.00123
2.20641	0.000489653	0.0739	2.0278	0.00123
2.20249	0.000236594	0.06733	2.02946	0.00123
2.19858	1.60745e-05	0.06149	2.03112	0.00123
2.19469	-2.52545e-05	0.05634	2.03279	0.00123
2.19081	-8.49331e-05	0.05186	2.03445	0.00123
2.18695	-0.000133083	0.04799	2.03612	0.00123
2.1831	-0.000190402	0.04479	2.0378	0.00123
2.17926	-0.000240883	0.042	2.03947	0.00123
2.17544	-0.000360042	0.03937	2.04115	0.00123
2.17163	-0.00041711	0.03684	2.04283	0.00123
2.16783	-0.000481151	0.03456	2.04452	0.00123
2.16405	-0.000485707	0.03265	2.0462	0.00123
2.16028	-0.000625831	0.03078	2.04789	0.00123
2.15652	-0.000696832	0.02933	2.04959	0.00123
2.15278	-0.00074929	0.0278	2.05128	0.00123
2.14905	-0.000751326	0.02659	2.05298	0.00123
2.14533	-0.000812959	0.02517	2.05468	0.00123
2.14162	-0.001	0.02372	2.05638	0.00123
2.13793	-0.00115	0.02248	2.05809	0.00123
2.13425	-0.00125	0.02127	2.0598	0.00123
2.13058	-0.00122	0.0205	2.06151	0.00123
2.12693	-0.0012	0.01936	2.06323	0.00123
2.12329	-0.00125	0.01849	2.06495	0.00123
2.11966	-0.0013	0.01765	2.06667	0.00123
2.11604	-0.00129	0.01709	2.06839	0.00123
2.11244	-0.00127	0.01645	2.07012	0.00123
2.10884	-0.00134	0.01559	2.07185	0.00123
2.10526	-0.00138	0.01473	2.07358	0.00123
2.10169	-0.00142	0.01425	2.07531	0.00123
2.09814	-0.00141	0.014	2.07705	0.00123
2.09459	-0.00128	0.01381	2.07879	0.00123
2.09106	-0.00114	0.01343	2.08054	0.00123
2.08754	-0.000974716	0.01296	2.08228	0.00123
2.08403	-0.000999955	0.01239	2.08403	0.00123
2.08054	-0.00111	0.0116	2.08579	0.00123
2.07705	-0.00119	0.011	2.08754	0.00123
2.07358	-0.00129	0.01046	2.0893	0.00123
2.07012	-0.0012	0.01024	2.09106	0.00123
2.06667	-0.0012	0.01004	2.09283	0.00123
2.06323	-0.00115	0.00997	2.09459	0.00123
2.0598	-0.00122	0.00974	2.09637	0.00123
2.05638	-0.00117	0.00936	2.09814	0.00123
2.05298	-0.00113	0.00877	2.09992	0.00123
2.04959	-0.00103	0.00846	2.10169	0.00123
2.0462	-0.000959811	0.00839	2.10348	0.00123
2.04283	-0.00088886	0.00825	2.10526	0.00123
2.03947	-0.000925195	0.00777	2.10705	0.00123
2.03612	-0.000913455	0.00731	2.10884	0.00123
2.03279	-0.000922851	0.00702	2.11064	0.00123
2.02946	-0.000911661	0.00687	2.11244	0.00123
2.02614	-0.00106	0.00643	2.11424	0.00123
2.02284	-0.00119	0.00598	2.11604	0.00123
2.01954	-0.00121	0.00566	2.11785	0.00123
2.01626	-0.00121	0.00554	2.11966	0.00123
2.01299	-0.00115	0.00555	2.12147	0.00247
2.00972	-0.00105	0.00547	2.12329	0.00247
2.00647	-0.00088224	0.0055	2.12511	0.00247
2.00323	-0.000726149	0.00557	2.12693	0.00247
2	-0.000572546	0.00565	2.12876	0.00247
1.99678	-0.000588492	0.00535	2.13058	0.00247
1.99357	-0.000668892	0.00503	2.13242	0.00247
1.99037	-0.000698849	0.00459	2.13425	0.00247
1.98718	-0.000609366	0.00446	2.13609	0.00247
1.984	-0.00056364	0.00413	2.13793	0.00247
1.98083	-0.00064602	0.00392	2.13978	0.00247
1.97767	-0.000650721	0.00391	2.14162	0.00247
1.97452	-0.00057937	0.00408	2.14347	0.00247
1.97138	-0.000446348	0.00428	2.14533	0.00247
1.96825	-0.0005238	0.00412	2.14719	0.00247
1.96513	-0.000695497	0.00353	2.14905	0.00247
1.96203	-0.000821915	0.00293	2.15091	0.00247
1.95893	-0.000808701	0.00254	2.15278	0.00247
1.95584	-0.000623306	0.00259	2.15465	0.00247
1.95276	-0.000593295	0.00268	2.15652	0.00247
1.94969	-0.000570529	0.00249	2.1584	0.00247
1.94662	-0.000641487	0.00235	2.16028	0.0037
1.94357	-0.000692121	0.00211	2.16216	0.0037
1.94053	-0.000683079	0.00198	2.16405	0.0037
1.9375	-0.000660192	0.00183	2.16594	0.0037
1.93448	-0.000591365	0.00187	2.16783	0.0037
1.93146	-0.000625635	0.00192	2.16973	0.0037
1.92846	-0.000701114	0.00183	2.17163	0.0037
1.92547	-0.000778974	0.00169	2.17353	0.00493
1.92248	-0.000666871	0.00155	2.17544	0.00493
1.9195	-0.000522725	0.00136	2.17735	0.00493
1.91654	-0.000417191	0.00138	2.17926	0.00493
1.91358	-0.000430805	0.00136	2.18118	0.00493
1.91063	-0.000527094	0.00121	2.1831	0.00493
1.90769	-0.000685448	0.000902343	2.18502	0.00617
1.90476	-0.000784334	0.000598416	2.18695	0.00617
1.90184	-0.000820966	0.000423802	2.18888	0.00617
1.89893	-0.000609997	0.000508362	2.19081	0.0074
1.89602	-0.0005894	0.000259101	2.19275	0.0074
1.89313	-0.000515945	0.000259022	2.19469	0.0074
1.89024	-0.000541061	9.46126e-05	2.19663	0.00863
1.88737	-0.000453804	0.000204085	2.19858	0.00863
1.8845	-0.000327685	0.000318456	2.20053	0.00986
1.88164	-0.000323165	-4.97504e-06	2.20249	0.00986
1.87879	-0.00020397	-0.000114373	2.20444	0.0111
1.87595	-0.00015824	-0.000432721	2.20641	0.0111
1.87311	-0.000165078	-0.000377942	2.20837	0.01233
1.87029	-0.000220043	-0.000328181	2.21034	0.01233
1.86747	-0.000355091	-0.000531824	2.21231	0.01356
1.86466	-0.000435553	-0.000895049	2.21429	0.01356
1.86186	-0.000453955	-0.00119	2.21626	0.0148
1.85907	-0.000440204	-0.00122	2.21825	0.01603
1.85629	-0.00026589	-0.001	2.22023	0.01726
1.85351	-0.000286642	-0.00123	2.22222	0.01726
1.85075	-0.000261458	-0.00154	2.22422	0.0185
1.84799	-0.00029591	-0.00169	2.22621	0.01973
1.84524	-0.000185736	-0.00148	2.22821	0.02096
1.8425	-4.1282e-05	-0.00127	2.23022	0.02219
1.83976	-4.58639e-06	-0.0015	2.23222	0.02466
1.83704	-8.94525e-05	-0.00185	2.23423	0.02589
1.83432	-0.000183402	-0.00183	2.23625	0.02836
1.83161	-0.000245289	-0.00181	2.23827	0.02959
1.82891	-0.000220054	-0.00184	2.24029	0.03206
1.82622	-0.000240738	-0.00199	2.24231	0.03453
1.82353	-0.000279776	-0.00207	2.24434	0.03699
1.82085	-0.000357897	-0.00203	2.24638	0.03946
1.81818	-0.000224874	-0.00203	2.24841	0.04316
1.81552	-0.000201908	-0.00213	2.25045	0.04686
1.81287	-0.000160612	-0.00242	2.2525	0.04932
1.81022	-0.000309694	-0.00257	2.25455	0.05302
1.80758	-0.000284458	-0.00251	2.2566	0.05795
1.80495	-0.000240868	-0.00251	2.25865	0.06289
1.80233	-0.000220282	-0.00279	2.26071	0.06782
1.79971	-0.000252448	-0.00313	2.26277	0.07398
1.7971	-0.000321221	-0.00308	2.26484	0.07891
1.7945	-0.000346208	-0.00315	2.26691	0.08631
1.79191	-0.00027273	-0.00305	2.26898	0.09248
1.78932	-0.000226788	-0.00311	2.27106	0.10111
1.78674	-0.000190246	-0.0031	2.27314	0.10974
1.78417	-0.000190224	-0.0031	2.27523	0.11961
1.78161	-0.000272771	-0.0032	2.27732	0.12947
1.77905	-0.000357369	-0.00321	2.27941	0.13933
1.7765	-0.0004535	-0.00364	2.28151	0.15043
1.77396	-0.000531323	-0.00403	2.28361	0.16276
1.77143	-0.000519992	-0.00419	2.28571	0.17633
1.7689	-0.000634555	-0.00404	2.28782	0.19112
1.76638	-0.000620383	-0.00392	2.28994	0.20592
1.76387	-0.00075051	-0.00429	2.29205	0.22318
1.76136	-0.000688719	-0.00441	2.29417	0.24044
1.75887	-0.000790076	-0.00457	2.2963	0.25894
1.75637	-0.00070543	-0.00434	2.29842	0.28113
1.75389	-0.000805512	-0.00439	2.30056	0.30456
1.75141	-0.000809923	-0.00446	2.30269	0.32799
1.74894	-0.000830689	-0.00448	2.30483	0.35265
1.74648	-0.000769038	-0.00448	2.30698	0.37978
1.74402	-0.000772933	-0.00457	2.30912	0.40691
1.74157	-0.000781845	-0.00458	2.31128	0.4365
1.73913	-0.000803124	-0.00479	2.31343	0.46856
1.73669	-0.000933873	-0.00495	2.31559	0.50308
1.73427	-0.00105	-0.00518	2.31776	0.53761
1.73184	-0.00104	-0.00501	2.31993	0.5709
1.72943	-0.000917036	-0.00505	2.3221	0.60543
1.72702	-0.000938107	-0.00538	2.32427	0.64118
1.72462	-0.00105	-0.00568	2.32645	0.67571
1.72222	-0.00115	-0.00552	2.32864	0.7127
1.71983	-0.00115	-0.00528	2.33083	0.74846
1.71745	-0.00116	-0.00524	2.33302	0.78422
1.71508	-0.00121	-0.00551	2.33522	0.81874
1.71271	-0.00123	-0.00555	2.33742	0.84957
1.71034	-0.00124	-0.00585	2.33962	0.87916
1.70799	-0.00108	-0.00591	2.34183	0.90506
1.70564	-0.00109	-0.00632	2.34405	0.92848
1.7033	-0.0011	-0.00636	2.34626	0.94945
1.70096	-0.00112	-0.00628	2.34848	0.96671
1.69863	-0.00124	-0.00591	2.35071	0.9815
1.69631	-0.00129	-0.00575	2.35294	0.99137
1.69399	-0.00147	-0.00594	2.35518	0.99753
1.69168	-0.00139	-0.00605	2.35741	1
1.68937	-0.00133	-0.006	2.35966	0.99877
1.68707	-0.00131	-0.00608	2.3619	0.99507
1.68478	-0.00142	-0.00628	2.36416	0.98767
1.6825	-0.00149	-0.00657	2.36641	0.97904
1.68022	-0.00154	-0.00648	2.36867	0.96794
1.67794	-0.00162	-0.00654	2.37094	0.95438
1.67568	-0.0017	-0.00654	2.37321	0.93958
1.67341	-0.00156	-0.00655	2.37548	0.92232
1.67116	-0.00158	-0.00672	2.37776	0.90506
1.66891	-0.00174	-0.00685	2.38004	0.88656
1.66667	-0.00188	-0.00668	2.38232	0.86806
1.66443	-0.00183	-0.00636	2.38462	0.84834
1.6622	-0.00173	-0.00646	2.38691	0.82984
1.65997	-0.00169	-0.00657	2.38921	0.81134
1.65775	-0.00172	-0.00685	2.39151	0.79531
1.65554	-0.0016	-0.00675	2.39382	0.77805
1.65333	-0.00178	-0.00693	2.39614	0.76202
1.65113	-0.0019	-0.00693	2.39845	0.74723
1.64894	-0.00198	-0.00697	2.40077	0.73366
1.64675	-0.00189	-0.00691	2.4031	0.71887
1.64456	-0.00177	-0.00718	2.40543	0.70654
1.64238	-0.00189	-0.00747	2.40777	0.69544
1.64021	-0.00195	-0.0078	2.41011	0.68557
1.63804	-0.00189	-0.00718	2.41245	0.67571
1.63588	-0.00186	-0.00687	2.4148	0.66708
1.63373	-0.0018	-0.00688	2.41715	0.65845
1.63158	-0.00181	-0.00723	2.41951	0.65105
1.62943	-0.00171	-0.00735	2.42188	0.64488
1.6273	-0.00163	-0.00682	2.42424	0.63995
1.62516	-0.00187	-0.0071	2.42661	0.63502
1.62304	-0.002	-0.00687	2.42899	0.63132
1.62092	-0.00207	-0.00731	2.43137	0.62762
1.6188	-0.00196	-0.00694	2.43376	0.62515
1.61669	-0.00207	-0.00743	2.43615	0.62269
1.61458	-0.00212	-0.00771	2.43854	0.62145
1.61248	-0.00203	-0.00804	2.44094	0.62022
1.61039	-0.00188	-0.0079	2.44335	0.61899
1.6083	-0.00189	-0.008	2.44576	0.61776
1.60622	-0.00195	-0.00782	2.44817	0.61776
1.60414	-0.00192	-0.00793	2.45059	0.61776
1.60207	-0.00183	-0.00784	2.45302	0.61776
1.6	-0.00168	-0.00784	2.45545	0.61899
1.59794	-0.0017	-0.00777	2.45788	0.61899
1.59588	-0.00183	-0.00805	2.46032	0.62022
1.59383	-0.00219	-0.00868	2.46276	0.62145
1.59178	-0.0024	-0.00914	2.46521	0.62392
1.58974	-0.00243	-0.00912	2.46766	0.62639
1.58771	-0.00232	-0.00878	2.47012	0.62885
1.58568	-0.0022	-0.00832	2.47258	0.63255
1.58365	-0.00202	-0.00798	2.47505	0.63625
1.58163	-0.00202	-0.00803	2.47752	0.63872
1.57962	-0.00185	-0.00815	2.48	0.64365
1.57761	-0.00209	-0.00845	2.48248	0.64858
1.5756	-0.00199	-0.00864	2.48497	0.65351
1.5736	-0.00225	-0.00936	2.48746	0.65845
1.57161	-0.00221	-0.00929	2.48996	0.66461
1.56962	-0.0024	-0.00916	2.49246	0.67078
1.56764	-0.00222	-0.00854	2.49497	0.67694
1.56566	-0.0022	-0.00902	2.49748	0.68434
1.56368	-0.00209	-0.00943	2.5	0.69174
1.56171	-0.00216	-0.0098	2.50252	0.69914
1.55975	-0.00227	-0.00945	2.50505	0.70654
1.55779	-0.00242	-0.00926	2.50758	0.71393
1.55583	-0.00263	-0.00959	2.51012	0.72133
1.55388	-0.00246	-0.00977	2.51266	0.72873
1.55194	-0.00233	-0.01002	2.51521	0.7349
1.55	-0.00206	-0.00938	2.51777	0.74106
1.54806	-0.00219	-0.0088	2.52033	0.74723
1.54613	-0.00222	-0.00891	2.52289	0.75216
1.54421	-0.00228	-0.0089	2.52546	0.75709
1.54229	-0.00218	-0.00987	2.52803	0.76079
1.54037	-0.00205	-0.00918	2.53061	0.76449
1.53846	-0.00211	-0.00968	2.5332	0.76695
1.53656	-0.00231	-0.0094	2.53579	0.76819
1.53465	-0.00238	-0.00981	2.53838	0.76942
1.53276	-0.00215	-0.00946	2.54098	0.76942
1.53086	-0.00201	-0.00977	2.54359	0.76819
1.52898	-0.00199	-0.00958	2.5462	0.76572
1.52709	-0.00208	-0.01002	2.54882	0.76202
1.52522	-0.00215	-0.00952	2.55144	0.75832
1.52334	-0.00242	-0.00993	2.55407	0.75339
1.52147	-0.00248	-0.00973	2.5567	0.74723
1.51961	-0.00244	-0.00999	2.55934	0.73983
1.51775	-0.00229	-0.00966	2.56198	0.73243
1.51589	-0.00264	-0.01006	2.56463	0.7238
1.51404	-0.00282	-0.01058	2.56729	0.71517
1.5122	-0.00295	-0.01113	2.56995	0.70654
1.51035	-0.0029	-0.0107	2.57261	0.69667
1.50852	-0.00289	-0.01026	2.57529	0.68804
1.50668	-0.00293	-0.01036	2.57796	0.67818
1.50485	-0.00273	-0.01013	2.58065	0.66831
1.50303	-0.00261	-0.01002	2.58333	0.65845
1.50121	-0.00235	-0.00931	2.58603	0.64858
1.4994	-0.00248	-0.01028	2.58873	0.63748
1.49758	-0.00274	-0.01059	2.59143	0.62762
1.49578	-0.00295	-0.01068	2.59414	0.61776
1.49398	-0.00299	-0.01052	2.59686	0.60789
1.49218	-0.00288	-0.01081	2.59958	0.59803
1.49038	-0.00299	-0.01162	2.60231	0.5894
1.4886	-0.00312	-0.01161	2.60504	0.58076
1.48681	-0.00303	-0.01123	2.60778	0.57213
1.48503	-0.00295	-0.0111	2.61053	0.56473
1.48325	-0.00284	-0.01099	2.61328	0.5561
1.48148	-0.00303	-0.01155	2.61603	0.54871
1.47971	-0.003	-0.0116	2.6188	0.54254
1.47795	-0.00299	-0.0118	2.62156	0.53514
1.47619	-0.0028	-0.01133	2.62434	0.52898
1.47444	-0.00275	-0.01119	2.62712	0.52158
1.47268	-0.0026	-0.01099	2.6299	0.51541
1.47094	-0.00281	-0.01111	2.6327	0.50925
1.46919	-0.00289	-0.01115	2.63549	0.50308
1.46746	-0.003	-0.01111	2.6383	0.49815
1.46572	-0.00288	-0.0114	2.64111	0.49322
1.46399	-0.00269	-0.01162	2.64392	0.48829
1.46226	-0.00271	-0.01148	2.64674	0.48335
1.46054	-0.00257	-0.01101	2.64957	0.47965
1.45882	-0.00286	-0.01091	2.65241	0.47472
1.45711	-0.00283	-0.01147	2.65525	0.47102
1.4554	-0.00294	-0.01177	2.65809	0.46732
1.45369	-0.00282	-0.01197	2.66094	0.46363
1.45199	-0.00302	-0.01174	2.6638	0.45993
1.45029	-0.00306	-0.01213	2.66667	0.45746
1.4486	-0.0029	-0.01177	2.66954	0.45376
1.44691	-0.00274	-0.01167	2.67241	0.45129
1.44522	-0.00289	-0.0117	2.6753	0.4476
1.44354	-0.00312	-0.01214	2.67819	0.44513
1.44186	-0.00328	-0.0126	2.68108	0.44266
1.44019	-0.00312	-0.0122	2.68398	0.4402
1.43852	-0.00319	-0.01201	2.68689	0.43773
1.43685	-0.00304	-0.01166	2.6898	0.4365
1.43519	-0.0031	-0.01186	2.69273	0.43403
1.43353	-0.00316	-0.01235	2.69565	0.43157
1.43187	-0.00328	-0.0127	2.69859	0.43033
1.43022	-0.00339	-0.01248	2.70153	0.42787
1.42857	-0.00356	-0.01245	2.70447	0.42663
1.42693	-0.00349	-0.01239	2.70742	0.42417
1.42529	-0.00345	-0.01263	2.71038	0.42293
1.42365	-0.00321	-0.01247	2.71335	0.42047
1.42202	-0.00315	-0.01238	2.71632	0.41924
1.42039	-0.00311	-0.0125	2.7193	0.41677
1.41876	-0.00316	-0.01242	2.72228	0.4143
1.41714	-0.00323	-0.01245	2.72527	0.41184
1.41553	-0.00329	-0.0122	2.72827	0.4106
1.41391	-0.00314	-0.01204	2.73128	0.40814
1.4123	-0.00326	-0.01219	2.73429	0.40567
1.41069	-0.00318	-0.01209	2.73731	0.40321
1.40909	-0.00327	-0.01229	2.74033	0.39951
1.40749	-0.00325	-0.01232	2.74336	0.39704
1.4059	-0.00335	-0.01224	2.7464	0.39334
1.4043	-0.00338	-0.01204	2.74945	0.39088
1.40271	-0.00332	-0.01174	2.7525	0.38718
1.40113	-0.0034	-0.01191	2.75556	0.38471
1.39955	-0.00349	-0.01212	2.75862	0.38101
1.39797	-0.00361	-0.01231	2.76169	0.37731
1.3964	-0.00354	-0.01253	2.76477	0.37361
1.39483	-0.00341	-0.01253	2.76786	0.36991
1.39326	-0.00341	-0.0123	2.77095	0.36498
1.39169	-0.00346	-0.01205	2.77405	0.36252
1.39013	-0.00357	-0.01197	2.77716	0.35758
1.38858	-0.0035	-0.01213	2.78027	0.35388
1.38702	-0.00351	-0.01254	2.78339	0.35018
1.38547	-0.00346	-0.01257	2.78652	0.34649
1.38393	-0.00343	-0.01269	2.78965	0.34279
1.38239	-0.00336	-0.01254	2.79279	0.33909
1.38085	-0.00345	-0.01274	2.79594	0.33539
1.37931	-0.0033	-0.01268	2.7991	0.33169
1.37778	-0.00322	-0.01257	2.80226	0.32799
1.37625	-0.0031	-0.01254	2.80543	0.32552
1.37472	-0.00321	-0.01257	2.80861	0.32182
1.3732	-0.00316	-0.01243	2.81179	0.31813
1.37168	-0.00314	-0.01218	2.81498	0.31443
1.37017	-0.00318	-0.01194	2.81818	0.31073
1.36865	-0.00324	-0.012	2.82139	0.30826
1.36714	-0.00325	-0.01175	2.8246	0.30456
1.36564	-0.00321	-0.01215	2.82782	0.3021
1.36414	-0.0033	-0.0125	2.83105	0.2984
1.36264	-0.0033	-0.01286	2.83429	0.29593
1.36114	-0.0034	-0.01307	2.83753	0.29346
1.35965	-0.00343	-0.01298	2.84078	0.28977
1.35816	-0.0034	-0.01289	2.84404	0.2873
1.35667	-0.00324	-0.01251	2.8473	0.28483
1.35519	-0.00322	-0.01243	2.85057	0.28237
1.35371	-0.0033	-0.01249	2.85386	0.2799
1.35224	-0.00339	-0.01258	2.85714	0.27744
1.35076	-0.00335	-0.01263	2.86044	0.27497
1.34929	-0.00332	-0.01274	2.86374	0.2725
1.34783	-0.00326	-0.01276	2.86705	0.27004
1.34636	-0.00327	-0.01285	2.87037	0.26757
1.3449	-0.00331	-0.01293	2.8737	0.26634
1.34345	-0.0032	-0.01258	2.87703	0.26387
1.34199	-0.00308	-0.01226	2.88037	0.26141
1.34054	-0.00312	-0.01196	2.88372	0.26017
1.33909	-0.00335	-0.01219	2.88708	0.25771
1.33765	-0.00347	-0.01235	2.89044	0.25647
1.33621	-0.00342	-0.01256	2.89382	0.25401
1.33477	-0.00328	-0.01247	2.8972	0.25154
1.33333	-0.00333	-0.01241	2.90058	0.25031
1.3319	-0.00332	-0.0124	2.90398	0.24784
1.33047	-0.00331	-0.01247	2.90739	0.24661
1.32905	-0.00327	-0.0124	2.9108	0.24538
1.32762	-0.0033	-0.0125	2.91422	0.24291
1.3262	-0.00329	-0.0123	2.91765	0.24168
1.32479	-0.00331	-0.01238	2.92108	0.23921
1.32337	-0.0033	-0.01215	2.92453	0.23798
1.32196	-0.00337	-0.01243	2.92798	0.23674
1.32055	-0.00327	-0.01236	2.93144	0.23428
1.31915	-0.00314	-0.01236	2.93491	0.23305
1.31775	-0.00316	-0.01231	2.93839	0.23181
1.31635	-0.00323	-0.01246	2.94187	0.22935
1.31495	-0.00335	-0.01252	2.94537	0.22811
1.31356	-0.00327	-0.01244	2.94887	0.22688
1.31217	-0.00326	-0.0123	2.95238	0.22565
1.31078	-0.00332	-0.01261	2.9559	0.22318
1.3094	-0.00333	-0.01281	2.95943	0.22195
1.30802	-0.00334	-0.01301	2.96296	0.22072
1.30664	-0.00331	-0.01277	2.96651	0.21825
1.30526	-0.00349	-0.01316	2.97006	0.21702
1.30389	-0.00362	-0.01352	2.97362	0.21578
1.30252	-0.00367	-0.01427	2.97719	0.21455
1.30115	-0.00366	-0.01452	2.98077	0.21332
1.29979	-0.00355	-0.01454	2.98436	0.21208
1.29843	-0.00351	-0.01444	2.98795	0.20962
1.29707	-0.0034	-0.01436	2.99156	0.20838
1.29572	-0.00344	-0.0147	2.99517	0.20715
1.29436	-0.00341	-0.0144	2.99879	0.20592
1.29301	-0.00341	-0.01428	3.00242	0.20469
1.29167	-0.0034	-0.0142	3.00606	0.20345
1.29032	-0.00339	-0.01446	3.00971	0.20345
1.28898	-0.00352	-0.01483	3.01337	0.20222
1.28764	-0.00361	-0.0149	3.01703	0.20099
1.28631	-0.00368	-0.01517	3.02071	0.19975
1.28497	-0.00366	-0.01505	3.02439	0.19852
1.28364	-0.00358	-0.01476	3.02808	0.19852
1.28232	-0.00366	-0.01449	3.03178	0.19729
1.28099	-0.00357	-0.01438	3.0355	0.19605
1.27967	-0.0036	-0.0149	3.03922	0.19605
1.27835	-0.00358	-0.01507	3.04294	0.19482
1.27703	-0.00362	-0.01519	3.04668	0.19482
1.27572	-0.00358	-0.01495	3.05043	0.19482
1.27441	-0.00354	-0.01477	3.05419	0.19359
1.2731	-0.00361	-0.01473	3.05795	0.19359
1.27179	-0.00365	-0.01514	3.06173	0.19359
1.27049	-0.00355	-0.0156	3.06551	0.19359
1.26919	-0.00357	-0.01595	3.06931	0.19359
1.26789	-0.00359	-0.01557	3.07311	0.19236
1.2666	-0.00371	-0.01533	3.07692	0.19236
1.26531	-0.00357	-0.01507	3.08075	0.19359
1.26402	-0.00356	-0.01516	3.08458	0.19359
1.26273	-0.00349	-0.01487	3.08842	0.19359
1.26144	-0.00358	-0.0144	3.09227	0.19359
1.26016	-0.00354	-0.01425	3.09613	0.19359
1.25888	-0.0036	-0.01436	3.1	0.19482
1.25761	-0.00354	-0.01471	3.10388	0.19482
1.25633	-0.00362	-0.01471	3.10777	0.19605
1.25506	-0.00357	-0.01458	3.11167	0.19605
1.25379	-0.00367	-0.01458	3.11558	0.19729
1.25253	-0.00374	-0.01477	3.1195	0.19852
1.25126	-0.00384	-0.01496	3.12343	0.19852
1.25	-0.00381	-0.01492	3.12736	0.19975
1.24874	-0.00381	-0.01451	3.13131	0.20099
1.24748	-0.00375	-0.01427	3.13527	0.20222
1.24623	-0.00374	-0.01423	3.13924	0.20345
1.24498	-0.00371	-0.01444	3.14322	0.20345
1.24373	-0.00369	-0.01474	3.14721	0.20345
1.24248	-0.00369	-0.01506	3.15121	0.20469
1.24124	-0.00363	-0.01543	3.15522	0.20592
1.24	-0.00364	-0.01568	3.15924	0.20715
1.23876			3.16327	0.20715
1.23752			3.16731	0.20838
1.23629			3.17136	0.20962
1.23506			3.17542	0.20962
1.23383			3.17949	0.21085
1.2326			3.18357	0.21085
1.23138			3.18766	0.21085
1.23016			3.19176	0.21085
1.22894			3.19588	0.21085
1.22772			3.2	0.21085
1.22651			3.20413	0.21085
1.2253			3.20828	0.21085
1.22409			3.21244	0.20962
1.22288			3.2166	0.20962
1.22167			3.22078	0.20838
1.22047			3.22497	0.20838
1.21927			3.22917	0.20715
1.21807			3.23338	0.20715
1.21688			3.2376	0.20592
1.21569			3.24183	0.20469
1.2145			3.24607	0.20345
1.21331			3.25033	0.20222
1.21212			3.25459	0.20099
1.21094			3.25887	0.19975
1.20976			3.26316	0.19852
1.20858			3.26746	0.19729
1.2074			3.27177	0.19605
1.20623			3.27609	0.19482
1.20505			3.28042	0.19359
1.20388			3.28477	0.19236
1.20272			3.28912	0.19112
1.20155			3.29349	0.18989
1.20039			3.29787	0.18866
1.19923			3.30226	0.18742
1.19807			3.30667	0.18619
1.19691			3.31108	0.18496
1.19576			3.31551	0.18372
1.19461			3.31995	0.18249
1.19346			3.3244	0.18126
1.19231			3.32886	0.18002
1.19116			3.33333	0.17879
1.19002			3.33782	0.17756
1.18888			3.34232	0.17633
1.18774			3.34683	0.17509
1.1866			3.35135	0.17386
1.18547			3.35589	0.17263
1.18434			3.36043	0.17139
1.18321			3.36499	0.16893
1.18208			3.36957	0.16893
1.18095			3.37415	0.16769
1.17983			3.37875	0.16523
1.17871			3.38336	0.16523
1.17759			3.38798	0.16276
1.17647			3.39261	0.16153
1.17536			3.39726	0.1603
1.17424			3.40192	0.15906
1.17313			3.40659	0.15783
1.17202			3.41128	0.1566
1.17092			3.41598	0.15536
1.16981			3.42069	0.15413
1.16871			3.42541	0.1529
1.16761			3.43015	0.15166
1.16651			3.4349	0.15043
1.16541			3.43967	0.1492
1.16432			3.44444	0.14797
1.16323			3.44924	0.14673
1.16214			3.45404	0.1455
1.16105			3.45886	0.14427
1.15996			3.46369	0.14303
1.15888			3.46853	0.1418
1.1578			3.47339	0.14057
1.15672			3.47826	0.13933
1.15564			3.48315	0.1381
1.15456			3.48805	0.13687
1.15349			3.49296	0.13564
1.15242			3.49788	0.1344
1.15135			3.50282	0.13317
1.15028			3.50778	0.13194
1.14921			3.51275	0.1307
1.14815			3.51773	0.12947
1.14709			3.52273	0.12824
1.14603			3.52774	0.12824
1.14497			3.53276	0.127
1.14391			3.5378	0.12577
1.14286			3.54286	0.12454
1.1418			3.54793	0.1233
1.14075			3.55301	0.1233
1.13971			3.55811	0.12207
1.13866			3.56322	0.12084
1.13761			3.56835	0.11961
1.13657			3.57349	0.11961
1.13553			3.57864	0.11837
1.13449			3.58382	0.11837
1.13346			3.589	0.11714
1.13242			3.5942	0.11591
1.13139			3.59942	0.11591
1.13036			3.60465	0.11467
1.12933			3.6099	0.11467
1.1283			3.61516	0.11344
1.12727			3.62044	0.11344
1.12625			3.62573	0.11221
1.12523			3.63104	0.11097
1.12421			3.63636	0.11097
1.12319			3.6417	0.11221
1.12217			3.64706	0.11344
1.12116			3.65243	0.11221
1.12014			3.65782	0.10851
1.11913			3.66322	0.10727
1.11812			3.66864	0.10727
1.11712			3.67407	0.10727
1.11611			3.67953	0.10604
1.11511			3.68499	0.10604
1.11411			3.69048	0.10604
1.11311			3.69598	0.10481
1.11211			3.70149	0.10481
1.11111			3.70703	0.10358
1.11012			3.71257	0.10358
1.10912			3.71814	0.10358
1.10813			3.72372	0.10358
1.10714			3.72932	0.10234
1.10616			3.73494	0.10234
1.10517			3.74057	0.10234
1.10419			3.74622	0.10111
1.1032			3.75189	0.10111
1.10222			3.75758	0.10111
1.10124			3.76328	0.10111
1.10027			3.769	0.10111
1.09929			3.77473	0.09988
1.09832			3.78049	0.09988
1.09735			3.78626	0.09988
1.09637			3.79205	0.09988
1.09541			3.79786	0.09988
1.09444			3.80368	0.09988
1.09347			3.80952	0.10111
1.09251			3.81538	0.10111
1.09155			3.82126	0.10111
1.09059			3.82716	0.10111
1.08963			3.83308	0.10111
1.08867			3.83901	0.10111
1.08772			3.84496	0.10234
1.08677			3.85093	0.10234
1.08581			3.85692	0.10358
1.08486			3.86293	0.10358
1.08392			3.86895	0.10481
1.08297			3.875	0.10481
1.08202			3.88106	0.10604
1.08108			3.88715	0.10604
1.08014			3.89325	0.10727
1.0792			3.89937	0.10851
1.07826			3.90551	0.10974
1.07732			3.91167	0.11097
1.07639			3.91785	0.11221
1.07546			3.92405	0.11344
1.07452			3.93027	0.11467
1.07359			3.93651	0.11591
1.07266			3.94277	0.11714
1.07174			3.94904	0.11961
1.07081			3.95534	0.12084
1.06989			3.96166	0.1233
1.06897			3.968	0.12454
1.06804			3.97436	0.127
1.06713			3.98074	0.12947
1.06621			3.98714	0.13194
1.06529			3.99356	0.1344
1.06438			4	0.13687
1.06346			4.00646	0.13933
1.06255			4.01294	0.1418
1.06164			4.01945	0.1455
1.06074			4.02597	0.14797
1.05983			4.03252	0.15043
1.05892			4.03909	0.15413
1.05802			4.04568	0.1566
1.05712			4.05229	0.15906
1.05622			4.05892	0.16276
1.05532			4.06557	0.16523
1.05442			4.07225	0.16769
1.05353			4.07895	0.17139
1.05263			4.08567	0.17509
1.05174			4.09241	0.17756
1.05085			4.09917	0.18002
1.04996			4.10596	0.18126
1.04907			4.11277	0.18496
1.04818			4.1196	0.18742
1.0473			4.12646	0.18989
1.04641			4.13333	0.19112
1.04553			--
1.04465			--
1.04377			--
1.04289			--
1.04202			--
1.04114			--
1.04027			--
1.0394			--
1.03853			--
1.03766			--
1.03679			--
1.03592			--
1.03506			--
1.0342			--
1.03333			--
1.03247			--
1.03161			--
1.03076			--
1.0299			--
1.02905			--
1.02819			--
1.02734			--
1.02649			--
1.02564			--
1.02479			--
1.02395			--
1.0231			--
1.02226			--
1.02142			--
1.02058			--
1.01974			--
1.0189			--
1.01806			--
1.01723			--
1.01639			--
1.01556			--
1.01473			--
1.0139			--
1.01307			--
1.01224			--
1.01142			--
1.01059			--
1.00977			--
1.00895			--
1.00813			--
1.00731			--
1.00649			--
1.00568			--
1.00486			--
1.00405			--
1.00324			--
1.00243			--
1.00162			--
1.00081			--
1			--
0.99919			--
0.99839			--
0.99759			--
0.99678			--
0.99598			--
0.99518			--
0.99439			--
0.99359			--
0.99279			--
0.992			--
0.99121			--
0.99042			--
0.98962			--
0.98884			--
0.98805			--
0.98726			--
0.98648			--
0.98569			--
0.98491			--
0.98413			--
0.98335			--
0.98257			--
0.98179			--
0.98101			--
0.98024			--
0.97946			--
0.97869			--
0.97792			--
0.97715			--
0.97638			--
0.97561			--
0.97484			--
0.97408			--
0.97331			--
0.97255			--
0.97179			--
0.97103			--
0.97027			--
0.96951			--
0.96875			--
0.96799			--
0.96724			--
0.96648			--
0.96573			--
0.96498			--
0.96423			--
0.96348			--
0.96273			--
0.96199			--
0.96124			--
0.9605			--
0.95975			--
0.95901			--
0.95827			--
0.95753			--
0.95679			--
0.95605			--
0.95532			--
0.95458			--
0.95385			--
0.95311			--
0.95238			--
0.95165			--
0.95092			--
0.95019			--
0.94946			--
0.94874			--
0.94801			--
0.94729			--
0.94656			--
0.94584			--
0.94512			--
0.9444			--
0.94368			--
0.94297			--
0.94225			--
0.94153			--
0.94082			--
0.94011			--
0.93939			--
0.93868			--
0.93797			--
0.93726			--
0.93656			--
0.93585			--
0.93514			--
0.93444			--
0.93373			--
0.93303			--
0.93233			--
0.93163			--
0.93093			--
0.93023			--
0.92954			--
0.92884			--
0.92814			--
0.92745			--
0.92676			--
0.92606			--
0.92537			--
0.92468			--
0.92399			--
0.92331			--
0.92262			--
0.92193			--
0.92125			--
0.92056			--
0.91988			--
0.9192			--
0.91852			--
0.91784			--
0.91716			--
0.91648			--
0.91581			--
0.91513			--
0.91445			--
0.91378			--
0.91311			--
0.91244			--
0.91176			--
0.91109			--
0.91043			--
0.90976			--
0.90909			--
0.90842			--
0.90776			--
0.9071			--
0.90643			--
0.90577			--
0.90511			--
0.90445			--
0.90379			--
0.90313			--
0.90247			--
0.90182			--
0.90116			--
0.90051			--
0.89985			--
0.8992			--
0.89855			--
0.8979			--
0.89725			--
0.8966			--
0.89595			--
0.89531			--
0.89466			--
0.89402			--
0.89337			--
0.89273			--
0.89209			--
0.89145			--
0.8908			--
0.89017			--
0.88953			--
0.88889			--
0.88825			--
0.88762			--
0.88698			--
0.88635			--
0.88571			--
			--
			--
			--
			--
			--
			--
			--
			--
			--
			--
			--
			--
			--
			--
			--
			--
			--
			--
			--
			--
			--
			--
			--
			--
			--
			--
			--
			--
			--
			--
			--
			--
			--
			--
			--
			--
			--
			--
			--
			--
			--
			--
			--
			--
			--
			--
			--
			--
			--
			--
			--
			--
			--
			--
			--
			--
			--
			--
			--
			--
			--
			--
			--
			--
			--
			--
			--
			--
			--
			--
			--
			--
			--
			--
			--
			--
			--
			--
			--
			--
			--
			--
			--
			--
			--
			--
			--
			--
			--
			--
			--
			--
			--
			--
			--
			--
			--
			--
			--
			--
			--
			--
			--
			--
			--
			--
			--
			--
			--
			--
			--
			--
			--
			--
			--
			--
			--
			--
			--
			--
			--
			--
			--
			--
			--
			--
			--
			--
			--
			--
			--
			--
			--
			--
			--
			--
			--
			--
			--
			--
			--
			--
			--
			--
			--
			--
			--
			--
			--
			--
			--
			--
			--
			--
			--
			--
			--
			--
			--
			--
			--
			--
			--
			--
			--
			--
			--
			--
			--
			--
			--
			--
			--
			--
			--
			--
			--
			--
			--
			--
			--
			--
			--
			--
			--
			--
			--
			--
			--
			--
			--
			--
			--
			--
			--
			--
			--
			--
			--
			--
			--
			--
			--
			--
			--
			--
			--
			--
			--
			--
			--
			--
			--
			--
			--
			--
			--
			--
			--
			--
			--
			--
			--
			--
			--
			--
			--
			--
			--
			--
			--
			--
			--
			--
			--
