# Supplementary material for: Synthesis of model heterojunction interfaces reveals molecular-configuration-dependent photoinduced charge transfer
Source: Nat Chem. 2024 Aug 20;16(9):1453–61. doi: 10.1038/s41557-024-01578-x (PMC11374675; doi:10.1038/s41557-024-01578-x)
Supplement: Supplementary file 3 — Source data. [file 41557_2024_1578_MOESM3_ESM.zip › Fig2B.xlsx]

## Sheet: Sheet1
6.7027	--	--	--	--
6.66667	--	--	--	--
6.63102	--	--	--	--
6.59574	--	--	--	--
6.56085	--	--	--	--
6.52632	--	--	--	--
6.49215	--	--	--	--
6.45833	--	--	--	--
6.42487	--	--	--	--
6.39175	--	--	--	--
6.35897	--	--	--	--
6.32653	--	--	--	--
6.29442	--	--	--	--
6.26263	--	--	--	--
6.23116	--	--	--	--
6.2	--	--	--	--
6.16915	--	--	--	--
6.13861	--	--	--	--
6.10837	--	--	--	--
6.07843	--	--	--	--
6.04878	--	--	--	--
6.01942	--	--	--	--
5.99034	--	--	--	--
5.96154	--	--	--	--
5.93301	--	--	--	--
5.90476	--	--	--	--
5.87678	--	--	--	--
5.84906	--	--	--	--
5.8216	--	--	--	--
5.79439	--	--	--	--
5.76744	--	--	--	--
5.74074	--	--	--	--
5.71429	--	--	--	--
5.68807	--	--	--	--
5.6621	--	--	--	--
5.63636	--	--	--	--
5.61086	--	--	--	--
5.58559	--	--	--	--
5.56054	--	--	--	--
5.53571	--	--	--	--
5.51111	--	--	--	--
5.48673	--	--	--	--
5.46256	--	--	--	--
5.4386	--	--	--	--
5.41485	--	--	--	--
5.3913	--	--	--	--
5.36797	--	--	--	--
5.34483	--	--	--	--
5.32189	--	--	--	--
5.29915	--	--	--	--
5.2766	--	--	--	--
5.25424	--	--	--	--
5.23207	--	--	--	--
5.21008	--	--	--	--
5.18828	--	--	--	--
5.16667	--	--	--	--
5.14523	--	--	--	--
5.12397	--	--	--	--
5.10288	--	--	--	--
5.08197	--	--	--	--
5.06122	--	--	--	--
5.04065	--	--	--	--
5.02024	--	--	--	--
5	--	--	--	--
4.97992	--	--	--	--
4.96	--	--	--	--
4.94024	--	--	--	--
4.92063	--	--	--	--
4.90119	--	--	--	--
4.88189	--	--	--	--
4.86275	--	--	--	--
4.84375	--	--	--	--
4.8249	--	--	--	--
4.8062	--	--	--	--
4.78764	--	--	--	--
4.76923	--	--	--	--
4.75096	--	--	--	--
4.73282	--	--	--	--
4.71483	--	--	--	--
4.69697	--	--	--	--
4.67925	--	--	--	--
4.66165	--	--	--	--
4.64419	--	--	--	--
4.62687	--	--	--	--
4.60967	--	--	--	--
4.59259	--	--	--	--
4.57565	--	--	--	--
4.55882	--	--	--	--
4.54212	--	--	--	--
4.52555	--	--	--	--
4.50909	--	--	--	--
4.49275	--	--	--	--
4.47653	--	--	--	--
4.46043	--	--	--	--
4.44444	--	--	--	--
4.42857	--	--	--	--
4.41281	--	--	--	--
4.39716	--	--	--	--
4.38163	--	--	--	--
4.3662	--	--	--	--
4.35088	--	--	--	--
4.33566	--	--	--	--
4.32056	--	--	--	--
4.30556	--	--	--	--
4.29066	--	--	--	--
4.27586	--	--	--	--
4.26117	--	--	--	--
4.24658	--	--	--	--
4.23208	--	--	--	--
4.21769	--	--	--	--
4.20339	--	--	--	--
4.18919	--	--	--	--
4.17508	--	--	--	--
4.16107	--	--	--	--
4.14716	--	--	--	--
4.13333	0.05818	0.19876	0.29999	0.10507
4.1196	0.05629	0.19704	0.29823	0.10487
4.10596	0.05424	0.195	0.29607	0.1046
4.09241	0.05246	0.19308	0.29488	0.10417
4.07895	0.05101	0.19041	0.29291	0.10319
4.06557	0.04943	0.18775	0.29093	0.10253
4.05229	0.04826	0.18566	0.28893	0.10243
4.03909	0.04722	0.18385	0.28733	0.10232
4.02597	0.04648	0.18245	0.286	0.10191
4.01294	0.04584	0.18028	0.28368	0.10125
4	0.04542	0.17895	0.28102	0.10069
3.98714	0.04524	0.17744	0.2798	0.10001
3.97436	0.04517	0.17516	0.27923	0.09908
3.96166	0.04507	0.17417	0.27862	0.09817
3.94904	0.04475	0.17281	0.27573	0.09723
3.93651	0.04431	0.17249	0.27333	0.09621
3.92405	0.04387	0.17088	0.27176	0.09579
3.91167	0.04332	0.16883	0.27008	0.09515
3.89937	0.04299	0.16791	0.26809	0.09451
3.88715	0.04248	0.16636	0.26659	0.09363
3.875	0.0421	0.16632	0.26483	0.09319
3.86293	0.04152	0.16637	0.26353	0.09266
3.85093	0.04121	0.16704	0.26135	0.09249
3.83901	0.04079	0.16652	0.26052	0.09236
3.82716	0.04073	0.16683	0.26089	0.09353
3.81538	0.04053	0.16642	0.25984	0.09372
3.80368	0.04004	0.16656	0.25875	0.09388
3.79205	0.03953	0.16595	0.25723	0.09331
3.78049	0.03934	0.16596	0.25703	0.09327
3.769	0.03907	0.16652	0.25658	0.09332
3.75758	0.03896	0.16612	0.25555	0.09312
3.74622	0.03854	0.16619	0.25462	0.09326
3.73494	0.03882	0.16556	0.25358	0.09333
3.72372	0.03864	0.16566	0.2527	0.09329
3.71257	0.03857	0.16569	0.25232	0.09343
3.70149	0.038	0.16536	0.25156	0.09363
3.69048	0.03809	0.16621	0.25298	0.09432
3.67953	0.03794	0.16689	0.25379	0.09465
3.66864	0.03801	0.16833	0.25624	0.09556
3.65782	0.03738	0.16904	0.25616	0.09597
3.64706	0.03705	0.16951	0.25641	0.09631
3.63636	0.03665	0.17012	0.2566	0.09643
3.62573	0.03671	0.17072	0.25799	0.09688
3.61516	0.03674	0.17233	0.2598	0.09779
3.60465	0.03723	0.17399	0.26211	0.09862
3.5942	0.03764	0.17531	0.26419	0.09996
3.58382	0.03865	0.1773	0.26735	0.10118
3.57349	0.03963	0.17949	0.27007	0.10259
3.56322	0.04093	0.18171	0.27369	0.10372
3.55301	0.04208	0.18352	0.27698	0.10516
3.54286	0.04343	0.18558	0.28165	0.10644
3.53276	0.04437	0.18774	0.28518	0.10775
3.52273	0.04517	0.1905	0.28936	0.10901
3.51275	0.04539	0.19322	0.2927	0.11058
3.50282	0.04524	0.19614	0.29682	0.11212
3.49296	0.04485	0.19886	0.30173	0.11378
3.48315	0.04421	0.20219	0.30658	0.11555
3.47339	0.04379	0.20538	0.31078	0.1174
3.46369	0.04346	0.20863	0.31392	0.11925
3.45404	0.04366	0.21142	0.31757	0.12102
3.44444	0.04423	0.21498	0.32248	0.12335
3.4349	0.0451	0.21861	0.32758	0.12575
3.42541	0.04624	0.22191	0.33201	0.12797
3.41598	0.04776	0.22551	0.33646	0.12973
3.40659	0.04938	0.2286	0.34154	0.13119
3.39726	0.05144	0.23244	0.34657	0.13284
3.38798	0.0536	0.23615	0.35227	0.13461
3.37875	0.05547	0.24016	0.3571	0.13663
3.36957	0.05669	0.24476	0.36291	0.13873
3.36043	0.057	0.24911	0.3678	0.14087
3.35135	0.05668	0.25386	0.373	0.14319
3.34232	0.05522	0.25741	0.37693	0.14519
3.33333	0.05283	0.26245	0.38198	0.14842
3.3244	0.04973	0.26702	0.38619	0.15126
3.31551	0.04647	0.27149	0.39052	0.15444
3.30667	0.04306	0.27396	0.39253	0.15619
3.29787	0.03983	0.27644	0.39417	0.15812
3.28912	0.03684	0.27885	0.39495	0.15979
3.28042	0.03442	0.2812	0.39602	0.16153
3.27177	0.03235	0.2835	0.39755	0.16322
3.26316	0.03072	0.28591	0.39939	0.16521
3.25459	0.02938	0.28764	0.40059	0.16715
3.24607	0.02831	0.28895	0.40116	0.16905
3.2376	0.02739	0.2899	0.40158	0.17052
3.22917	0.02673	0.29129	0.40267	0.17178
3.22078	0.02617	0.29251	0.40381	0.17314
3.21244	0.02589	0.29346	0.40484	0.17459
3.20413	0.02567	0.29424	0.40553	0.17606
3.19588	0.02552	0.29472	0.40639	0.17731
3.18766	0.02511	0.29579	0.40707	0.17851
3.17949	0.02439	0.29625	0.40747	0.17962
3.17136	0.02344	0.29641	0.40715	0.18063
3.16327	0.02237	0.29568	0.40678	0.18121
3.15522	0.02153	0.2956	0.40676	0.18189
3.14721	0.02088	0.29522	0.40622	0.18227
3.13924	0.02026	0.29506	0.40563	0.18285
3.13131	0.01971	0.2944	0.40432	0.18346
3.12343	0.01935	0.29414	0.40405	0.18412
3.11558	0.01918	0.29311	0.40328	0.18442
3.10777	0.01901	0.29187	0.40216	0.1844
3.1	0.01895	0.29036	0.40093	0.18447
3.09227	0.01917	0.28953	0.40035	0.18461
3.08458	0.01948	0.28858	0.4	0.18476
3.07692	0.01961	0.28712	0.39877	0.18443
3.06931	0.01965	0.28539	0.39704	0.18424
3.06173	0.01986	0.28361	0.39558	0.18394
3.05419	0.02028	0.28226	0.39463	0.18412
3.04668	0.02066	0.28107	0.3937	0.18378
3.03922	0.021	0.27957	0.39232	0.18341
3.03178	0.02139	0.27793	0.39082	0.18277
3.02439	0.02182	0.27635	0.38921	0.18227
3.01703	0.02239	0.275	0.38764	0.1818
3.00971	0.02304	0.27342	0.38562	0.18137
3.00242	0.02383	0.2713	0.38349	0.18087
2.99517	0.02486	0.26949	0.38159	0.18034
2.98795	0.02615	0.26743	0.37978	0.1797
2.98077	0.0278	0.26521	0.37772	0.17916
2.97362	0.02975	0.26243	0.37528	0.1785
2.96651	0.03198	0.26	0.37248	0.17757
2.95943	0.03468	0.25777	0.36993	0.17656
2.95238	0.03774	0.25547	0.36759	0.17555
2.94537	0.04104	0.25325	0.36533	0.17444
2.93839	0.04443	0.25082	0.36292	0.17303
2.93144	0.0479	0.24851	0.36063	0.17137
2.92453	0.05163	0.24607	0.35848	0.1697
2.91765	0.05529	0.2437	0.35664	0.16815
2.9108	0.05899	0.24141	0.35459	0.16644
2.90398	0.06233	0.23939	0.35255	0.16467
2.8972	0.06533	0.23734	0.35018	0.16243
2.89044	0.06782	0.23539	0.34784	0.16001
2.88372	0.06985	0.23326	0.34547	0.15751
2.87703	0.07139	0.23139	0.34332	0.15498
2.87037	0.07233	0.2298	0.341	0.15226
2.86374	0.07285	0.22808	0.33855	0.14952
2.85714	0.07318	0.22649	0.33535	0.14659
2.85057	0.07336	0.22475	0.33182	0.14368
2.84404	0.07372	0.22349	0.32819	0.14065
2.83753	0.07424	0.22208	0.32482	0.13774
2.83105	0.07524	0.22044	0.32094	0.13465
2.8246	0.07671	0.21827	0.31668	0.13129
2.81818	0.07914	0.21659	0.31242	0.12802
2.81179	0.08252	0.21517	0.30856	0.12491
2.80543	0.08707	0.21369	0.30467	0.12185
2.7991	0.09282	0.21196	0.30085	0.11867
2.79279	0.10001	0.21006	0.29756	0.11538
2.78652	0.10854	0.2089	0.29531	0.11233
2.78027	0.11829	0.20777	0.29358	0.10922
2.77405	0.1293	0.20726	0.29261	0.10626
2.76786	0.14142	0.20663	0.29239	0.10313
2.76169	0.15466	0.2064	0.29316	0.10016
2.75556	0.16837	0.20651	0.29496	0.09731
2.74945	0.18235	0.20754	0.29798	0.09473
2.74336	0.1962	0.20931	0.30208	0.09241
2.73731	0.20954	0.21141	0.30722	0.09023
2.73128	0.22181	0.21362	0.31271	0.08815
2.72527	0.23257	0.21622	0.31898	0.08613
2.7193	0.24148	0.2195	0.32568	0.08432
2.71335	0.24805	0.22327	0.33305	0.08273
2.70742	0.25199	0.22734	0.34039	0.08103
2.70153	0.25321	0.23167	0.34765	0.07952
2.69565	0.252	0.23632	0.35477	0.078
2.6898	0.24826	0.24106	0.36109	0.07669
2.68398	0.24238	0.2457	0.36674	0.07538
2.67819	0.23506	0.25035	0.37136	0.07424
2.67241	0.22701	0.25473	0.37513	0.07318
2.66667	0.219	0.25861	0.37741	0.07208
2.66094	0.21166	0.26174	0.37802	0.07087
2.65525	0.2058	0.26459	0.37741	0.06971
2.64957	0.20193	0.26693	0.37592	0.06888
2.64392	0.20065	0.26896	0.37385	0.06814
2.6383	0.20214	0.27062	0.3714	0.06759
2.6327	0.20699	0.27223	0.36854	0.06702
2.62712	0.2151	0.27359	0.36611	0.06645
2.62156	0.2267	0.27459	0.36402	0.06592
2.61603	0.2416	0.2755	0.36312	0.06533
2.61053	0.25981	0.27676	0.36355	0.06498
2.60504	0.28132	0.27839	0.36557	0.06456
2.59958	0.30609	0.28088	0.3696	0.06424
2.59414	0.33375	0.2839	0.37531	0.06389
2.58873	0.3637	0.28784	0.3835	0.06374
2.58333	0.39588	0.29242	0.39364	0.06361
2.57796	0.43044	0.29846	0.40642	0.06361
2.57261	0.46713	0.30546	0.42114	0.06346
2.56729	0.50486	0.31398	0.43875	0.0633
2.56198	0.54227	0.32329	0.4584	0.0631
2.5567	0.57822	0.33404	0.48012	0.06305
2.55144	0.61092	0.34599	0.50307	0.06313
2.5462	0.63875	0.35859	0.5274	0.06323
2.54098	0.66067	0.37241	0.55305	0.06337
2.53579	0.67492	0.38671	0.57944	0.06354
2.53061	0.68001	0.40219	0.60567	0.06367
2.52546	0.67542	0.41761	0.63075	0.06388
2.52033	0.66045	0.43252	0.65428	0.06387
2.51521	0.63597	0.44707	0.67544	0.06402
2.51012	0.60284	0.46098	0.69374	0.06398
2.50505	0.56376	0.47397	0.70797	0.06416
2.5	0.52081	0.48513	0.71766	0.06426
2.49497	0.47739	0.49457	0.72245	0.06446
2.48996	0.43557	0.5018	0.72211	0.06479
2.48497	0.39747	0.50689	0.71695	0.06499
2.48	0.36432	0.50972	0.70749	0.06534
2.47505	0.3369	0.51056	0.69413	0.06549
2.47012	0.3155	0.50937	0.67766	0.0658
2.46521	0.3	0.50611	0.65832	0.06593
2.46032	0.29087	0.50135	0.63726	0.06614
2.45545	0.28794	0.49542	0.61559	0.06627
2.45059	0.29103	0.48874	0.59475	0.06666
2.44576	0.29966	0.48182	0.57519	0.06698
2.44094	0.31329	0.47485	0.55769	0.06747
2.43615	0.33154	0.46769	0.54196	0.06761
2.43137	0.35403	0.46084	0.52938	0.06782
2.42661	0.38059	0.45501	0.52023	0.06818
2.42188	0.41103	0.45074	0.51518	0.06877
2.41715	0.44463	0.44769	0.51393	0.06932
2.41245	0.48161	0.44606	0.51637	0.06963
2.40777	0.52152	0.44597	0.52266	0.06999
2.4031	0.56459	0.44797	0.53251	0.07046
2.39845	0.61079	0.4515	0.54611	0.071
2.39382	0.66064	0.45683	0.56312	0.07157
2.38921	0.71378	0.46388	0.58386	0.07197
2.38462	0.76851	0.47313	0.60749	0.07243
2.38004	0.8228	0.48405	0.63351	0.0729
2.37548	0.87478	0.49666	0.66198	0.07361
2.37094	0.92116	0.51065	0.69287	0.07426
2.36641	0.95941	0.52568	0.72541	0.07464
2.3619	0.98571	0.54195	0.75922	0.07496
2.35741	0.99992	0.55888	0.79423	0.07559
2.35294	1	0.57664	0.83028	0.07641
2.34848	0.98395	0.59444	0.8662	0.07719
2.34405	0.94852	0.61194	0.90019	0.07787
2.33962	0.89476	0.62864	0.93166	0.07872
2.33522	0.82585	0.6433	0.95787	0.07946
2.33083	0.74745	0.65642	0.97889	0.08022
2.32645	0.66413	0.66735	0.99284	0.08081
2.3221	0.57897	0.67567	1	0.08143
2.31776	0.4968	0.68029	0.99866	0.08209
2.31343	0.42222	0.68143	0.9892	0.08299
2.30912	0.35429	0.67921	0.97149	0.08411
2.30483	0.29205	0.67293	0.9449	0.0851
2.30056	0.23626	0.66252	0.91104	0.08604
2.2963	0.18885	0.64813	0.87137	0.0868
2.29205	0.15032	0.63142	0.82884	0.08768
2.28782	0.11939	0.61269	0.78506	0.08846
2.28361	0.09496	0.5934	0.742	0.08938
2.27941	0.07537	0.57268	0.69997	0.09008
2.27523	0.05994	0.55176	0.66037	0.09087
2.27106	0.04726	0.52988	0.62237	0.09156
2.26691	0.03729	0.50841	0.58702	0.0925
2.26277	0.02912	0.48614	0.55346	0.09336
2.25865	0.02286	0.46425	0.52291	0.09444
2.25455	0.0179	0.44302	0.49557	0.09566
2.25045	0.0141	0.4231	0.47169	0.09701
2.24638	0.01093	0.40356	0.45062	0.09828
2.24231	0.00836	0.3845	0.43229	0.09927
2.23827	0.00633	0.36635	0.41696	0.10026
2.23423	0.00494	0.34967	0.40418	0.10147
2.23022	0.00388	0.33412	0.39348	0.1027
2.22621	0.00304	0.31942	0.38465	0.10392
2.22222	0.0022	0.30558	0.37762	0.10492
2.21825	0.00157	0.29269	0.3722	0.1062
2.21429	0.00109	0.28104	0.36802	0.10747
2.21034	0.00081699	0.27059	0.3651	0.10893
2.20641	0.000489653	0.26099	0.36291	0.11006
2.20249	0.000236594	0.25215	0.3614	0.11136
2.19858	1.60745e-05	0.24387	0.36057	0.11265
2.19469	-2.52545e-05	0.23641	0.36067	0.11422
2.19081	-8.49331e-05	0.22972	0.36158	0.11576
2.18695	-0.000133083	0.22411	0.36303	0.11741
2.1831	-0.000190402	0.21933	0.36514	0.11893
2.17926	-0.000240883	0.21524	0.36721	0.12047
2.17544	-0.000360042	0.21159	0.3693	0.12202
2.17163	-0.00041711	0.20859	0.37171	0.12377
2.16783	-0.000481151	0.20602	0.37448	0.1254
2.16405	-0.000485707	0.2039	0.37773	0.12716
2.16028	-0.000625831	0.20218	0.38056	0.12893
2.15652	-0.000696832	0.20111	0.38373	0.13088
2.15278	-0.00074929	0.20033	0.3872	0.13265
2.14905	-0.000751326	0.1997	0.39074	0.13432
2.14533	-0.000812959	0.19922	0.39415	0.13581
2.14162	-0.001	0.19889	0.39744	0.13723
2.13793	-0.00115	0.19895	0.40116	0.13896
2.13425	-0.00125	0.19933	0.40498	0.1408
2.13058	-0.00122	0.2002	0.409	0.14288
2.12693	-0.0012	0.20121	0.41294	0.14491
2.12329	-0.00125	0.20229	0.41721	0.14715
2.11966	-0.0013	0.20351	0.42156	0.14945
2.11604	-0.00129	0.20508	0.42609	0.1518
2.11244	-0.00127	0.20666	0.43062	0.15413
2.10884	-0.00134	0.20852	0.43503	0.15637
2.10526	-0.00138	0.21031	0.43953	0.15865
2.10169	-0.00142	0.21248	0.44418	0.161
2.09814	-0.00141	0.2148	0.44899	0.1635
2.09459	-0.00128	0.21773	0.45387	0.16616
2.09106	-0.00114	0.22061	0.4588	0.16879
2.08754	-0.000974716	0.22336	0.46395	0.1713
2.08403	-0.000999955	0.22591	0.4693	0.1737
2.08054	-0.00111	0.22853	0.47443	0.17603
2.07705	-0.00119	0.23162	0.47964	0.1787
2.07358	-0.00129	0.23451	0.48461	0.18143
2.07012	-0.0012	0.23758	0.4899	0.18436
2.06667	-0.0012	0.24058	0.49522	0.18711
2.06323	-0.00115	0.24375	0.50077	0.18977
2.0598	-0.00122	0.24704	0.50637	0.19251
2.05638	-0.00117	0.25021	0.51195	0.19521
2.05298	-0.00113	0.25327	0.51753	0.19795
2.04959	-0.00103	0.25663	0.52333	0.20059
2.0462	-0.000959811	0.2602	0.52923	0.20323
2.04283	-0.00088886	0.26415	0.53544	0.20598
2.03947	-0.000925195	0.26753	0.5414	0.20866
2.03612	-0.000913455	0.27107	0.54744	0.21137
2.03279	-0.000922851	0.27463	0.55346	0.21398
2.02946	-0.000911661	0.27863	0.55953	0.21662
2.02614	-0.00106	0.28234	0.56532	0.21914
2.02284	-0.00119	0.28612	0.57118	0.22173
2.01954	-0.00121	0.28981	0.57736	0.22435
2.01626	-0.00121	0.2937	0.58357	0.22702
2.01299	-0.00115	0.29777	0.58969	0.22962
2.00972	-0.00105	0.30216	0.59568	0.23219
2.00647	-0.00088224	0.30653	0.6016	0.23476
2.00323	-0.000726149	0.31098	0.60779	0.23751
2	-0.000572546	0.31551	0.61407	0.24014
1.99678	-0.000588492	0.32014	0.6201	0.24266
1.99357	-0.000668892	0.32449	0.62581	0.24499
1.99037	-0.000698849	0.32886	0.63131	0.24757
1.98718	-0.000609366	0.33367	0.63732	0.25019
1.984	-0.00056364	0.33852	0.64292	0.2527
1.98083	-0.00064602	0.34343	0.64849	0.25519
1.97767	-0.000650721	0.34816	0.65409	0.25784
1.97452	-0.00057937	0.35328	0.65993	0.26064
1.97138	-0.000446348	0.35852	0.66561	0.26365
1.96825	-0.0005238	0.36373	0.67087	0.26654
1.96513	-0.000695497	0.3688	0.67552	0.26931
1.96203	-0.000821915	0.37368	0.67998	0.27194
1.95893	-0.000808701	0.37891	0.68478	0.27479
1.95584	-0.000623306	0.38458	0.68991	0.278
1.95276	-0.000593295	0.39042	0.69503	0.28133
1.94969	-0.000570529	0.39589	0.69952	0.28465
1.94662	-0.000641487	0.40145	0.70411	0.28806
1.94357	-0.000692121	0.40698	0.70867	0.29163
1.94053	-0.000683079	0.41287	0.71316	0.29536
1.9375	-0.000660192	0.41865	0.7179	0.29927
1.93448	-0.000591365	0.42481	0.72275	0.30324
1.93146	-0.000625635	0.43115	0.72779	0.30744
1.92846	-0.000701114	0.43723	0.73215	0.31145
1.92547	-0.000778974	0.4438	0.73688	0.31591
1.92248	-0.000666871	0.45029	0.74166	0.32044
1.9195	-0.000522725	0.45726	0.74653	0.32533
1.91654	-0.000417191	0.46412	0.75136	0.33039
1.91358	-0.000430805	0.47085	0.75627	0.33552
1.91063	-0.000527094	0.47752	0.76142	0.34086
1.90769	-0.000685448	0.48378	0.7662	0.34612
1.90476	-0.000784334	0.49019	0.77105	0.35183
1.90184	-0.000820966	0.49676	0.77625	0.3576
1.89893	-0.000609997	0.50372	0.78202	0.36369
1.89602	-0.0005894	0.51058	0.78727	0.36976
1.89313	-0.000515945	0.51738	0.79278	0.37612
1.89024	-0.000541061	0.52428	0.79843	0.38257
1.88737	-0.000453804	0.53117	0.80454	0.38907
1.8845	-0.000327685	0.53804	0.81049	0.39566
1.88164	-0.000323165	0.54446	0.81626	0.40211
1.87879	-0.00020397	0.55108	0.82226	0.40881
1.87595	-0.00015824	0.5578	0.82881	0.41547
1.87311	-0.000165078	0.56404	0.83522	0.42221
1.87029	-0.000220043	0.57026	0.8418	0.42891
1.86747	-0.000355091	0.57601	0.84807	0.43561
1.86466	-0.000435553	0.58157	0.85447	0.44217
1.86186	-0.000453955	0.58768	0.86111	0.44881
1.85907	-0.000440204	0.5934	0.8675	0.45533
1.85629	-0.00026589	0.59975	0.87462	0.46186
1.85351	-0.000286642	0.60548	0.88159	0.468
1.85075	-0.000261458	0.61151	0.88862	0.47411
1.84799	-0.00029591	0.61752	0.8953	0.48
1.84524	-0.000185736	0.62332	0.90173	0.48599
1.8425	-4.1282e-05	0.6289	0.90864	0.49184
1.83976	-4.58639e-06	0.63405	0.91525	0.49737
1.83704	-8.94525e-05	0.6389	0.92177	0.50218
1.83432	-0.000183402	0.64388	0.92795	0.50655
1.83161	-0.000245289	0.64907	0.93391	0.51067
1.82891	-0.000220054	0.65438	0.93957	0.51445
1.82622	-0.000240738	0.65969	0.94486	0.51759
1.82353	-0.000279776	0.66454	0.95012	0.52038
1.82085	-0.000357897	0.66886	0.95479	0.52265
1.81818	-0.000224874	0.67355	0.95967	0.52466
1.81552	-0.000201908	0.67779	0.96384	0.52606
1.81287	-0.000160612	0.68236	0.96764	0.52729
1.81022	-0.000309694	0.68625	0.97075	0.52812
1.80758	-0.000284458	0.69026	0.97371	0.52865
1.80495	-0.000240868	0.6945	0.97612	0.52896
1.80233	-0.000220282	0.69869	0.97771	0.52878
1.79971	-0.000252448	0.70379	0.97854	0.52817
1.7971	-0.000321221	0.70805	0.97958	0.52754
1.7945	-0.000346208	0.71284	0.98048	0.52715
1.79191	-0.00027273	0.71691	0.98054	0.52665
1.78932	-0.000226788	0.72121	0.9797	0.52563
1.78674	-0.000190246	0.72511	0.97819	0.5244
1.78417	-0.000190224	0.72958	0.97619	0.523
1.78161	-0.000272771	0.73372	0.97423	0.52218
1.77905	-0.000357369	0.73773	0.97148	0.52146
1.7765	-0.0004535	0.7415	0.96837	0.5211
1.77396	-0.000531323	0.74586	0.96431	0.52051
1.77143	-0.000519992	0.75048	0.95994	0.52009
1.7689	-0.000634555	0.75507	0.95534	0.51966
1.76638	-0.000620383	0.75989	0.9506	0.51941
1.76387	-0.00075051	0.76496	0.94516	0.51938
1.76136	-0.000688719	0.77018	0.93978	0.51993
1.75887	-0.000790076	0.77527	0.93361	0.52082
1.75637	-0.00070543	0.78064	0.92787	0.5223
1.75389	-0.000805512	0.78614	0.92226	0.52396
1.75141	-0.000809923	0.79195	0.91604	0.52559
1.74894	-0.000830689	0.79824	0.90993	0.52759
1.74648	-0.000769038	0.80502	0.9036	0.5303
1.74402	-0.000772933	0.81198	0.89802	0.53337
1.74157	-0.000781845	0.81833	0.89192	0.53691
1.73913	-0.000803124	0.82503	0.88568	0.54055
1.73669	-0.000933873	0.83179	0.87918	0.54493
1.73427	-0.00105	0.83937	0.87318	0.55001
1.73184	-0.00104	0.847	0.86775	0.55575
1.72943	-0.000917036	0.85496	0.86261	0.56189
1.72702	-0.000938107	0.86254	0.85789	0.56813
1.72462	-0.00105	0.86997	0.8535	0.57503
1.72222	-0.00115	0.87781	0.84928	0.5827
1.71983	-0.00115	0.88505	0.84527	0.5906
1.71745	-0.00116	0.89234	0.84144	0.59924
1.71508	-0.00121	0.89932	0.83833	0.60834
1.71271	-0.00123	0.90739	0.83579	0.61812
1.71034	-0.00124	0.91475	0.83339	0.62809
1.70799	-0.00108	0.92168	0.83191	0.63906
1.70564	-0.00109	0.92812	0.83005	0.65044
1.7033	-0.0011	0.93489	0.82936	0.66249
1.70096	-0.00112	0.94146	0.8291	0.67532
1.69863	-0.00124	0.94735	0.82923	0.6885
1.69631	-0.00129	0.95332	0.8299	0.70284
1.69399	-0.00147	0.95893	0.83072	0.71681
1.69168	-0.00139	0.96481	0.83322	0.73244
1.68937	-0.00133	0.96992	0.83529	0.74784
1.68707	-0.00131	0.97496	0.83777	0.764
1.68478	-0.00142	0.97899	0.83963	0.77962
1.6825	-0.00149	0.98265	0.84256	0.79633
1.68022	-0.00154	0.98638	0.84558	0.81346
1.67794	-0.00162	0.98933	0.84947	0.83101
1.67568	-0.0017	0.9921	0.8528	0.84822
1.67341	-0.00156	0.99417	0.85731	0.8657
1.67116	-0.00158	0.99644	0.86195	0.88288
1.66891	-0.00174	0.998	0.86768	0.89993
1.66667	-0.00188	0.99883	0.87353	0.91619
1.66443	-0.00183	0.99912	0.87914	0.93172
1.6622	-0.00173	0.99974	0.88469	0.94615
1.65997	-0.00169	1	0.89004	0.95952
1.65775	-0.00172	0.99996	0.89552	0.97103
1.65554	-0.0016	0.99909	0.90097	0.98047
1.65333	-0.00178	0.99752	0.90587	0.98845
1.65113	-0.0019	0.99606	0.91123	0.99513
1.64894	-0.00198	0.99405	0.91564	0.99888
1.64675	-0.00189	0.99203	0.92026	1
1.64456	-0.00177	0.98852	0.92419	0.9973
1.64238	-0.00189	0.98449	0.92736	0.99199
1.64021	-0.00195	0.97938	0.92954	0.98324
1.63804	-0.00189	0.97409	0.93115	0.9713
1.63588	-0.00186	0.9673	0.93227	0.95657
1.63373	-0.0018	0.96038	0.93256	0.93741
1.63158	-0.00181	0.95115	0.93114	0.91601
1.62943	-0.00171	0.94203	0.92881	0.89267
1.6273	-0.00163	0.93162	0.92602	0.86788
1.62516	-0.00187	0.92139	0.92122	0.84023
1.62304	-0.002	0.90903	0.91531	0.81049
1.62092	-0.00207	0.89523	0.90749	0.77978
1.6188	-0.00196	0.88033	0.90022	0.74902
1.61669	-0.00207	0.86398	0.89066	0.71766
1.61458	-0.00212	0.84688	0.87969	0.68612
1.61248	-0.00203	0.82843	0.86683	0.65429
1.61039	-0.00188	0.80967	0.85465	0.6236
1.6083	-0.00189	0.78962	0.84063	0.59318
1.60622	-0.00195	0.76898	0.8254	0.5642
1.60414	-0.00192	0.74752	0.80832	0.53607
1.60207	-0.00183	0.72561	0.79062	0.50928
1.6	-0.00168	0.7025	0.77136	0.48344
1.59794	-0.0017	0.67992	0.75245	0.45918
1.59588	-0.00183	0.65641	0.73163	0.43599
1.59383	-0.00219	0.63367	0.71077	0.41438
1.59178	-0.0024	0.60956	0.68878	0.39367
1.58974	-0.00243	0.58681	0.66728	0.37511
1.58771	-0.00232	0.56431	0.64581	0.35785
1.58568	-0.0022	0.54277	0.62401	0.34175
1.58365	-0.00202	0.52131	0.60216	0.32696
1.58163	-0.00202	0.49941	0.57986	0.31309
1.57962	-0.00185	0.47913	0.5586	0.30033
1.57761	-0.00209	0.45845	0.53725	0.28789
1.5756	-0.00199	0.43966	0.5166	0.27632
1.5736	-0.00225	0.42008	0.49498	0.26579
1.57161	-0.00221	0.40263	0.47508	0.25652
1.56962	-0.0024	0.38588	0.45583	0.24813
1.56764	-0.00222	0.37087	0.43804	0.24065
1.56566	-0.0022	0.35566	0.41976	0.23317
1.56368	-0.00209	0.34074	0.40262	0.22613
1.56171	-0.00216	0.32587	0.38616	0.21934
1.55975	-0.00227	0.31237	0.37094	0.21313
1.55779	-0.00242	0.29961	0.35548	0.20771
1.55583	-0.00263	0.28761	0.34041	0.20206
1.55388	-0.00246	0.27562	0.3255	0.19696
1.55194	-0.00233	0.26345	0.31166	0.19191
1.55	-0.00206	0.25315	0.29832	0.18762
1.54806	-0.00219	0.24381	0.28695	0.18359
1.54613	-0.00222	0.23478	0.27529	0.17942
1.54421	-0.00228	0.22563	0.26487	0.17592
1.54229	-0.00218	0.21622	0.25356	0.17236
1.54037	-0.00205	0.20877	0.24447	0.16918
1.53846	-0.00211	0.2007	0.23492	0.16525
1.53656	-0.00231	0.19356	0.22661	0.16159
1.53465	-0.00238	0.18662	0.21763	0.15833
1.53276	-0.00215	0.18041	0.20964	0.1553
1.53086	-0.00201	0.17405	0.20149	0.15221
1.52898	-0.00199	0.16705	0.194	0.14914
1.52709	-0.00208	0.16103	0.18701	0.14646
1.52522	-0.00215	0.15555	0.17975	0.14349
1.52334	-0.00242	0.15051	0.17242	0.1404
1.52147	-0.00248	0.14546	0.16565	0.1376
1.51961	-0.00244	0.1407	0.15985	0.13499
1.51775	-0.00229	0.13639	0.15473	0.1322
1.51589	-0.00264	0.13069	0.14819	0.12834
1.51404	-0.00282	0.12591	0.14205	0.12514
1.5122	-0.00295	0.12143	0.13664	0.12241
1.51035	-0.0029	0.11859	0.13245	0.12026
1.50852	-0.00289	0.11503	0.12908	0.11757
1.50668	-0.00293	0.11178	0.12434	0.11437
1.50485	-0.00273	0.10874	0.12042	0.11107
1.50303	-0.00261	0.10634	0.11584	0.10866
1.50121	-0.00235	0.10332	0.11226	0.10599
1.4994	-0.00248	0.09952	0.10781	0.10358
1.49758	-0.00274	0.0961	0.10352	0.09991
1.49578	-0.00295	0.09294	0.0996	0.09682
1.49398	-0.00299	0.0884	0.09406	0.09221
1.49218	-0.00288	0.08363	0.08848	0.08803
1.49038	-0.00299	0.07869	0.08268	0.08411
1.4886	-0.00312	0.07648	0.07924	0.08131
1.48681	-0.00303	0.07378	0.07631	0.07897
1.48503	-0.00295	0.07141	0.07347	0.0762
1.48325	-0.00284	0.06861	0.07065	0.07376
1.48148	-0.00303	0.06632	0.06775	0.07124
1.47971	-0.003	0.06434	0.0644	0.06849
1.47795	-0.00299	0.062	0.06169	0.06605
1.47619	-0.0028	0.06044	0.05898	0.06364
1.47444	-0.00275	0.0586	0.05677	0.06169
1.47268	-0.0026	0.05714	0.05431	0.05967
1.47094	-0.00281	0.05505	0.05193	0.05735
1.46919	-0.00289	0.05331	0.05029	0.05532
1.46746	-0.003	0.05147	0.04807	0.05324
1.46572	-0.00288	0.04932	0.0457	0.05139
1.46399	-0.00269	0.04747	0.04349	0.04943
1.46226	-0.00271	0.0459	0.04188	0.04769
1.46054	-0.00257	0.04499	0.04034	0.04586
1.45882	-0.00286	0.04309	0.03798	0.04397
1.45711	-0.00283	0.04147	0.03576	0.04191
1.4554	-0.00294	0.04003	0.03389	0.04039
1.45369	-0.00282	0.03863	0.03225	0.03854
1.45199	-0.00302	0.03735	0.03026	0.03703
1.45029	-0.00306	0.03548	0.02845	0.03532
1.4486	-0.0029	0.03478	0.02684	0.03416
1.44691	-0.00274	0.03373	0.0255	0.03271
1.44522	-0.00289	0.03231	0.02385	0.03114
1.44354	-0.00312	0.03091	0.02202	0.02923
1.44186	-0.00328	0.02917	0.01971	0.02762
1.44019	-0.00312	0.02833	0.01773	0.02653
1.43852	-0.00319	0.02728	0.01577	0.02564
1.43685	-0.00304	0.02693	0.01466	0.02487
1.43519	-0.0031	0.026	0.01366	0.02355
1.43353	-0.00316	0.02465	0.01284	0.02234
1.43187	-0.00328	0.0234	0.01204	0.02103
1.43022	-0.00339	0.02222	0.01096	0.02006
1.42857	-0.00356	0.02163	0.00917	0.01895
1.42693	-0.00349	0.02058	0.00818	0.01783
1.42529	-0.00345	0.01995	0.00741	0.0167
1.42365	-0.00321	0.01886	0.00734	0.01583
1.42202	-0.00315	0.01771	0.00656	0.01499
1.42039	-0.00311	0.01685	0.0058	0.01432
1.41876	-0.00316	0.01595	0.00517	0.01357
1.41714	-0.00323	0.01553	0.00446	0.01267
1.41553	-0.00329	0.01464	0.00364	0.01161
1.41391	-0.00314	0.01423	0.00359	0.01091
1.4123	-0.00326	0.01321	0.00302	0.01035
1.41069	-0.00318	0.01241	0.00271	0.00999
1.40909	-0.00327	0.01128	0.00161	0.00918
1.40749	-0.00325	0.01077	0.000642623	0.00836
1.4059	-0.00335	0.01013	-0.000163575	0.00757
1.4043	-0.00338	0.00966	-0.000817539	0.00712
1.40271	-0.00332	0.00889	-0.000951114	0.00678
1.40113	-0.0034	0.00828	-0.00148	0.00622
1.39955	-0.00349	0.00764	-0.00189	0.00561
1.39797	-0.00361	0.00734	-0.00251	0.00512
1.3964	-0.00354	0.00664	-0.00291	0.0046
1.39483	-0.00341	0.00645	-0.00324	0.00419
1.39326	-0.00341	0.00612	-0.00354	0.0036
1.39169	-0.00346	0.00588	-0.00387	0.00332
1.39013	-0.00357	0.00522	-0.00426	0.00302
1.38858	-0.0035	0.0046	-0.00428	0.00289
1.38702	-0.00351	0.00388	-0.00469	0.00254
1.38547	-0.00346	0.00328	-0.00527	0.00208
1.38393	-0.00343	0.00284	-0.00616	0.00162
1.38239	-0.00336	0.00226	-0.00661	0.0011
1.38085	-0.00345	0.00191	-0.00691	0.000675207
1.37931	-0.0033	0.00149	-0.00706	0.000299818
1.37778	-0.00322	0.0013	-0.00747	0.000157021
1.37625	-0.0031	0.000632662	-0.00767	-0.00014268
1.37472	-0.00321	0.000240163	-0.00786	-0.000324605
1.3732	-0.00316	0.000140573	-0.00782	-0.000534905
1.37168	-0.00314	0.000111305	-0.00791	-0.000592019
1.37017	-0.00318	-9.36631e-05	-0.00814	-0.000904954
1.36865	-0.00324	-0.00048555	-0.00812	-0.00121
1.36714	-0.00325	-0.000514454	-0.00818	-0.00154
1.36564	-0.00321	-0.00105	-0.00836	-0.00191
1.36414	-0.0033	-0.00187	-0.00891	-0.00246
1.36264	-0.0033	-0.00286	-0.00954	-0.00269
1.36114	-0.0034	-0.00353	-0.01024	-0.00289
1.35965	-0.00343	-0.00376	-0.01064	-0.00299
1.35816	-0.0034	-0.00374	-0.01073	-0.00336
1.35667	-0.00324	-0.00383	-0.01064	-0.00356
1.35519	-0.00322	-0.00419	-0.01085	-0.00382
1.35371	-0.0033	-0.00458	-0.01086	-0.00394
1.35224	-0.00339	-0.00481	-0.01105	-0.00401
1.35076	-0.00335	-0.00488	-0.01099	-0.00392
1.34929	-0.00332	-0.00512	-0.01107	-0.00399
1.34783	-0.00326	-0.00538	-0.01132	-0.00412
1.34636	-0.00327	-0.00575	-0.01164	-0.00422
1.3449	-0.00331	-0.00616	-0.012	-0.00446
1.34345	-0.0032	-0.00593	-0.01173	-0.00423
1.34199	-0.00308	-0.00592	-0.01162	-0.00423
1.34054	-0.00312	-0.00587	-0.0118	-0.00414
1.33909	-0.00335	-0.00649	-0.01186	-0.00453
1.33765	-0.00347	-0.00687	-0.01191	-0.00475
1.33621	-0.00342	-0.00726	-0.01166	-0.00488
1.33477	-0.00328	-0.00741	-0.01179	-0.00493
1.33333	-0.00333	-0.00769	-0.01206	-0.00494
1.3319	-0.00332	-0.00795	-0.01248	-0.00514
1.33047	-0.00331	-0.00822	-0.01258	-0.00523
1.32905	-0.00327	-0.00833	-0.01249	-0.0053
1.32762	-0.0033	-0.00857	-0.01264	-0.00553
1.3262	-0.00329	-0.00836	-0.01252	-0.00556
1.32479	-0.00331	-0.00854	-0.01268	-0.00571
1.32337	-0.0033	-0.00848	-0.01245	-0.00554
1.32196	-0.00337	-0.00908	-0.01267	-0.00565
1.32055	-0.00327	-0.00919	-0.01264	-0.00566
1.31915	-0.00314	-0.0093	-0.01271	-0.00573
1.31775	-0.00316	-0.00948	-0.01285	-0.00595
1.31635	-0.00323	-0.00964	-0.01287	-0.00617
1.31495	-0.00335	-0.00978	-0.01303	-0.00624
1.31356	-0.00327	-0.00976	-0.01313	-0.00617
1.31217	-0.00326	-0.00992	-0.0133	-0.00613
1.31078	-0.00332	-0.01037	-0.01334	-0.0062
1.3094	-0.00333	-0.0106	-0.01348	-0.00621
1.30802	-0.00334	-0.01078	-0.01365	-0.00618
1.30664	-0.00331	-0.01071	-0.01352	-0.00616
1.30526	-0.00349	-0.01086	-0.01366	-0.00618
1.30389	-0.00362	-0.01108	-0.01383	-0.00619
1.30252	-0.00367	-0.01117	-0.01407	-0.00621
1.30115	-0.00366	-0.01125	-0.01381	-0.00624
1.29979	-0.00355	-0.01109	-0.01356	-0.00634
1.29843	-0.00351	-0.01106	-0.01349	-0.00635
1.29707	-0.0034	-0.01121	-0.01362	-0.00656
1.29572	-0.00344	-0.01159	-0.01378	-0.00676
1.29436	-0.00341	-0.01183	-0.01383	-0.0068
1.29301	-0.00341	-0.01208	-0.01392	-0.00671
1.29167	-0.0034	-0.01206	-0.01401	-0.00652
1.29032	-0.00339	-0.0121	-0.01411	-0.00652
1.28898	-0.00352	-0.01205	-0.01452	-0.00658
1.28764	-0.00361	-0.01222	-0.01467	-0.00669
1.28631	-0.00368	-0.01254	-0.0148	-0.0068
1.28497	-0.00366	-0.01273	-0.01454	-0.00691
1.28364	-0.00358	-0.01287	-0.01448	-0.007
1.28232	-0.00366	-0.01299	-0.01437	-0.00702
1.28099	-0.00357	-0.01284	-0.01428	-0.00689
1.27967	-0.0036	-0.01275	-0.01432	-0.00694
1.27835	-0.00358	-0.01279	-0.01459	-0.00699
1.27703	-0.00362	-0.01308	-0.01488	-0.00711
1.27572	-0.00358	-0.0131	-0.01472	-0.00703
1.27441	-0.00354	-0.01298	-0.01467	-0.00701
1.2731	-0.00361	-0.01289	-0.01471	-0.00711
1.27179	-0.00365	-0.01302	-0.01495	-0.00724
1.27049	-0.00355	-0.01318	-0.01475	-0.00724
1.26919	-0.00357	-0.01315	-0.01468	-0.00718
1.26789	-0.00359	-0.013	-0.01456	-0.00704
1.2666	-0.00371	-0.01296	-0.01473	-0.00691
1.26531	-0.00357	-0.01293	-0.01447	-0.00666
1.26402	-0.00356	-0.01289	-0.01428	-0.00661
1.26273	-0.00349	-0.01266	-0.01407	-0.00669
1.26144	-0.00358	-0.01245	-0.01412	-0.00692
1.26016	-0.00354	-0.01247	-0.01417	-0.00698
1.25888	-0.0036	-0.01262	-0.01435	-0.00705
1.25761	-0.00354	-0.01282	-0.01427	-0.00708
1.25633	-0.00362	-0.01305	-0.01407	-0.00709
1.25506	-0.00357	-0.01314	-0.01381	-0.00709
1.25379	-0.00367	-0.01318	-0.01373	-0.0071
1.25253	-0.00374	-0.01319	-0.01427	-0.00743
1.25126	-0.00384	-0.01328	-0.01467	-0.00761
1.25	-0.00381	-0.0134	-0.01485	-0.00769
1.24874	-0.00381	-0.01356	-0.01472	-0.00775
1.24748	-0.00375	-0.01366	-0.01464	-0.00787
1.24623	-0.00374	-0.01372	-0.01466	-0.00789
1.24498	-0.00371	-0.01368	-0.01459	-0.00792
1.24373	-0.00369	-0.01363	-0.01446	-0.00789
1.24248	-0.00369	-0.01372	-0.01472	-0.00805
1.24124	-0.00363	-0.01365	-0.01498	-0.008
1.24	-0.00364	-0.01364	-0.01529	-0.00802
1.23876
1.23752
1.23629
1.23506
1.23383
1.2326
1.23138
1.23016
1.22894
1.22772
1.22651
1.2253
1.22409
1.22288
1.22167
1.22047
1.21927
1.21807
1.21688
1.21569
1.2145
1.21331
1.21212
1.21094
1.20976
1.20858
1.2074
1.20623
1.20505
1.20388
1.20272
1.20155
1.20039
1.19923
1.19807
1.19691
1.19576
1.19461
1.19346
1.19231
1.19116
1.19002
1.18888
1.18774
1.1866
1.18547
1.18434
1.18321
1.18208
1.18095
1.17983
1.17871
1.17759
1.17647
1.17536
1.17424
1.17313
1.17202
1.17092
1.16981
1.16871
1.16761
1.16651
1.16541
1.16432
1.16323
1.16214
1.16105
1.15996
1.15888
1.1578
1.15672
1.15564
1.15456
1.15349
1.15242
1.15135
1.15028
1.14921
1.14815
1.14709
1.14603
1.14497
1.14391
1.14286
1.1418
1.14075
1.13971
1.13866
1.13761
1.13657
1.13553
1.13449
1.13346
1.13242
1.13139
1.13036
1.12933
1.1283
1.12727
1.12625
1.12523
1.12421
1.12319
1.12217
1.12116
1.12014
1.11913
1.11812
1.11712
1.11611
1.11511
1.11411
1.11311
1.11211
1.11111
1.11012
1.10912
1.10813
1.10714
1.10616
1.10517
1.10419
1.1032
1.10222
1.10124
1.10027
1.09929
1.09832
1.09735
1.09637
1.09541
1.09444
1.09347
1.09251
1.09155
1.09059
1.08963
1.08867
1.08772
1.08677
1.08581
1.08486
1.08392
1.08297
1.08202
1.08108
1.08014
1.0792
1.07826
1.07732
1.07639
1.07546
1.07452
1.07359
1.07266
1.07174
1.07081
1.06989
1.06897
1.06804
1.06713
1.06621
1.06529
1.06438
1.06346
1.06255
1.06164
1.06074
1.05983
1.05892
1.05802
1.05712
1.05622
1.05532
1.05442
1.05353
1.05263
1.05174
1.05085
1.04996
1.04907
1.04818
1.0473
1.04641
1.04553
1.04465
1.04377
1.04289
1.04202
1.04114
1.04027
1.0394
1.03853
1.03766
1.03679
1.03592
1.03506
1.0342
1.03333
1.03247
1.03161
1.03076
1.0299
1.02905
1.02819
1.02734
1.02649
1.02564
1.02479
1.02395
1.0231
1.02226
1.02142
1.02058
1.01974
1.0189
1.01806
1.01723
1.01639
1.01556
1.01473
1.0139
1.01307
1.01224
1.01142
1.01059
1.00977
1.00895
1.00813
1.00731
1.00649
1.00568
1.00486
1.00405
1.00324
1.00243
1.00162
1.00081
1
0.99919
0.99839
0.99759
0.99678
0.99598
0.99518
0.99439
0.99359
0.99279
0.992
0.99121
0.99042
0.98962
0.98884
0.98805
0.98726
0.98648
0.98569
0.98491
0.98413
0.98335
0.98257
0.98179
0.98101
0.98024
0.97946
0.97869
0.97792
0.97715
0.97638
0.97561
0.97484
0.97408
0.97331
0.97255
0.97179
0.97103
0.97027
0.96951
0.96875
0.96799
0.96724
0.96648
0.96573
0.96498
0.96423
0.96348
0.96273
0.96199
0.96124
0.9605
0.95975
0.95901
0.95827
0.95753
0.95679
0.95605
0.95532
0.95458
0.95385
0.95311
0.95238
0.95165
0.95092
0.95019
0.94946
0.94874
0.94801
0.94729
0.94656
0.94584
0.94512
0.9444
0.94368
0.94297
0.94225
0.94153
0.94082
0.94011
0.93939
0.93868
0.93797
0.93726
0.93656
0.93585
0.93514
0.93444
0.93373
0.93303
0.93233
0.93163
0.93093
0.93023
0.92954
0.92884
0.92814
0.92745
0.92676
0.92606
0.92537
0.92468
0.92399
0.92331
0.92262
0.92193
0.92125
0.92056
0.91988
0.9192
0.91852
0.91784
0.91716
0.91648
0.91581
0.91513
0.91445
0.91378
0.91311
0.91244
0.91176
0.91109
0.91043
0.90976
0.90909
0.90842
0.90776
0.9071
0.90643
0.90577
0.90511
0.90445
0.90379
0.90313
0.90247
0.90182
0.90116
0.90051
0.89985
0.8992
0.89855
0.8979
0.89725
0.8966
0.89595
0.89531
0.89466
0.89402
0.89337
0.89273
0.89209
0.89145
0.8908
0.89017
0.88953
0.88889
0.88825
0.88762
0.88698
0.88635
0.88571
