# Supplementary material for: Synthesis of model heterojunction interfaces reveals molecular-configuration-dependent photoinduced charge transfer
Source: Nat Chem. 2024 Aug 20;16(9):1453–61. doi: 10.1038/s41557-024-01578-x (PMC11374675; doi:10.1038/s41557-024-01578-x)
Supplement: Supplementary file 3 — Source data. [file 41557_2024_1578_MOESM3_ESM.zip › Fig2C.xlsx]

## Sheet: Sheet1
3.20248	0.70035	0.62551	0.16822
3.19259	0.67438	0.62119	0.19739
3.18275	0.67649	0.61668	0.19434
3.17298	0.66194	0.60831	0.19241
3.16327	0.65834	0.60045	0.18819
3.15361	0.65145	0.6043	0.18737
3.14402	0.64572	0.59991	0.18187
3.13448	0.63474	0.59664	0.18076
3.125	0.6276	0.59175	0.17829
3.11558	0.6197	0.5844	0.1769
3.1031	0.76861	0.58912	0.17331
3.09381	0.62346	0.5948	0.17354
3.08458	0.61717	0.58583	0.17011
3.0754	0.61276	0.58835	0.17238
3.06324	0.60669	0.58321	0.17317
3.05419	0.60298	0.57908	0.17199
3.04519	0.6015	0.57697	0.1726
3.03327	0.59822	0.57641	0.17593
3.02439	0.59154	0.57827	0.17884
3.01263	0.59367	0.58116	0.1806
3.00388	0.58949	0.57962	0.18245
2.99517	0.58944	0.58122	0.18496
2.98364	0.58981	0.5817	0.19057
2.97505	0.59002	0.58153	0.19392
2.96367	0.58677	0.58454	0.20146
2.9552	0.5907	0.5863	0.20774
2.94397	0.59202	0.6003	0.21481
2.93283	0.5928	0.61114	0.22293
2.92453	0.59738	0.61073	0.23051
2.91353	0.59845	0.62095	0.24363
2.90262	0.60462	0.62677	0.25164
2.89449	0.60619	0.63253	0.25938
2.88372	0.61608	0.643	0.27314
2.87303	0.62534	0.65868	0.28696
2.86507	0.62851	0.66682	0.2974
2.85451	0.6351	0.67554	0.31493
2.84404	0.64387	0.68634	0.33169
2.83364	0.6522	0.68859	0.34657
2.82332	0.66515	0.70222	0.36407
2.81307	0.67144	0.7104	0.37096
2.80289	0.68173	0.72193	0.40466
2.79279	0.69177	0.73337	0.42208
2.78277	0.70661	0.74508	0.44728
2.77281	0.71917	0.75588	0.46669
2.76292	0.72853	0.76415	0.48838
2.75311	0.74844	0.77607	0.5184
2.74336	0.76455	0.78317	0.54315
2.73369	0.76844	0.79953	0.56291
2.72408	0.77918	0.80393	0.58553
2.71454	0.78879	0.81305	0.6065
2.7027	0.80251	0.82266	0.63082
2.69331	0.81005	0.82878	0.6509
2.68398	0.81779	0.83773	0.66812
2.67472	0.83234	0.84235	0.70691
2.66323	0.84668	0.85262	0.73393
2.65411	0.85032	0.85552	0.75019
2.6428	0.86346	0.89004	0.77249
2.63382	0.87702	0.91148	0.78888
2.62267	0.88788	0.90837	0.81177
2.61383	0.89823	0.95621	0.82727
2.60286	0.92598	0.96633	0.86434
2.59414	0.92837	0.97136	0.87881
2.58333	0.94369	0.97329	0.90297
2.57261	0.95067	0.97435	0.91582
2.5641	0.95816	0.9879	0.937
2.55354	0.97054	0.982	0.95257
2.54307	0.97598	0.9937	0.96867
2.53268	0.98884	1	0.98242
2.52443	0.99176	0.99919	0.99078
2.51419	0.99369	0.98289	0.99989
2.50404	0.99638	0.97755	1
2.49397	0.99994	0.96366	0.99839
2.48397	0.99724	0.95775	0.99656
2.47406	1	0.95582	0.99174
2.46423	0.99684	0.94754	0.98612
2.45253	0.99135	0.92779	0.96485
2.44287	0.98622	0.92189	0.95306
2.43328	0.98125	0.92735	0.93179
2.42377	0.98108	0.92015	0.91996
2.41433	0.97895	0.91642	0.90342
2.4031	0.97671	0.90464	0.88341
2.39382	0.97416	0.90863	0.87235
2.38278	0.97526	0.89001	0.85828
2.37366	0.97331	0.89773	0.84228
2.36281	0.9736	0.90148	0.83018
2.35383	0.96415	0.90395	0.82208
2.34316	0.95682	0.90258	0.80879
2.33258	0.94489	0.89325	0.78896
2.32384	0.93169	0.88207	0.78075
2.31343	0.90607	0.85685	0.76306
2.30312	0.87542	0.82056	0.74396
2.2929	0.83743	0.78295	0.72362
2.28277	0.7947	0.73873	0.6981
2.27273	0.74832	0.69027	0.67415
2.26277	0.6991	0.636	0.64282
2.25291	0.63106	0.57149	0.61141
2.24313	0.5786	0.50115	0.58276
2.23343	0.52055	0.43263	0.55609
2.22382	0.46778	0.38993	0.52514
2.21271	0.40775	0.30797	0.49385
2.20327	0.36092	0.26155	0.46557
2.19391	0.31848	0.2156	0.44033
2.1831	0.27378	0.17321	0.41083
2.17391	0.24	0.14011	0.38806
2.16329	0.20839	0.1113	0.36154
2.15278	0.18222	0.08464	0.33908
2.14385	0.16083	0.06703	0.31992
2.13352	0.14228	0.05407	0.29926
2.12329	0.12693	0.04432	0.27854
2.11316	0.11438	0.0359	0.2593
2.10312	0.10403	0.03014	0.24014
2.09318	0.09564	0.02582	0.22805
2.08333	0.08906	0.0216	0.20548
2.07358	0.08222	0.01853	0.18725
2.06254	0.07655	0.01661	0.16612
2.05298	0.07247	0.0153	0.14814
2.04351	0.06869	0.01372	0.13302
2.03279	0.06458	0.01246	0.11503
2.0235	0.06126	0.01172	0.0988
2.01299	0.05808	0.01075	0.08389
2.00258	0.05607	0.01018	0.07025
1.99357	0.05306	0.00981	0.0598
1.98337	0.05128	0.00935	0.04834
1.97327	0.04954	0.00881	0.03812
1.96327	0.04745	0.00851	0.03012
1.95337	0.0454	0.00825	0.0234
1.94357	0.04374	0.0079	0.01824
1.93267	0.04106	0.00758	0.01233
1.92308	0.04048	0.0073	0.00951
1.91358	0.0387	0.00697	0.00689
1.90301	0.03686	0.00674	0.00487
1.89255	0.03668	0.00632	0.0033
1.88335	0.03529	0.00613	0.00246
1.87311	0.03382	0.00581	0.00165
1.86298	0.03242	0.00558	0.00115
1.85296	0.03207	0.00515	0.00081758
1.84304	0.03013	0.00505	0.000597985
1.83324	0.03005	0.00476	0.000456164
1.82353	0.02802	0.00455	0.000384019
1.81287	0.0267	0.00422	0.000262224
1.80337	0.02682	0.00403	0.000272095
1.79294	0.02534	0.00374	0.000199686
1.78263	0.02443	0.00365	0.000235584
1.77346	0.02357	0.00359	0.000195479
1.76337	0.02272	0.00333	0.0002274
1.75339	0.02163	0.00318	0.000243372
1.74255	0.02046	0.00293	0.000243089
1.73281	0.01935	0.00269	0.00022838
1.72318	0.01823	0.00268	0.000163784
1.71271	0.01756	0.00247	0.000205979
1.7033	0.0168	0.00237	0.000268462
1.69306	0.01596	0.00225	0.000195635
1.68295	0.01456	0.00223	0.000222403
1.67296	0.0144	0.00211	0.000245763
1.66309	0.0133	0.0019	0.000203482
1.65333	0.01242	0.00163	0.0002211
1.64282	0.0113	0.00187	0.000222614
1.6333	0.01072	0.00179	0.000241639
1.62304	0.00998	0.00173	0.000227831
1.6129	0.00955	0.00172	0.000234163
1.6029	0.00904	0.00161	0.000246722
1.59301	0.00811	0.00156	0.000245838
1.58325	0.00763	0.00149	0.000158721
1.57281	0.0058	0.00128	0.000211529
1.5625	0.00587	0.0013	0.000219838
1.55311	0.00544	0.00127	0.000276274
1.54306	0.00496	0.00111	0.000262064
1.53314	0.00373	0.00113	0.000311559
1.52259	0.00331	0.00111	0.000297267
1.51293	0.00306	0.00102	0.000298412
1.50267	0.00281	0.00101	0.000257051
1.49254	0.00254	0.000953829	0.000248534
1.48254	0.00254	0.000958833	0.000216197
1.47268	0.00233	0.000965725	0.000225676
1.46295	0.00239	0.000872978	0.000281092
1.45267	0.00205	0.000904026	0.000317194
1.44253	0.00167	0.000791751	0.000191828
1.43253	0.00119	0.000808679	0.000340515
1.42267	0.00102	0.000784778	0.000248751
1.41294	0.000912259	0.000721664	0.000256973
1.40272	0.000861245	0.000725411	0.000250545
1.39263	0.000822366	0.000719593	0.00022676
1.38269	0.000794173	0.00070026	0.000243027
1.3729	0.000723863	0.000683433	0.000230989
1.36264	0.000676445	0.000671592	0.000259136
1.35253	0.000634468	0.00066909	0.000237686
1.34257	0.000600294	0.000644355	0.000251308
1.33276	0.000589213	0.00066022	0.000217082
1.32253	0.000587925	0.000629384	0.000178586
1.313	0.000505938	0.000658558	0.000169971
1.30252	0.000487604	0.000637691	0.000176098
1.29274	0.000522781	0.000633537	0.000205326
1.28258	0.000437234	0.000585148	0.00016558
1.27258	0.00042862	0.000619274	0.000199493
1.26273	0.000416721	0.000590992	0.000209147
1.25253	0.000392333	0.000599827	0.000199772
1.24249	0.00039596	0.000596934	0.000183378
1.2326	0.000343373	0.000624011	0.000182482
1.22288	0.000369383	0.000612341	0.000160829
1.21283	0.000391098	0.000634133	0.000185456
1.20248	0.00043572	0.000683085	0.000154287
1.19277	0.000398909	0.000653098	0.000118819
1.18276	0.000377484	0.000711878	0.000104438
1.17291	0.000278514	0.00070894	6.15404e-05
1.16279	0.000581398	0.000923957	0.000316245
1.15285	0.000491803	0.000701196	0.00018569
1.14265	0.000278187	0.000753833	0.000163887
1.13263	0.000351311	0.000830291	8.51358e-05
1.12278	0.000279271	0.000896139	6.78394e-05
1.11271	0.000248331	0.00096183	0.000210402
1.10281	0.000330625	0.000877648	5.49784e-05
1.0927	0.000699314	0.00081931	0.000220608
1.08278	0.000287886	0.000935254	0.000513596
1.07266	0.000460048	0.000969612	0.000274625
1.06274	0.000548231	0.00105	0.000302561
1.05263	0.000563384	0.00117	0.000373229
1.04272	0.000431406	0.00125	8.91148e-05
1.03265	0.000633691	0.00101	0.000480163
1.02277	0.000481204	0.00104	0.00029819
1.01274	0.000424021	0.000847202	0.000400764
1.00259	0.000648534	0.00090134	0.000159443
0.99264	0.000680978	0.000822682	0.000795018
0.98257	0.000640905	0.000831211	0.000426645
0.9727	0.000495488	0.000834239	0.000560189
0.96273	0.000260189	0.000733758	0.000228415
0.95267	0.00102	0.000587874	0.0006828
0.94254	0.000836622	0.000635702	0.000204245
0.93261	0.000522827	0.000703836	0.000212098
0.92262	0.000609455	0.000747636	0.0007893
0.91257	0.00201	0.00086413	0.00186
0.90274	0.00381	0.00161	0.00439
0.8926	0.00826	0.00222	0.00686
0.88269	0.00551	0.00163	0.0053
0.8725	0.00257	0.00104	0.0024
0.86255	0.00167	0.000877787	0.00106
0.85259	0.000665086	0.000740426	0.000844224
0.84262	0.000792912	0.000877761	0.000537163
0.83266	0.00022043	0.0006628	0.000329815
0.8225	0.000673477	0.000414862	0.000825556
0.81258	0.000454612	0.00060631	0.00053484
0.80249	0.000266757	0.000476281	0.000873362
0.79264	0.000750111	0.000635664	0.000847043
0.78263	0.000601622	0.000690337	0.000431697
0.77249	0.000338113	-0.00611	0.000216694
0.76261	0.000250068	0.000459907	0.000333516
0.75261	0.000798645	0.000658202	0.00040445
0.74252	0.000690248	0.00032856	0.000404461
0.73251	0.000720446	0.000758251	0.000982827
0.72261	0.000981484	0.000844837	0.00040441
0.71248	0.00126	0.000794373	0.000436436
0.70263	0.000736085	0.000492585	0.00108
0.69258	0.000751061	0.000435073	0.00045249
0.68252	0.00109	0.000765266	0.000604665
0.6726	0.00152	0.00055654	0.000633632
0.66254	0.000771351	0.000304687	0.000557062
0.65249	0.000694277	0.000369821	0.000857095
0.64249	0.00103	0.000797105	0.000511714
0.63252	0.00126	0.000514009	0.00084844
0.62249	0.00299	0.000416631	0.00146
0.61253	0.00323	0.000604448	0.00211
0.60253	0.00405	0.000940736	0.00268
