# Supplementary material for: Synthesis of model heterojunction interfaces reveals molecular-configuration-dependent photoinduced charge transfer
Source: Nat Chem. 2024 Aug 20;16(9):1453–61. doi: 10.1038/s41557-024-01578-x (PMC11374675; doi:10.1038/s41557-024-01578-x)
Supplement: Supplementary file 3 — Source data. [file 41557_2024_1578_MOESM3_ESM.zip › Fig2D.xlsx]

## Sheet: Sheet1
3.20248	0.81491	0.6067	0.76836
3.19259	0.78562	0.58834	0.74251
3.18275	0.80549	0.59142	0.73363
3.17298	0.80076	0.59318	0.72273
3.16327	0.80034	0.58935	0.72192
3.15361	0.79982	0.5861	0.71408
3.14402	0.79506	0.58082	0.70203
3.13448	0.7843	0.57458	0.70332
3.125	0.78549	0.57176	0.68701
3.11558	0.77879	0.5689	0.68057
3.1031	0.77396	0.57203	0.67169
3.09381	0.78081	0.57034	0.67656
3.08458	0.78303	0.56711	0.66442
3.0754	0.77355	0.5637	0.6593
3.06324	0.76932	0.55792	0.64993
3.05419	0.76402	0.55877	0.63794
3.04519	0.75837	0.54818	0.63305
3.03327	0.75436	0.54453	0.62286
3.02439	0.75419	0.53752	0.61206
3.01263	0.74558	0.5368	0.6015
3.00388	0.74038	0.53105	0.59308
2.99517	0.73294	0.5241	0.58676
2.98364	0.73073	0.51678	0.57828
2.97505	0.72087	0.51328	0.56893
2.96367	0.71686	0.50887	0.55712
2.9552	0.70909	0.49786	0.5484
2.94397	0.69639	0.48799	0.53935
2.93283	0.68792	0.48529	0.52629
2.92453	0.68014	0.47204	0.51833
2.91353	0.66416	0.4654	0.50705
2.90262	0.65524	0.46334	0.49752
2.89449	0.64481	0.45231	0.49018
2.88372	0.63331	0.44283	0.4792
2.87303	0.61571	0.43656	0.46949
2.86507	0.60737	0.42817	0.4629
2.85451	0.5964	0.41852	0.45448
2.84404	0.57417	0.40823	0.45436
2.83364	0.56044	0.40199	0.44645
2.82332	0.54292	0.39105	0.44001
2.81307	0.52958	0.38334	0.43483
2.80289	0.5145	0.37705	0.43145
2.79279	0.49584	0.37001	0.4301
2.78277	0.48043	0.36397	0.42869
2.77281	0.4645	0.35734	0.42511
2.76292	0.45257	0.35263	0.42479
2.75311	0.43652	0.34705	0.42955
2.74336	0.42449	0.3427	0.43253
2.73369	0.41046	0.3398	0.43594
2.72408	0.39957	0.33485	0.43706
2.71454	0.38879	0.3332	0.44061
2.7027	0.37658	0.32779	0.44956
2.69331	0.36797	0.32785	0.45323
2.68398	0.35948	0.32719	0.45888
2.67472	0.35234	0.32535	0.46689
2.66323	0.3441	0.32668	0.47248
2.65411	0.33748	0.32757	0.47837
2.6428	0.33121	0.32739	0.48534
2.63382	0.32516	0.32986	0.49484
2.62267	0.32241	0.33143	0.50494
2.61383	0.31693	0.33813	0.51037
2.60286	0.31399	0.34091	0.53273
2.59414	0.30988	0.34356	0.54109
2.58333	0.30994	0.35067	0.55414
2.57261	0.30605	0.35759	0.5629
2.5641	0.30572	0.36327	0.57394
2.55354	0.30208	0.37031	0.59118
2.54307	0.30397	0.37725	0.60323
2.53268	0.30219	0.38292	0.61932
2.52443	0.30157	0.38858	0.63091
2.51419	0.30092	0.39519	0.64833
2.50404	0.30106	0.40079	0.65819
2.49397	0.30178	0.40277	0.67332
2.48397	0.30192	0.40751	0.70147
2.47406	0.30164	0.41055	0.72905
2.46423	0.30212	0.41019	0.74095
2.45253	0.3034	0.41238	0.75182
2.44287	0.30517	0.41197	0.75037
2.43328	0.30796	0.41314	0.75864
2.42377	0.30873	0.41502	0.76572
2.41433	0.31241	0.41794	0.7714
2.4031	0.31269	0.41985	0.77355
2.39382	0.31299	0.42641	0.78126
2.38278	0.31678	0.42977	0.78008
2.37366	0.32134	0.43605	0.78748
2.36281	0.32292	0.44368	0.788
2.35383	0.32517	0.45015	0.80191
2.34316	0.32894	0.45645	0.80283
2.33258	0.33268	0.45865	0.80091
2.32384	0.33623	0.46298	0.81308
2.31343	0.34131	0.46307	0.81378
2.30312	0.34479	0.46305	0.82199
2.2929	0.35065	0.46176	0.81557
2.28277	0.3552	0.45951	0.80376
2.27273	0.36069	0.45351	0.80225
2.26277	0.36637	0.44674	0.78717
2.25291	0.38472	0.44111	0.76116
2.24313	0.38095	0.43547	0.74279
2.23343	0.38717	0.42839	0.71605
2.22382	0.39479	0.4222	0.69814
2.21271	0.40101	0.42106	0.67275
2.20327	0.41194	0.41698	0.6472
2.19391	0.41903	0.41662	0.62328
2.1831	0.42937	0.41763	0.59371
2.17391	0.43721	0.41702	0.57611
2.16329	0.44887	0.42079	0.55494
2.15278	0.46162	0.42441	0.53727
2.14385	0.47012	0.43147	0.52718
2.13352	0.4847	0.43968	0.52183
2.12329	0.49754	0.44895	0.51954
2.11316	0.50972	0.45914	0.51998
2.10312	0.52469	0.47046	0.52694
2.09318	0.53723	0.48989	0.53152
2.08333	0.55136	0.4962	0.5394
2.07358	0.56786	0.51277	0.54682
2.06254	0.58824	0.52773	0.56331
2.05298	0.60139	0.54083	0.57691
2.04351	0.61477	0.55741	0.59057
2.03279	0.62842	0.57165	0.61092
2.0235	0.64376	0.5884	0.62587
2.01299	0.65571	0.60557	0.6423
2.00258	0.67041	0.61675	0.66244
1.99357	0.67881	0.63691	0.68362
1.98337	0.69549	0.65044	0.70329
1.97327	0.70652	0.67195	0.7232
1.96327	0.72227	0.68555	0.7445
1.95337	0.73498	0.70203	0.7654
1.94357	0.7472	0.72962	0.78826
1.93267	0.77116	0.74445	0.81552
1.92308	0.78522	0.76062	0.83526
1.91358	0.80079	0.78316	0.8504
1.90301	0.81923	0.80556	0.8644
1.89255	0.8494	0.82067	0.87387
1.88335	0.86437	0.83775	0.88202
1.87311	0.88271	0.85543	0.89392
1.86298	0.90171	0.8748	0.90235
1.85296	0.91286	0.89242	0.89857
1.84304	0.9256	0.90535	0.90378
1.83324	0.93366	0.91488	0.90707
1.82353	0.93201	0.92291	0.9108
1.81287	0.9371	0.92885	0.91231
1.80337	0.94098	0.93897	0.91625
1.79294	0.94408	0.94452	0.9239
1.78263	0.94497	0.95082	0.94286
1.77346	0.94473	0.95424	0.95008
1.76337	0.94289	0.95298	0.9619
1.75339	0.94423	0.96131	0.97779
1.74255	0.94699	0.96635	0.98717
1.73281	0.95029	0.97105	1
1.72318	0.9561	0.97532	0.99403
1.71271	0.96858	0.98507	0.98567
1.7033	0.97609	0.99122	0.97311
1.69306	0.97444	0.9976	0.94233
1.68295	0.98706	1	0.90681
1.67296	1	0.99708	0.85917
1.66309	0.98677	0.98974	0.80039
1.65333	0.98162	0.97489	0.73336
1.64282	0.96651	0.95155	0.66151
1.6333	0.94415	0.93134	0.59747
1.62304	0.9202	0.89783	0.53535
1.6129	0.88327	0.84887	0.46767
1.6029	0.83917	0.79162	0.41475
1.59301	0.7834	0.723	0.36456
1.58325	0.71368	0.64402	0.31445
1.57281	0.63821	0.56801	0.26653
1.5625	0.57434	0.50014	0.22663
1.55311	0.51908	0.40986	0.19657
1.54306	0.45578	0.30423	0.15519
1.53314	0.39399	0.27515	0.12224
1.52259	0.3572	0.24869	0.10272
1.51293	0.3363	0.23187	0.0926
1.50267	0.32173	0.21518	0.08678
1.49254	0.30721	0.20004	0.07929
1.48254	0.29472	0.18498	0.07239
1.47268	0.27683	0.16499	0.06667
1.46295	0.25465	0.14373	0.05885
1.45267	0.2148	0.09975	0.04883
1.44253	0.1854	0.06458	0.0356
1.43253	0.11788	0.04271	0.02093
1.42267	0.08783	0.03579	0.0149
1.41294	0.08106	0.03126	0.01224
1.40272	0.06484	0.02712	0.01071
1.39263	0.05632	0.02289	0.00934
1.38269	0.04762	0.01788	0.00799
1.3729	0.03738	0.012	0.00625
1.36264	0.02788	0.01041	0.00479
1.35253	0.02136	0.00862	0.00382
1.34257	0.01831	0.00662	0.00308
1.33276	0.0133	0.00511	0.00255
1.32253	0.00929	0.00382	0.00189
1.313	0.00632	0.00291	0.00141
1.30252	0.00436	0.00236	0.0011
1.29274	0.00358	0.00169	0.000861849
1.28258	0.00248	0.00122	0.000627485
1.27258	0.00163	0.000981758	0.000435952
1.26273	0.00113	0.000844769	0.000337676
1.25253	0.00095495	0.000730535	0.000298685
1.24249	0.000790804	0.000666176	0.000251509
1.2326	0.000694746	0.000607839	0.000220527
1.22288	0.000609068	0.000545259	0.000207897
1.21283	0.000493486	0.000475176	0.000164896
1.20248	0.000430218	0.00043255	0.000147455
1.19277	0.000427743	0.000479552	0.000160871
1.18276	0.000367475	0.000398799	0.000120271
1.17291	0.000335646	0.000196803	0.000108851
1.16279	0.000302063	0.000225365	0.000172054
1.15285	0.000170616	0.000177132	5.06146e-05
1.14265	0.000136875	0.000264139	8.28832e-05
1.13263	0.000132477	0.000245912	0.000104535
1.12278	0.000169471	0.000197921	4.54885e-05
1.11271	0.000175277	0.000282633	8.67475e-05
1.10281	0.00017919	0.000340606	2.77384e-05
1.0927	0.000158391	0.000297523	4.52639e-05
1.08278	0.000214267	0.000218991	8.77961e-05
1.07266	7.107e-05	8.61893e-05	5.69666e-05
1.06274	0.000199334	0.000356397	9.57303e-05
1.05263	0.000143656	0.000174913	0.000109817
1.04272	0.00023459	0.000290533	8.08908e-05
1.03265	0.000218166	0.000207311	0.000122933
