# Supplementary material for: Synthesis of model heterojunction interfaces reveals molecular-configuration-dependent photoinduced charge transfer
Source: Nat Chem. 2024 Aug 20;16(9):1453–61. doi: 10.1038/s41557-024-01578-x (PMC11374675; doi:10.1038/s41557-024-01578-x)
Supplement: Supplementary file 3 — Source data. [file 41557_2024_1578_MOESM3_ESM.zip › Fig2E.xlsx]

## Sheet: Sheet1
2.06667	0		1.55	--		2.06667	0
2.05861	0.03538		1.55097	--		2.05861	0.01691
2.05061	0.05101		1.55194	--		2.05061	0.03776
2.04268	0.04615		1.55291	--		2.04268	0.06795
2.03481	0.04987		1.55388	--		2.03481	0.10561
2.027	0.05344		1.55486	--		2.027	0.14388
2.01925	0.0503		1.55583	--		2.01925	0.18211
2.01156	0.05709		1.55681	--		2.01156	0.2285
2.00392	0.051		1.55779	--		2.00392	0.27431
1.99635	0.0477		1.55877	--		1.99635	0.32554
1.98883	0.05025		1.55975	--		1.98883	0.38039
1.98136	0.05636		1.56073	--		1.98136	0.43535
1.97396	0.05298		1.56171	--		1.97396	0.4863
1.9666	0.04936		1.5627	--		1.9666	0.54775
1.95931	0.05237		1.56368	--		1.95931	0.61688
1.95206	0.05281		1.56467	--		1.95206	0.68543
1.94487	0.05126		1.56566	--		1.94487	0.7382
1.93774	0.05517		1.56665	--		1.93774	0.78811
1.93065	0.05573		1.56764	--		1.93065	0.83229
1.92362	0.05455		1.56863	--		1.92362	0.87143
1.91664	0.05118		1.56962	--		1.91664	0.90602
1.9097	0.05926		1.57061	--		1.9097	0.94286
1.90282	0.05747		1.57161	--		1.90282	0.96757
1.89599	0.05917		1.57261	--		1.89599	0.97008
1.88921	0.06014		1.5736	--		1.88921	0.98127
1.88247	0.05984		1.5746	--		1.88247	0.9907
1.87578	0.06434		1.5756	--		1.87578	1
1.86914	0.06349		1.57661	--		1.86914	0.99848
1.86255	0.06225		1.57761	--		1.86255	0.99582
1.856	0.06343		1.57861	--		1.856	0.98969
1.8495	0.05877		1.57962	--		1.8495	0.98101
1.84305	0.06453		1.58062	--		1.84305	0.96366
1.83664	0.06197		1.58163	--		1.83664	0.94741
1.83027	0.06183		1.58264	--		1.83027	0.91379
1.82395	0.06136		1.58365	--		1.82395	0.89082
1.81767	0.05876		1.58466	--		1.81767	0.86544
1.81144	0.05815		1.58568	--		1.81144	0.85092
1.80524	0.06511		1.58669	--		1.80524	0.83369
1.79909	0.06276		1.58771	--		1.79909	0.8215
1.79298	0.06516		1.58873	--		1.79298	0.80596
1.78691	0.06316		1.58974	--		1.78691	0.79077
1.78089	0.06511		1.59076	--		1.78089	0.77832
1.7749	0.06715		1.59178	--		1.7749	0.77083
1.76896	0.06486		1.59281	--		1.76896	0.76116
1.76305	0.06768		1.59383	--		1.76305	0.75241
1.75718	0.06919		1.59486	--		1.75718	0.73793
1.75135	0.0669		1.59588	--		1.75135	0.71795
1.74556	0.06913		1.59691	--		1.74556	0.69372
1.73981	0.07274		1.59794	--		1.73981	0.67004
1.7341	0.07279		1.59897	--		1.7341	0.64616
1.72842	0.07671		1.6	--		1.72842	0.62035
1.72278	0.08074		1.60103	--		1.72278	0.5925
1.71718	0.08574		1.60207	--		1.71718	0.56382
1.71162	0.09107		1.6031	--		1.71162	0.53732
1.70609	0.0936		1.60414	--		1.70609	0.51561
1.70059	0.10178		1.60518	--		1.70059	0.49948
1.69513	0.10888		1.60622	--		1.69513	0.48293
1.68971	0.11244		1.60726	--		1.68971	0.46772
1.68432	0.122		1.6083	--		1.68432	0.45494
1.67896	0.12867		1.60934	--		1.67896	0.44184
1.67364	0.13895		1.61039	0.01821		1.67364	0.42764
1.66835	0.15005		1.61144	0.00635		1.66835	0.41182
1.6631	0.16103		1.61248	0.00172		1.6631	0.39555
1.65788	0.17702		1.61353	0.00134		1.65788	0.37531
1.65269	0.19		1.61458	0		1.65269	0.35338
1.64753	0.20408		1.61564	0.00351		1.64753	0.33268
1.64241	0.21947		1.61669	0.00783		1.64241	0.31142
1.63731	0.2365		1.61774	0.01476		1.63731	0.29092
1.63225	0.25396		1.6188	0.02495		1.63225	0.27249
1.62722	0.26936		1.61986	0.0321		1.62722	0.25785
1.62222	0.28514		1.62092	0.04165		1.62222	0.24041
1.61725	0.3001		1.62198	0.05588		1.61725	0.22377
1.61232	0.31596		1.62304	0.06273		1.61232	0.21018
1.60741	0.3311		1.6241	0.07555		1.60741	0.19853
1.60253	0.34782		1.62516	0.08939		1.60253	0.18783
1.59768	0.36355		1.62623	0.10183		1.59768	0.17588
1.59286	0.38135		1.6273	0.11604		1.59286	0.16331
1.58807	0.39819		1.62837	0.13411		1.58807	0.15038
1.58331	0.41547		1.62943	0.14126		1.58331	0.13823
1.57857	0.43543		1.63051	0.15536		1.57857	0.1295
1.57387	0.45672		1.63158	0.16566		1.57387	0.11993
1.56919	0.47952		1.63265	0.18272		1.56919	0.10826
1.56454	0.50215		1.63373	0.19341		1.56454	0.09657
1.55992	0.52578		1.63481	0.20761		1.55992	0.08601
1.55533	0.55029		1.63588	0.22183		1.55533	0.07695
1.55076	0.57382		1.63696	0.23788		1.55076	0.06899
1.54622	0.59738		1.63804	0.24429		1.54622	0.0624
1.5417	0.61966		1.63913	0.2598		1.5417	0.05597
1.53721	0.64178		1.64021	0.27296		1.53721	0.04938
1.53275	0.66346		1.6413	0.29047		1.53275	0.0436
1.52832	0.68201		1.64238	0.30343		1.52832	0.03938
1.52391	0.70208		1.64347	0.31742		1.52391	0.03534
1.51952	0.71813		1.64456	0.32272		1.51952	0.03066
1.51516	0.73412		1.64565	0.34476		1.51516	0.02603
1.51083	0.74927		1.64675	0.36283		1.51083	0.02195
1.50651	0.76454		1.64784	0.37624		1.50651	0.01914
1.50223	0.77921		1.64894	0.38871		1.50223	0.01766
1.49797	0.79316		1.65003	0.40325		1.49797	0.01688
1.49373	0.80584		1.65113	0.42562		1.49373	0.01681
1.48952	0.8201		1.65223	0.43589		1.48952	0.017
1.48533	0.83499		1.65333	0.45526		1.48533	0.01696
1.48116	0.85215		1.65444	0.46366		1.48116	0.01744
1.47702	0.86964		1.65554	0.48696		1.47702	0.01888
1.4729	0.88634		1.65665	0.50666		1.4729	0.02045
1.4688	0.90159		1.65775	0.52341		1.4688	0.02147
1.46472	0.91581		1.65886	0.53275		1.46472	0.02198
1.46067	0.93076		1.65997	0.55127		1.46067	0.02221
1.45664	0.94353		1.66109	0.56708		1.45664	0.02219
1.45264	0.95535		1.6622	0.59111		1.45264	0.02202
1.44865	0.96322		1.66331	0.61401		1.44865	0.02186
1.44469	0.97136		1.66443	0.62059		1.44469	0.02144
1.44075	0.9781		1.66555	0.6371		1.44075	0.02052
1.43683	0.98268		1.66667	0.65811		1.43683	0.01962
1.43293	0.98632		1.66779	0.66227		1.43293	0.01892
1.42905	0.99146		1.66891	0.67916		1.42905	0.01843
1.42519	0.99314		1.67003	0.69873		1.42519	0.01774
1.42135	0.99539		1.67116	0.70503		1.42135	0.01686
1.41754	0.99588		1.67229	0.71085		1.41754	0.0159
1.41374	0.99867		1.67341	0.72784		1.41374	0.01511
1.40997	1		1.67454	0.73123		1.40997	0.01431
1.40621	0.99987		1.67568	0.74134		1.40621	0.01363
1.40248	0.99947		1.67681	0.74468		1.40248	0.01278
1.39876	0.99641		1.67794	0.75328		1.39876	0.01173
1.39507	0.99163		1.67908	0.76727		1.39507	0.01088
1.39139	0.98596		1.68022	0.76735		1.39139	0.01028
1.38774	0.97863		1.68136	0.77625		1.38774	0.00951
1.3841	0.97143		1.6825	0.77048		0.99518
1.38048	0.96211		1.68364	0.77384		0.99439
1.37688	0.95249		1.68478	0.76995		0.99359
1.3733	0.94489		1.68593	0.78388		0.99279
1.36974	0.93971		1.68707	0.76834		0.992
1.36619	0.93699		1.68822	0.78296		0.99121
1.36267	0.93363		1.68937	0.76946		0.99042
1.35916	0.93139		1.69052	0.77006		0.98962
1.35567	0.93011		1.69168	0.78741		0.98884
1.3522	0.92941		1.69283	0.76974		0.98805
1.34874	0.92794		1.69399	0.77264		0.98726
1.34531	0.92503		1.69515	0.76538		0.98648
1.34189	0.91982		1.69631	0.76315		0.98569
1.33849	0.91227		1.69747	0.77197		0.98491
1.3351	0.90429		1.69863	0.7613		0.98413
1.33174	0.8959		1.69979	0.76869		0.98335
1.32839	0.88628		1.70096	0.77315		0.98257
1.32505	0.87578		1.70213	0.76389		0.98179
1.32174	0.86327		1.7033	0.77824		0.98101
1.31844	0.84963		1.70447	0.78596		0.98024
1.31515	0.83636		1.70564	0.77494		0.97946
1.31188	0.82316		1.70681	0.77957		0.97869
1.30863	0.80938		1.70799	0.78007		0.97792
1.3054	0.79589		1.70917	0.79553		0.97715
1.30218	0.7835		1.71034	0.80053		0.97638
1.29897	0.77169		1.71153	0.79674		0.97561
1.29579	0.76141		1.71271	0.811		0.97484
1.29262	0.75173		1.71389	0.80751		0.97408
1.28946	0.74366		1.71508	0.83506		0.97331
1.28632	0.73666		1.71626	0.83051		0.97255
1.28319	0.73001		1.71745	0.84377		0.97179
1.28008	0.72448		1.71864	0.84574		0.97103
1.27699	0.71811		1.71983	0.86684		0.97027
1.2739	0.71153		1.72103	0.86915		0.96951
1.27084	0.70432		1.72222	0.88321		0.96875
1.26779	0.69652		1.72342	0.90748		0.96799
1.26475	0.6881		1.72462	0.89917		0.96724
1.26173	0.67821		1.72582	0.92532		0.96648
1.25872	0.66578		1.72702	0.93101		0.96573
1.25573	0.65248		1.72822	0.93995		0.96498
1.25275	0.63864		1.72943	0.95136		0.96423
1.24978	0.62484		1.73064	0.95856		0.96348
1.24683	0.61067		1.73184	0.95733		0.96273
1.24389	0.59641		1.73305	0.97782		0.96199
1.24097	0.58213		1.73427	0.96992		0.96124
1.23806	0.56822		1.73548	0.9739		0.9605
1.23517	0.55577		1.73669	0.97731		0.95975
1.23228	0.54577		1.73791	0.99118		0.95901
1.22941	0.53617		1.73913	1		0.95827
1.22656	0.52684		1.74035	0.98783		0.95753
1.22372	0.51777		1.74157	0.99377		0.95679
1.22089	0.50878		1.7428	0.99658		0.95605
1.21807	0.50015		1.74402	0.99491		0.95532
1.21527	0.4915		1.74525	0.97844		0.95458
1.21248	0.48293		1.74648	0.99284		0.95385
1.2097	0.4737		1.74771	0.97364		0.95311
1.20693	0.46361		1.74894	0.97462		0.95238
1.20418	0.45388		1.75018	0.96583		0.95165
1.20144	0.44359		1.75141	0.96818		0.95092
1.19871	0.43314		1.75265	0.95528		0.95019
1.196	0.42266		1.75389	0.95573		0.94946
1.1933	0.41199		1.75513	0.9465		0.94874
1.19061	0.40066		1.75637	0.94209		0.94801
1.18793	0.38977		1.75762	0.91699		0.94729
1.18526	0.37906		1.75887	0.91694		0.94656
1.18261	0.36857		1.76011	0.88592		0.94584
1.17996	0.35873		1.76136	0.88599		0.94512
1.17733	0.34955		1.76262	0.88092		0.9444
1.17471	0.34135		1.76387	0.86577		0.94368
1.17211	0.3338		1.76512	0.84907		0.94297
1.16951	0.32667		1.76638	0.83471		0.94225
1.16692	0.32028		1.76764	0.83651		0.94153
1.16435	0.31369		1.7689	0.79974		0.94082
1.16179	0.30732		1.77016	0.79528		0.94011
1.15924	0.30098		1.77143	0.77932		0.93939
1.1567	0.29458		1.77269	0.75772		0.93868
1.15417	0.28807		1.77396	0.74673		0.93797
1.15165	0.2816		1.77523	0.74641		0.93726
1.14915	0.27526		1.7765	0.72939		0.93656
1.14665	0.26889		1.77778	0.70982		0.93585
1.14417	0.26294		1.77905	0.6839		0.93514
1.14169	0.25744		1.78033	0.6823		0.93444
1.13923	0.25165		1.78161	0.67584		0.93373
1.13678	0.2461		1.78289	0.65146		0.93303
1.13434	0.24049		1.78417	0.65024		0.93233
1.1319	0.23579		1.78546	0.62044		0.93163
1.12948	0.23118		1.78674	0.60898		0.93093
1.12707	0.22662		1.78803	0.6122		0.93023
1.12467	0.22235		1.78932	0.58606		0.92954
1.12228	0.21779		1.79061	0.58255		0.92884
1.1199	0.21318		1.79191	0.57086		0.92814
1.11753	0.20877		1.7932	0.562		0.92745
1.11517	0.20414		1.7945	0.54066		0.92676
1.11282	0.19972		1.7958	0.54784		0.92606
1.11048	0.19468		1.7971	0.52295		0.92537
1.10815	0.18972		1.7984	0.51494		0.92468
1.10583	0.18497		1.79971	0.51018		0.92399
1.10352	0.18064		1.80102	0.49755		0.92331
1.10122	0.1767		1.80233	0.49404		0.92262
1.09892	0.17293		1.80364	0.49379		0.92193
1.09664	0.16942		1.80495	0.46901		0.92125
1.09437	0.16588		1.80626	0.47569		0.92056
1.09211	0.16266		1.80758	0.46266		0.91988
1.08985	0.15956		1.8089	0.46306		0.9192
1.08761	0.15624		1.81022	0.44096		0.91852
1.08537	0.15276		1.81154	0.44714		0.91784
1.08315	0.14907		1.81287	0.4387		0.91716
1.08093	0.14537		1.81419	0.43062		0.91648
1.07872	0.14171		1.81552	0.42253		0.91581
1.07652	0.13795		1.81685	0.40069		0.91513
1.07433	0.13448		1.81818	0.41329		0.91445
1.07215	0.13071		1.81952	0.40885		0.91378
1.06998	0.12702		1.82085	0.4192		0.91311
1.06781	0.1233		1.82219	0.39409		0.91244
1.06566	0.11979		1.82353	0.39546		0.91176
1.06351	0.11618		1.82487	0.37163		0.91109
1.06137	0.11275		1.82622	0.40188		0.91043
1.05924	0.10957		1.82756	0.3857		0.90976
1.05712	0.10654		1.82891	0.39097		0.90909
1.05501	0.10363		1.83026	0.37282		0.90842
1.05291	0.10096		1.83161	0.37058		0.90776
1.05081	0.09852		1.83296	0.36458		0.9071
1.04873	0.09633		1.83432	0.3636		0.90643
1.04665	0.09423		1.83568	0.3301		0.90577
1.04458	0.09237		1.83704	0.36013		0.90511
1.04251	0.09052		1.8384	0.3428		0.90445
1.04046	0.08874		1.83976	0.32005		0.90379
1.03841	0.08689		1.84113	0.3235		0.90313
1.03638	0.08516		1.8425	0.32455		0.90247
1.03435	0.08333		1.84387	0.34563		0.90182
1.03232	0.08123		1.84524	0.30238		0.90116
1.03031	0.07903		1.84661	0.32114		0.90051
1.0283	0.07676		1.84799	0.31508		0.89985
1.0263	0.07453		1.84937	0.29396		0.8992
1.02431	0.07223		1.85075	0.2932		0.89855
1.02233	0.0699		1.85213	0.27911		0.8979
1.02035	0.06788		1.85351	0.30323		0.89725
1.01839	0.06577		1.8549	0.27647		0.8966
1.01643	0.06383		1.85629	0.27383		0.89595
1.01447	0.06215		1.85768	0.26719		0.89531
1.01253	0.06081		1.85907	0.26802		0.89466
1.01059	0.05953		1.86047	0.25921		0.89402
1.00866	0.0582		1.86186	0.25602		0.89337
1.00674	0.05703		1.86326	0.24677		0.89273
1.00482	0.05602		1.86466	0.23211		0.89209
1.00291	0.05492		1.86606	0.22946		0.89145
1.00101	0.05396		1.86747	0.23206		0.8908
0.99912	0.05291		1.86888	0.22629		0.89017
0.99723	0.05181		1.87029	0.22669		0.88953
0.99535	0.05058		1.8717	0.22073		0.88889
0.99348	0.04939		1.87311	0.20588		0.88825
0.99161	0.04835		1.87453	0.19853		0.88762
0.98975	0.0472		1.87595	0.18717		0.88698
0.9879	0.04591		1.87737	0.17534		0.88635
0.98606	0.04463		1.87879	0.18563		0.88571
0.98422	0.04334		1.88021	0.18578
0.98239	0.04229		1.88164	0.17066
0.98056	0.04112		1.88307	0.16323
0.97875	0.04004		1.8845	0.15692
0.97693	0.03886		1.88593	0.16665
0.97513	0.03784		1.88737	0.13724
0.97333	0.03698		1.8888	0.14056
0.97154	0.03619		1.89024	0.16281
0.96976	0.03539		1.89169	0.14271
0.96798	0.03447		1.89313	0.12484
0.96621	0.03361		1.89458	0.15781
0.96444	0.03288		1.89602	0.12018
0.96269	0.03217		1.89748	0.13556
0.96093	0.03164		1.89893	0.12701
0.95919	0.03084		1.90038	0.11376
0.95745	0.03012		1.90184	0.12639
0.95572	0.02944		1.9033	0.10293
0.95399	0.0287		1.90476	0.10473
0.95227	0.02811		1.90623	0.08684
0.95056	0.02752		1.90769	0.09967
0.94885	0.02686		1.90916	0.09604
0.94715	0.02622		1.91063	0.09516
0.94545	0.02564		1.9121	0.09862
0.94376	0.02507		1.91358	0.08884
0.94208	0.02463		1.91506	0.07845
0.9404	0.02422		1.91654	0.07759
0.93873	0.02383		1.91802	0.06046
0.93706	0.02337		1.9195	0.0824
0.9354	0.02293		1.92099	0.06404
0.93375	0.02251		1.92248	0.0553
0.9321	0.02196		1.92397	0.06495
0.93046	0.02145		1.92547	0.071
0.92882	0.02104		1.92696	0.08671
0.92719	0.02049		1.92846	0.04671
0.92556	0.02009		1.92996	0.06308
0.92394	0.01974		1.93146	0.06027
0.92233	0.01942		1.93297	0.04927
0.92072	0.01908		1.93448	0.0661
0.91912	0.01882		1.93599	0.04327
0.91752	0.01875		1.9375	0.051
0.91593	0.01854		1.93901	0.04348
0.91434	0.01835		1.94053	0.06108
0.91276	0.01808		1.94205	0.04132
0.91119	0.01766		1.94357	0.0482
0.90962	0.01729		1.9451	0.04352
0.90805	0.01707		1.94662	0.03528
0.90649	0.01674		1.94815	0.03732
0.90494	0.01645		1.94969	0.04352
0.90339	0.01602		1.95122	0.06509
0.90185	0.01556		1.95276	0.03781
0.90031	0.01523		1.95429	0.01377
0.89878	0.01495		1.95584	0.01524
0.89725	0.01469		1.95738	0.01961
0.89573	0.01447		1.95893	0.01701
0.89421	0.01412		1.96047	0.01939
0.8927	0.01378		1.96203	0.01078
0.8912	0.01343		1.96358
0.88969	0.01315		1.96513
0.8882	0.01299		1.96669
0.88671	0.01277		1.96825
0.88522	0.01262		1.96982
0.88374	0.01239		1.97138
0.88226	0.01219		1.97295
0.88079	0.0121		1.97452
0.87932	0.0121		1.9761
0.87786	0.01204		1.97767
0.8764	0.01205		1.97925
0.87495	0.01206		1.98083
0.8735	0.01188		1.98241
0.87206	0.01172		1.984
0.87062	0.01162		1.98559
0.86919	0.01149		1.98718
0.86776	0.0113		1.98877
0.86634	0.01121		1.99037
0.86492	0.01108		1.99197
0.86351	0.01101		1.99357
0.8621	0.0108		1.99517
0.86069	0.01078		1.99678
0.85929	0.01074		1.99839
0.85789	0.01076		2
0.8565	0.01082		2.00161
0.85511	0.01083		2.00323
0.85373	0.01077		2.00485
0.85235	0.01081		2.00647
0.85098	0.0107		2.0081
0.84961	0.0108		2.00972
0.84825	0.01092		2.01135
0.84689	0.0109		2.01299
0.84553	0.01103		2.01462
0.84418	0.01101		2.01626
0.84283	0.01104		2.0179
0.84149	0.01093		2.01954
0.84015	0.01093		2.02119
0.83881	0.01101		2.02284
0.83748	0.01103		2.02449
0.83616	0.01098		2.02614
0.83484	0.01094		2.0278
0.83352	0.01088		2.02946
0.8322	0.01098		2.03112
0.83089	0.01119		2.03279
0.82959	0.0114		2.03445
0.82829	0.01146		2.03612
0.82699	0.01155		2.0378
0.8257	0.01171		2.03947
0.82441	0.01195		2.04115
0.82312	0.01215		2.04283
0.82184	0.01228		2.04452
0.82056	0.01239		2.0462
0.81929	0.01245		2.04789
0.81802	0.01266		2.04959
0.81676	0.01287		2.05128
0.8155	0.01303		2.05298
0.81424	0.01316		2.05468
0.81298	0.01319		2.05638
0.81173	0.01345		2.05809
0.81049	0.01363		2.0598
0.80925	0.01384		2.06151
0.80801	0.01398		2.06323
0.80677	0.01422		2.06495
0.80554	0.01442		2.06667
0.80432	0.01453		2.06839
0.80309	0.01464		2.07012
0.80187	0.01477		2.07185
0.80066	0.01482		2.07358
0.79944	0.01506		2.07531
0.79824	0.0151		2.07705
0.79703	0.01532		2.07879
0.79583	0.0153		2.08054
0.79463	0.01545		2.08228
0.79344	0.01567		2.08403
0.79225	0.01586		2.08579
0.79106	0.01605		2.08754
0.78988	0.01624		2.0893
0.7887	0.01633		2.09106
0.78752	0.01657		2.09283
0.78635	0.01668		2.09459
0.78518	0.01702		2.09637
0.78401	0.01731		2.09814
0.78285	0.0177		2.09992
0.78169	0.01825		2.10169
0.78054	0.01881		2.10348
0.77939	0.01964		2.10526
0.77824	0.02038		2.10705
0.77709	0.02132		2.10884
0.77595	0.02218		2.11064
0.77481	0.02312		2.11244
0.77368	0.02434		2.11424
0.77254	0.02577		2.11604
0.77141	0.02732		2.11785
0.77029	0.02895		2.11966
0.76917	0.03102		2.12147
0.76805	0.03362		2.12329
0.76693	0.03641		2.12511
0.76582	0.0404		2.12693
0.76471	0.0451		2.12876
0.76361	0.05057		2.13058
0.7625	0.0571		2.13242
0.7614	0.06488		2.13425
0.76031	0.07364		2.13609
0.75921	0.08321		2.13793
0.75812	0.09239		2.13978
0.75704	0.10289		2.14162
0.75595	0.11362		2.14347
0.75487	0.12446		2.14533
0.75379	0.13498		2.14719
0.75272	0.14433		2.14905
0.75165	0.15369		2.15091
0.75058	0.16376		2.15278
0.74951	0.17383		2.15465
0.74845	0.18512		2.15652
0.74739	0.19685		2.1584
0.74634	0.20665		2.16028
0.74528	0.2169		2.16216
0.74423	0.22606		2.16405
0.74319	0.23628		2.16594
0.74214	0.2447		2.16783
0.7411	0.25219		2.16973
0.74006	0.25988		2.17163
0.73902	0.26655		2.17353
0.73799	0.27185		2.17544
0.73696	0.2767		2.17735
0.73593	0.28137		2.17926
0.73491	0.28323		2.18118
0.73389	0.28505		2.1831
0.73287	0.2874		2.18502
0.73185	0.29019		2.18695
0.73084	0.28954		2.18888
0.72983	0.292		2.19081
0.72882	0.29221		2.19275
0.72782	0.29443		2.19469
0.72682	0.29582		2.19663
0.72582	0.29969		2.19858
0.72482	0.30273		2.20053
0.72383	0.30508		2.20249
0.72284	0.3054		2.20444
0.72185	0.30777		2.20641
0.72086	0.30835		2.20837
0.71988	0.3094		2.21034
0.7189	0.30891		2.21231
0.71792	0.30919		2.21429
0.71695	0.30905		2.21626
0.71598	0.30889		2.21825
0.71501	0.30896		2.22023
0.71404	0.30898		2.22222
0.71308	0.30986		2.22422
0.71212	0.30749		2.22621
0.71116	0.30647		2.22821
0.7102	0.30805		2.23022
0.70925	0.30921		2.23222
0.70829	0.30904		2.23423
0.70735	0.31011		2.23625
0.7064	0.30774		2.23827
0.70546	0.30753		2.24029
0.70451	0.3054		2.24231
0.70358	0.30684		2.24434
0.70264	0.30579		2.24638
0.70171	0.30195		2.24841
0.70077	0.29949		2.25045
0.69985	0.29896		2.2525
0.69892	0.29639		2.25455
0.698	0.29555		2.2566
0.69707	0.2956		2.25865
0.69615	0.29616		2.26071
0.69524	0.295		2.26277
0.69432	0.2941		2.26484
0.69341	0.29543		2.26691
0.6925	0.29526		2.26898
0.6916	0.29434		2.27106
0.69069	0.29621		2.27314
0.68979	0.29442		2.27523
0.68889	0.30322		2.27732
			2.27941
			2.28151
			2.28361
			2.28571
			2.28782
			2.28994
			2.29205
			2.29417
			2.2963
			2.29842
			2.30056
			2.30269
			2.30483
			2.30698
			2.30912
			2.31128
			2.31343
			2.31559
			2.31776
			2.31993
			2.3221
			2.32427
			2.32645
			2.32864
			2.33083
			2.33302
			2.33522
			2.33742
			2.33962
			2.34183
			2.34405
			2.34626
			2.34848
			2.35071
			2.35294
			2.35518
			2.35741
			2.35966
			2.3619
			2.36416
			2.36641
			2.36867
			2.37094
			2.37321
			2.37548
			2.37776
			2.38004
			2.38232
			2.38462
			2.38691
			2.38921
			2.39151
			2.39382
			2.39614
			2.39845
			2.40077
			2.4031
			2.40543
			2.40777
			2.41011
			2.41245
			2.4148
			2.41715
			2.41951
			2.42188
			2.42424
			2.42661
			2.42899
			2.43137
			2.43376
			2.43615
			2.43854
			2.44094
			2.44335
			2.44576
			2.44817
			2.45059
			2.45302
			2.45545
			2.45788
			2.46032
			2.46276
			2.46521
			2.46766
			2.47012
			2.47258
			2.47505
			2.47752
			2.48
			2.48248
			2.48497
			2.48746
			2.48996
			2.49246
			2.49497
			2.49748
			2.5
			2.50252
			2.50505
			2.50758
			2.51012
			2.51266
			2.51521
			2.51777
			2.52033
			2.52289
			2.52546
			2.52803
			2.53061
			2.5332
			2.53579
			2.53838
			2.54098
			2.54359
			2.5462
			2.54882
			2.55144
			2.55407
			2.5567
			2.55934
			2.56198
			2.56463
			2.56729
			2.56995
			2.57261
			2.57529
			2.57796
			2.58065
			2.58333
			2.58603
			2.58873
			2.59143
			2.59414
			2.59686
			2.59958
			2.60231
			2.60504
			2.60778
			2.61053
			2.61328
			2.61603
			2.6188
			2.62156
			2.62434
			2.62712
			2.6299
			2.6327
			2.63549
			2.6383
			2.64111
			2.64392
			2.64674
			2.64957
			2.65241
			2.65525
			2.65809
			2.66094
			2.6638
			2.66667
			2.66954
			2.67241
			2.6753
			2.67819
			2.68108
			2.68398
			2.68689
			2.6898
			2.69273
			2.69565
			2.69859
			2.70153
			2.70447
			2.70742
			2.71038
			2.71335
			2.71632
			2.7193
			2.72228
			2.72527
			2.72827
			2.73128
			2.73429
			2.73731
			2.74033
			2.74336
			2.7464
			2.74945
			2.7525
			2.75556
			2.75862
			2.76169
			2.76477
			2.76786
			2.77095
			2.77405
			2.77716
			2.78027
			2.78339
			2.78652
			2.78965
			2.79279
			2.79594
			2.7991
			2.80226
			2.80543
			2.80861
			2.81179
			2.81498
			2.81818
			2.82139
			2.8246
			2.82782
			2.83105
			2.83429
			2.83753
			2.84078
			2.84404
			2.8473
			2.85057
			2.85386
			2.85714
			2.86044
			2.86374
			2.86705
			2.87037
			2.8737
			2.87703
			2.88037
			2.88372
			2.88708
			2.89044
			2.89382
			2.8972
			2.90058
			2.90398
			2.90739
			2.9108
			2.91422
			2.91765
			2.92108
			2.92453
			2.92798
			2.93144
			2.93491
			2.93839
			2.94187
			2.94537
			2.94887
			2.95238
			2.9559
			2.95943
			2.96296
			2.96651
			2.97006
			2.97362
			2.97719
			2.98077
			2.98436
			2.98795
			2.99156
			2.99517
			2.99879
			3.00242
			3.00606
			3.00971
			3.01337
			3.01703
			3.02071
			3.02439
			3.02808
			3.03178
			3.0355
			3.03922
			3.04294
			3.04668
			3.05043
			3.05419
			3.05795
			3.06173
			3.06551
			3.06931
			3.07311
			3.07692
			3.08075
			3.08458
			3.08842
			3.09227
			3.09613
			3.1
			3.10388
			3.10777
			3.11167
			3.11558
			3.1195
			3.12343
			3.12736
			3.13131
			3.13527
			3.13924
			3.14322
			3.14721
			3.15121
			3.15522
			3.15924
			3.16327
			3.16731
			3.17136
			3.17542
			3.17949
			3.18357
			3.18766
			3.19176
			3.19588
			3.2
			3.20413
			3.20828
			3.21244
			3.2166
			3.22078
			3.22497
			3.22917
			3.23338
			3.2376
			3.24183
			3.24607
			3.25033
			3.25459
			3.25887
			3.26316
			3.26746
			3.27177
			3.27609
			3.28042
			3.28477
			3.28912
			3.29349
			3.29787
			3.30226
			3.30667
			3.31108
			3.31551
			3.31995
			3.3244
			3.32886
			3.33333
			3.33782
			3.34232
			3.34683
			3.35135
			3.35589
			3.36043
			3.36499
			3.36957
			3.37415
			3.37875
			3.38336
			3.38798
			3.39261
			3.39726
			3.40192
			3.40659
			3.41128
			3.41598
			3.42069
			3.42541
			3.43015
			3.4349
			3.43967
			3.44444
			3.44924
			3.45404
			3.45886
			3.46369
			3.46853
			3.47339
			3.47826
			3.48315
			3.48805
			3.49296
			3.49788
			3.50282
			3.50778
			3.51275
			3.51773
			3.52273
			3.52774
			3.53276
			3.5378
			3.54286
			3.54793
			3.55301
			3.55811
			3.56322
			3.56835
			3.57349
			3.57864
			3.58382
			3.589
			3.5942
			3.59942
			3.60465
			3.6099
			3.61516
			3.62044
			3.62573
			3.63104
			3.63636
			3.6417
			3.64706
			3.65243
			3.65782
			3.66322
			3.66864
			3.67407
			3.67953
			3.68499
			3.69048
			3.69598
			3.70149
			3.70703
			3.71257
			3.71814
			3.72372
			3.72932
			3.73494
			3.74057
			3.74622
			3.75189
			3.75758
			3.76328
			3.769
			3.77473
			3.78049
			3.78626
			3.79205
			3.79786
			3.80368
			3.80952
			3.81538
			3.82126
			3.82716
			3.83308
			3.83901
			3.84496
			3.85093
			3.85692
			3.86293
			3.86895
			3.875
			3.88106
			3.88715
			3.89325
			3.89937
			3.90551
			3.91167
			3.91785
			3.92405
			3.93027
			3.93651
			3.94277
			3.94904
			3.95534
			3.96166
			3.968
			3.97436
			3.98074
			3.98714
			3.99356
			4
			4.00646
			4.01294
			4.01945
			4.02597
			4.03252
			4.03909
			4.04568
			4.05229
			4.05892
			4.06557
			4.07225
			4.07895
			4.08567
			4.09241
			4.09917
			4.10596
			4.11277
			4.1196
			4.12646
			4.13333
			--
			--
			--
			--
			--
			--
			--
			--
			--
			--
			--
			--
			--
			--
			--
			--
			--
			--
			--
			--
			--
			--
			--
			--
			--
			--
			--
			--
			--
			--
			--
			--
			--
			--
			--
			--
			--
			--
			--
			--
			--
			--
			--
			--
			--
			--
			--
			--
			--
			--
			--
			--
			--
			--
			--
			--
			--
			--
			--
			--
			--
			--
			--
			--
			--
			--
			--
			--
			--
			--
			--
			--
			--
			--
			--
			--
			--
			--
			--
			--
			--
			--
			--
			--
			--
			--
			--
			--
			--
			--
			--
			--
			--
			--
			--
			--
			--
			--
			--
			--
			--
			--
			--
			--
			--
			--
			--
			--
			--
			--
			--
			--
			--
			--
			--
			--
			--
			--
			--
			--
			--
			--
			--
			--
			--
			--
			--
			--
			--
			--
			--
			--
			--
			--
			--
			--
			--
			--
			--
			--
			--
			--
			--
			--
			--
			--
			--
			--
			--
			--
			--
			--
			--
			--
			--
			--
			--
			--
			--
			--
			--
			--
			--
			--
			--
			--
			--
			--
			--
			--
			--
			--
			--
			--
			--
			--
			--
			--
			--
			--
			--
			--
			--
			--
			--
			--
			--
			--
			--
			--
			--
			--
			--
			--
			--
			--
			--
			--
			--
			--
			--
			--
			--
			--
			--
			--
			--
			--
			--
			--
			--
			--
			--
			--
			--
			--
			--
			--
			--
			--
			--
			--
			--
			--
			--
			--
			--
			--
			--
			--
			--
			--
			--
			--
			--
			--
			--
			--
			--
			--
			--
			--
			--
			--
			--
			--
			--
			--
			--
			--
			--
			--
			--
			--
			--
			--
			--
			--
			--
			--
			--
			--
			--
			--
			--
			--
			--
			--
			--
			--
			--
			--
			--
			--
			--
			--
			--
			--
			--
			--
			--
			--
			--
			--
			--
			--
			--
			--
			--
			--
			--
			--
			--
			--
			--
			--
			--
			--
			--
			--
			--
			--
			--
			--
			--
			--
			--
			--
			--
			--
			--
			--
			--
			--
			--
			--
			--
			--
			--
			--
			--
			--
			--
			--
			--
			--
			--
			--
			--
			--
			--
			--
			--
			--
			--
			--
			--
			--
			--
			--
			--
			--
			--
			--
			--
			--
			--
			--
			--
			--
			--
			--
			--
			--
			--
			--
			--
			--
			--
			--
			--
			--
			--
			--
			--
			--
			--
			--
			--
			--
			--
			--
			--
			--
			--
			--
			--
			--
			--
			--
			--
			--
			--
			--
			--
			--
			--
			--
			--
			--
			--
			--
			--
			--
			--
			--
			--
			--
			--
			--
			--
			--
			--
			--
			--
			--
			--
			--
			--
			--
			--
			--
			--
			--
			--
			--
			--
			--
			--
			--
			--
			--
			--
			--
			--
			--
			--
			--
			--
			--
			--
			--
			--
			--
			--
			--
			--
			--
			--
			--
			--
			--
			--
			--
			--
			--
			--
			--
			--
			--
