# Supplementary material for: Synthesis of model heterojunction interfaces reveals molecular-configuration-dependent photoinduced charge transfer
Source: Nat Chem. 2024 Aug 20;16(9):1453–61. doi: 10.1038/s41557-024-01578-x (PMC11374675; doi:10.1038/s41557-024-01578-x)
Supplement: Supplementary file 3 — Source data. [file 41557_2024_1578_MOESM3_ESM.zip › Fig2F.xlsx]

## Sheet: Sheet1
	20mA	30mA	50mA	RefP2 PL					10mA	20mA	10mA
2.06667	0	0	0	0	0			1.70059	0.0958657	0	0.0035537	0
2.05861	0	0	0	0	4.43734e-49			1.69513	0.112514	0	0.00511596	-0.0240294
2.05061	0	0	0	0	-1.77493e-48			1.68971	0.126779	0	0.00511596	0.154863
2.04268	0	0	0	0	6.656e-48			1.68432	0.117376	0	0.00631485	-0.0893659
2.03481	0	0	0	0	-2.48491e-47			1.67896	0.112387	0	0.00631485	0.103427
2.027	0	0	0	0	9.40854e-47			1.67364	0.0975836	0.0027566	0.00903262	-0.1012
2.01925	0	0	0	0	-3.51492e-46			1.66835	0.0941596	0.0027566	0.0143377	0.0410445
2.01156	0	0	0	0	1.31188e-45			1.6631	0.090404	0.0027566	0.0184189	-0.050581
2.00392	0	0	0	0	-4.89604e-45			1.65788	0.0985375	0.0027566	0.0246003	-0.111448
1.99635	0	0	0	0	1.85458e-44			1.65269	0.116835	0.00354416	0.033936	0.25522
1.98883	0	0	0	0	-6.92874e-44			1.64753	0.105663	0.0038821	0.0404798	-0.188344
1.98136	0	0	0	0	2.58604e-43			1.64241	0.111614	0.0108501	0.0523178	0.0965305
1.97396	0	0	0	0	-9.65127e-43			1.63731	0.117054	0.0153943	0.0612379	-0.1912
1.9666	0	0	0	0	3.6019e-42			1.63225	0.145855	0.0222528	0.0756177	0.0968415
1.95931	0	0	0	0	-1.36504e-41			1.62722	0.165368	0.0290842	0.0857151	0.0351268
1.95206	0	0	0	0	5.09999e-41			1.62222	0.174272	0.0374637	0.0976026	-0.000703494
1.94487	0	0	0	0	-1.90349e-40			1.61725	0.182822	0.0451745	0.109754	0.00806837
1.93774	0	0	0	0	7.21765e-40			1.61232	0.190724	0.0599631	0.124078	-0.0280559
1.93065	0	0	0	0	-2.69671e-39			1.60741	0.203747	0.073648	0.137015	-0.024663
1.92362	0	0	0	0	9.90936e-39			1.60253	0.21772	0.0928315	0.154443	0.0984341
1.91664	0	0	0	0	-3.75311e-38			1.59768	0.223941	0.104683	0.16912	-0.174074
1.9097	0	0	0	0	1.42542e-37			1.59286	0.24592	0.122985	0.186398	0.17786
1.90282	0	0	0	0.00105063	-5.24101e-37			1.58807	0.251401	0.140625	0.203117	-0.0873673
1.89599	0	0	0	0.00118647	1.98621e-36			1.58331	0.260687	0.161152	0.221338	0.066609
1.88921	0	0	0	0.00393639	-7.42073e-36			1.57857	0.270424	0.179001	0.240187	-0.195609
1.88247	0	0	0	0.00589721	2.76967e-35			1.57387	0.301662	0.206347	0.261919	0.113019
1.87578	0	0	0	0.00930538	-1.03366e-34			1.56919	0.320057	0.226568	0.282067	0.0934546
1.86914	0	0	0	0.0119492	3.92399e-34			1.56454	0.329321	0.247702	0.303637	-0.22091
1.86255	0	0	0	0.0167596	-1.44189e-33			1.55992	0.359359	0.270031	0.323853	0.158605
1.856	0	0	0	0.0211654	5.46744e-33			1.55533	0.375977	0.294954	0.34562	0.00200242
1.8495	0	0	0	0.0236982	-2.04279e-32			1.55076	0.38965	0.318145	0.367254	-0.0835121
1.84305	0	0	0	0.0263409	7.76051e-32			1.54622	0.411779	0.343119	0.389029	0.0827385
1.83664	0	0	0	0.0317197	-2.85001e-31			1.5417	0.429556	0.361188	0.410363	-0.114478
1.83027	0	0	0	0.0330601	1.08134e-30			1.53721	0.451366	0.390595	0.432964	0.24221
1.82395	0	0	0	0.0370827	-3.9708e-30			1.53275	0.456497	0.410934	0.454305	-0.339825
1.81767	0	0	0	0.0390933	1.50657e-29			1.52832	0.489189	0.439022	0.479179	0.172646
1.81144	0	0	0	0.0421294	-5.73385e-29			1.52391	0.508734	0.467474	0.501928	0.120442
1.80524	0	0	0	0.0441394	2.10457e-28			1.51952	0.515122	0.491212	0.526286	-0.285577
1.79909	0	0	0	0.0461022	-7.8449e-28			1.51516	0.546291	0.517762	0.55224	0.207051
1.79298	0	0	0	0.049567	2.98184e-27			1.51083	0.567765	0.544251	0.579248	-0.227813
1.78691	0	0	0	0.052067	-1.11429e-26			1.50651	0.604685	0.574635	0.608842	0.185683
1.78089	0	0	0	0.0521453	4.15897e-26			1.50223	0.62641	0.605525	0.639513	-0.0400866
1.7749	0	0	0	0.0533897	-1.55216e-25			1.49797	0.653683	0.633764	0.668971	-0.142568
1.76896	0	0	0	0.0534874	5.90476e-25			1.49373	0.693277	0.6678	0.700293	0.184434
1.76305	0	0	0	0.0535302	-2.16566e-24			1.48952	0.716711	0.696371	0.728984	-0.0894491
1.75718	0	0	0	0.0537877	8.22802e-24			1.48533	0.745753	0.726013	0.759526	-0.0342504
1.75135	0	0	0	0.0527574	-3.07464e-23			1.48116	0.778572	0.756651	0.788387	0.164299
1.74556	0	0	0	0.0534296	1.14758e-22			1.47702	0.797536	0.785016	0.815715	-0.21004
1.73981	0	0	0	0.0534184	-4.28284e-22			1.4729	0.826223	0.812099	0.842644	0.322922
1.7341	0	0	0	0.0550555	1.59838e-21			1.4688	0.834933	0.838094	0.866853	-0.334242
1.72842	0	0	0	0.0562661	-6.0856e-21			1.46472	0.865527	0.862612	0.887921	0.204357
1.72278	0	0	0	0.0580755	2.23035e-20			1.46067	0.884251	0.886783	0.907184	-0.0471996
1.71718	0	0	0	0.059325	-8.48032e-20			1.45664	0.900823	0.904615	0.923926	0.0244441
1.71162	0	0	0	0.0610201	3.16909e-19			1.45264	0.916458	0.921285	0.937809	0.00921122
1.70609	0	0	0	0.0627342	-1.18283e-18			1.44865	0.929917	0.933855	0.94888	0.0132378
1.70059	0	0	0	0.0646079	4.41443e-18			1.44469	0.944938	0.947293	0.95797	-0.091205
1.69513	0	0	0	0.0660298	-1.68224e-17			1.44075	0.962757	0.958108	0.964477	0.184306
1.68971	0	0	0	0.068409	6.16044e-17			1.43683	0.969238	0.96621	0.968257	-0.130394
1.68432	0	0	0	0.0681988	-2.34431e-16			1.43293	0.981685	0.969942	0.97041	0.0979107
1.67896	0	0	0	0.0693538	8.76119e-16			1.42905	0.987693	0.976401	0.974255	-0.0157973
1.67364	0	0	0	0.0704136	-3.27004e-15			1.42519	0.99179	0.977106	0.976811	0.0590286
1.66835	0	0	0	0.0715608	1.22041e-14			1.42135	0.989707	0.980528	0.979332	0.0140578
1.6631	0	0	0	0.0740029	-4.55462e-14			1.41754	0.987695	0.98122	0.981185	-0.0894027
1.65788	0	0	0	0.0753319	1.69981e-13			1.41374	0.992449	0.9859	0.9842	0.0223186
1.65269	0	0	0	0.0784307	-6.48396e-13			1.40997	0.99475	0.987246	0.988149	0.117316
1.64753	0	0	0	0.0793778	2.42361e-12			1.40621	0.989537	0.987738	0.992189	-0.142044
1.64241	0	0	0	0.0823259	-8.85517e-12			1.40248	0.991916	0.991524	0.996194	0.0732512
1.63731	0	0	0	0.0865663	3.3725e-11			1.39876	0.99158	0.993339	0.998538	0.000408885
1.63225	0	0	0	0.0912614	-1.26045e-10			1.39507	0.990466	0.995467	0.999409	-0.0482201
1.62722	0	0	0	0.096379	4.70454e-10			1.39139	0.993185	0.998324	1	0.0192821
1.62222	0	0	0	0.100981	-1.79652e-09			1.38774	0.996188	0.997738	0.998916	-0.0365981
1.61725	0	0	0	0.105269	6.56692e-09			1.3841	1	1	0.998578	0.0737769
1.61232	0	0	0	0.110963	-2.5038e-08			1.38048	0.998191	0.998633	0.995296	0.00815729
1.60741	0	0	0.00136825	0.116444	9.15133e-08			1.37688	0.995019	0.996395	0.990215	-0.026406
1.60253	0	0	0.00613552	0.124058	-3.48915e-07			1.3733	0.993432	0.994161	0.983482	0.0174668
1.59768	0	0	0.00613552	0.131146	1.30414e-06			1.36974	0.989085	0.988226	0.975964	0.0845013
1.59286	0	0	0.0123056	0.138969	-4.86766e-06			1.36619	0.979636	0.982119	0.967834	-0.0630406
1.58807	0	0	0.0188257	0.1473	1.81665e-05			1.36267	0.971529	0.973086	0.959141	0.0609946
1.58331	0	0	0.027937	0.15724	-6.77984e-05			1.35916	0.961684	0.96379	0.949477	-0.0341281
1.57857	0	0	0.0411781	0.169864	0.000259208			1.35567	0.951234	0.954129	0.939335	0.0674146
1.57387	0	0	0.0589847	0.183209	-0.000946501			1.3522	0.937835	0.941599	0.928148	-0.0202744
1.56919	0	0	0.0752624	0.197849	0.00361279			1.34874	0.924254	0.929645	0.917139	-0.0169293
1.56454	0	0	0.0932363	0.212896	-0.0135046			1.34531	0.911759	0.916955	0.906156	0.0120018
1.55992	0	0.000478492	0.111698	0.230736	0.0337853			1.34189	0.899554	0.904052	0.895317	-0.0152568
1.55533	0	0.00050857	0.136829	0.248033	-0.105016			1.33849	0.887984	0.891376	0.884357	0.0184131
1.55076	0	0.0115956	0.156814	0.26469	0.0538688			1.3351	0.875817	0.879132	0.873626	-0.0277835
1.54622	0	0.0205545	0.190017	0.280853	-0.0439773			1.33174	0.864765	0.866737	0.862237	0.0314964
1.5417	0	0.0341794	0.213115	0.297751	-0.0275442			1.32839	0.852006	0.854847	0.851187	-0.00636531
1.53721	0	0.0500431	0.238767	0.315193	0.0876722			1.32505	0.839597	0.842774	0.839563	-0.00603516
1.53275	0	0.0615708	0.255322	0.334409	-0.211473			1.32174	0.828357	0.831093	0.827641	-0.0162585
1.52832	0.00842898	0.0900259	0.280852	0.35456	0.184145			1.31844	0.817629	0.818382	0.815166	0.0212197
1.52391	0.00842898	0.104514	0.305287	0.374469	-0.036706			1.31515	0.805221	0.806419	0.802845	-0.00739593
1.51952	0.00842898	0.121479	0.320412	0.391856	-0.161407			1.31188	0.793847	0.794785	0.790579	0.0281569
1.51516	0.0117833	0.149599	0.345236	0.410009	0.311962			1.30863	0.779956	0.782938	0.778593	-0.0287392
1.51083	0.0117833	0.154999	0.364971	0.427963	-0.327184			1.3054	0.768308	0.770171	0.766366	0.0104417
1.50651	0.0148356	0.181982	0.376504	0.446908	0.274551			1.30218	0.756982	0.758416	0.754555	-0.0130277
1.50223	0.0161426	0.188182	0.390895	0.463524	-0.0516618			1.29897	0.745558	0.745564	0.742179	-0.0088966
1.49797	0.0172501	0.19783	0.398956	0.479394	-0.157519			1.29579	0.734804	0.733339	0.730903	0.0332335
1.49373	0.0194873	0.21734	0.414907	0.494768	0.329887			1.29262	0.722955	0.721679	0.719463	-0.0175285
1.48952	0.0110583	0.215361	0.427354	0.510021	-0.402647			1.28946	0.711993	0.710156	0.708873	-0.0341253
1.48533	0.0110583	0.239333	0.434947	0.526116	0.284163			1.28632	0.702355	0.69884	0.698794	0.0475208
1.48116	0.0132509	0.247594	0.450689	0.54463	-0.139831			1.28319	0.691338	0.686665	0.688764	-0.0494489
1.47702	0.0291682	0.263513	0.461792	0.564592	-0.0330605			1.28008	0.682264	0.67598	0.678657	0.043766
1.4729	0.0291682	0.284701	0.4725	0.587036	0.0852222			1.27699	0.670659	0.664369	0.668081	0.0163967
1.4688	0.063768	0.298959	0.48773	0.613692	-0.0586932			1.2739	0.658555	0.653002	0.657441	-0.00675821
1.46472	0.0770751	0.317828	0.497447	0.641466	-0.0165393			1.27084	0.64563	0.641122	0.646712	-0.018728
1.46067	0.100238	0.338493	0.5094	0.672017	0.0418055			1.26779	0.633947	0.629467	0.635775	0.0461674
1.45664	0.131124	0.357269	0.523336	0.702001	-0.113514			1.26475	0.621838	0.617438	0.624818	-0.101563
1.45264	0.16322	0.382288	0.533942	0.728676	0.2171			1.26173	0.612144	0.606163	0.613893	0.105406
1.44865	0.182978	0.394027	0.547311	0.753589	-0.297906			1.25872	0.59953	0.594522	0.60154	-0.0246778
1.44469	0.224764	0.425776	0.560345	0.773067	0.254149			1.25573	0.585728	0.5825	0.588702	0.000575426
1.44075	0.247535	0.443126	0.573175	0.796415	-0.224488			1.25275	0.573347	0.57038	0.576439	0.0211315
1.43683	0.298195	0.470799	0.592461	0.821284	0.221928			1.24978	0.560104	0.558082	0.563935	-0.0434349
1.43293	0.310759	0.488055	0.602911	0.848076	-0.190978			1.24683	0.547983	0.54623	0.551536	0.00553945
1.42905	0.347004	0.514684	0.624758	0.880254	0.0873697			1.24389	0.53601	0.534158	0.5392	0.0528196
1.42519	0.374593	0.539748	0.651647	0.90754	-0.0647512			1.24097	0.522234	0.522202	0.525972	-0.0501512
1.42135	0.400198	0.566549	0.671253	0.929962	0.0778852			1.23806	0.509709	0.509267	0.513239	0.0644518
1.41754	0.424834	0.58774	0.690351	0.951473	-0.0678575			1.23517	0.495735	0.497266	0.500748	-0.0826559
1.41374	0.469062	0.613281	0.710627	0.96875	0.0868056			1.23228	0.483807	0.484674	0.489118	0.0578383
1.40997	0.480893	0.629653	0.72526	0.986392	0.0956352			1.22941	0.471508	0.472982	0.477691	-0.0653642
1.40621	0.4928	0.634768	0.72739	0.996066	0.0221152			1.22656	0.460555	0.46094	0.465848	0.0369516
1.40248	0.497065	0.635239	0.723336	1	0.0262081			1.22372	0.450233	0.449587	0.454465	-0.00470619
1.39876	0.506104	0.63231	0.718318	0.990579	0.026417			1.22089	0.438889	0.437489	0.442673	-0.0044683
1.39507	0.509512	0.625949	0.707748	0.968141	0.0547905			1.21807	0.42702	0.426135	0.43082	0.0225794
1.39139	0.504452	0.612534	0.687431	0.941048	0.0254208			1.21527	0.416427	0.414752	0.419395	-0.0523582
1.38774	0.502716	0.597177	0.669686	0.910482	-0.016849			1.21248	0.40571	0.403869	0.407813	0.0625846
1.3841	0.49294	0.582981	0.650805	0.878621	-0.0113581			1.2097	0.393985	0.392363	0.396268	-0.0269133
1.38048	0.479976	0.569613	0.634984	0.850219	0.00894789			1.20693	0.38277	0.381737	0.38487	-0.0337469
1.37688	0.477711	0.559211	0.623537	0.82628	-0.157767			1.20418	0.373863	0.371892	0.373952	0.00932619
1.3733	0.483918	0.56093	0.621258	0.80485	0.0354528			1.20144	0.36398	0.361492	0.362947	0.0179115
1.36974	0.48857	0.564339	0.625004	0.788037	-0.0757992			1.19871	0.354029	0.351322	0.352407	-0.0106965
1.36619	0.497261	0.573676	0.632706	0.77617	-0.0219037			1.196	0.344472	0.341504	0.34281	-0.0247122
1.36267	0.508418	0.587647	0.643308	0.770563	-0.0499194			1.1933	0.336127	0.332377	0.333558	0.0103717
1.35916	0.523137	0.602359	0.655447	0.769154	0.118032			1.1906	0.326779	0.32377	0.325062	0.00940994
1.35567	0.527848	0.61174	0.665335	0.771617	-0.0917047			1.18793	0.318937	0.315742	0.316924	-0.0795908
1.3522	0.544966	0.625472	0.678958	0.77487	-0.0261356			1.18526	0.313075	0.308262	0.309449	0.0610194
1.34874	0.564504	0.641746	0.69139	0.775766	0.0431859			1.18261	0.306106	0.300645	0.301825	-0.0157266
1.34531	0.584102	0.656476	0.7037	0.771693	0.0212174			1.17996	0.298931	0.293083	0.294748	0.00188704
1.34189	0.596257	0.668529	0.71383	0.764996	-0.0647836			1.17733	0.291535	0.285845	0.287999	0.00817847
1.33849	0.616906	0.685039	0.726843	0.753507	-0.00698105			1.17471	0.285382	0.279201	0.281615	-0.0255162
1.3351	0.639784	0.705495	0.74424	0.742418	-0.121578			1.1721	0.279308	0.272761	0.27527	-0.0191003
1.33174	0.671213	0.734926	0.769007	0.729855	-0.0271154			1.16951	0.274017	0.266699	0.269133	0.00274369
1.32839	0.713721	0.769878	0.800438	0.718925	-0.0454707			1.16692	0.269035	0.260425	0.262736	0.00812549
1.32505	0.759114	0.808815	0.83509	0.70749	-0.0358997			1.16435	0.264421	0.254542	0.256737	0.0119458
1.32174	0.804613	0.846054	0.867405	0.695556	0.124548			1.16179	0.257585	0.248134	0.249775	0.0511342
1.31844	0.84687	0.88062	0.899252	0.684151	-0.133878			1.15924	0.250772	0.24135	0.242942	-0.102449
1.31515	0.891167	0.921414	0.935366	0.674474	0.0742307			1.1567	0.245389	0.234904	0.235867	0.0818747
1.31188	0.935	0.95476	0.965201	0.664137	0.145217			1.15417	0.239682	0.228706	0.229053	-0.0620884
1.30863	0.96424	0.979111	0.985135	0.653776	0.00203333			1.15165	0.233311	0.22233	0.221922	0.108088
1.3054	0.987353	0.99608	0.997536	0.644	0.185124			1.14915	0.225886	0.216093	0.214917	-0.145671
1.30218	1	1	1	0.633206	0.10954			1.14665	0.220833	0.209616	0.208015	0.140583
1.29897	0.995063	0.991476	0.989048	0.618255	0.0955404			1.14417	0.213134	0.202884	0.201393	-0.0811175
1.29579	0.982717	0.975343	0.971264	0.605336	0.0202539			1.14169	0.206555	0.196807	0.194888	0.0638875
1.29262	0.964857	0.956794	0.948705	0.592903	0.000958593			1.13923	0.199431	0.190322	0.18877	-0.114432
1.28946	0.94643	0.937478	0.926761	0.580042	0.0114146			1.13678	0.194201	0.185138	0.183159	0.116034
1.28632	0.931215	0.91807	0.904977	0.567774	-0.0466172			1.13434	0.187004	0.178973	0.177943	-0.0723765
1.28319	0.916487	0.903698	0.889517	0.556003	-0.10897			1.1319	0.181879	0.173957	0.173074	-0.00652787
1.28008	0.904993	0.892953	0.876306	0.544641	0.198472			1.12948	0.177044	0.168924	0.168748	-0.021512
1.27699	0.887979	0.875644	0.858867	0.530992	-0.22338			1.12707	0.172686	0.164406	0.164807	0.0925758
1.2739	0.877134	0.867973	0.847959	0.518985	0.0266354			1.12467	0.166151	0.159824	0.161104	-0.108791
1.27084	0.873124	0.862965	0.842165	0.508945	-0.0412177			1.12228	0.162009	0.155856	0.157543	0.102588
1.26779	0.872028	0.860459	0.838333	0.498311	-0.0747825			1.1199	0.15651	0.151335	0.153958	-0.104865
1.26475	0.875551	0.863014	0.840342	0.487335	-0.00593322			1.11753	0.152622	0.147998	0.150939	0.0594893
1.26173	0.877324	0.864222	0.83994	0.478041	0.213152			1.11517	0.148222	0.14401	0.147713	-0.0730925
1.25872	0.867484	0.853869	0.829623	0.466595	-0.0131154			1.11282	0.145355	0.140883	0.144491	0.0528809
1.25573	0.853623	0.838472	0.812766	0.454263	0.117002			1.11048	0.140782	0.13704	0.140939	0.0415689
1.25275	0.840296	0.819766	0.796015	0.442336	-0.133555			1.10815	0.135977	0.133754	0.137191	-0.100936
1.24978	0.826733	0.805578	0.781241	0.43102	0.0838865			1.10583	0.132748	0.129535	0.133378	0.106147
1.24683	0.809467	0.786294	0.762289	0.419649	0.0432449			1.10352	0.127823	0.125557	0.129479	-0.0693563
1.24389	0.788332	0.765563	0.741018	0.407648	-0.0755514			1.10122	0.124144	0.121797	0.125636	-0.0119782
1.24097	0.769109	0.74814	0.721926	0.395894	0.0506272			1.09892	0.12132	0.118398	0.122018	0.0313408
1.23806	0.748359	0.727667	0.700265	0.386698	0.0813759			1.09664	0.117069	0.114427	0.118217	-0.021648
1.23517	0.724379	0.705857	0.680418	0.37833	-0.251131			1.09437	0.114025	0.110956	0.114626	0.0343575
1.23228	0.717374	0.696372	0.669825	0.371224	-0.0351856			1.09211	0.109427	0.107104	0.111033	-0.0310753
1.22941	0.711547	0.69185	0.664635	0.364846	0.0168733			1.08985	0.106239	0.103471	0.107689	0.00414274
1.22656	0.705584	0.686968	0.658869	0.359323	0.00935905			1.08761	0.10269	0.0995589	0.104398	0.0145043
1.22372	0.696369	0.679135	0.650527	0.354908	0.227579			1.08537	0.0992765	0.0963035	0.101194	-0.0388448
1.22089	0.678164	0.662735	0.635442	0.349131	-0.267329			1.08315	0.0970256	0.0932543	0.0981764	-0.0224748
1.21807	0.674111	0.656007	0.628109	0.343537	0.0917352			1.08093	0.0952997	0.0903279	0.095442	0.0546699
1.21527	0.66724	0.649161	0.62229	0.33778	0.00718483			1.07872	0.0926184	0.0872572	0.0927695	-0.0480565
1.21248	0.655486	0.639277	0.614382	0.331178	0.0474585			1.07652	0.0910657	0.0850964	0.0900687	-0.0105919
1.2097	0.64374	0.626346	0.601199	0.323395	0.116013			1.07433	0.0896717	0.0824108	0.0875321	0.0163501
1.20693	0.622815	0.606239	0.582295	0.316631	0.00799092			1.07215	0.0882628	0.0802341	0.0850521	0.0192657
1.20418	0.60052	0.585691	0.56214	0.311278	-0.00708397			1.06998	0.0864167	0.0779837	0.0826121	-0.0934129
1.20144	0.57908	0.563874	0.542358	0.305456	0.0046787			1.06781	0.0864487	0.0763667	0.0804302	0.132164
1.19871	0.559826	0.546123	0.526232	0.298184	-0.243242			1.06566	0.0841708	0.0748066	0.078149	-0.138945
1.196	0.551485	0.536654	0.516706	0.290992	0.224489			1.06351	0.0839695	0.0728731	0.0759892	0.12732
1.1933	0.531849	0.520442	0.50136	0.283651	-0.0100874			1.06137	0.0820382	0.0712468	0.0738031	-0.0740373
1.1906	0.508458	0.499334	0.481553	0.275921	0.0525834			1.05924	0.0808751	0.0694925	0.0717076	0.0206816
1.18793	0.48727	0.478661	0.462293	0.267588	-0.0518648			1.05712	0.0792747	0.0672625	0.0697058	0.0653852
1.18526	0.468494	0.459078	0.444718	0.259036	0.00611559			1.05501	0.0767243	0.0652786	0.0675774	-0.0824037
1.18261	0.44176	0.439661	0.426999	0.249618	0.0274025			1.05291	0.0753435	0.0632472	0.0658065	-0.015336
1.17996	0.421596	0.419959	0.409901	0.239739	-0.0661387			1.05081	0.074193	0.0617314	0.0640219	0.143748
1.17733	0.401141	0.402395	0.394	0.229499	0.0388052			1.04873	0.0712696	0.0593868	0.0621955	-0.197841
1.17471	0.382515	0.386019	0.378166	0.220497	-0.035684			1.04665	0.0704582	0.0574266	0.0605511	0.193697
1.1721	0.362789	0.369643	0.364218	0.212875	-0.04779			1.04458	0.0667334	0.055636	0.0590034	-0.132501
1.16951	0.34586	0.355405	0.352296	0.206069	-0.02109			1.04251	0.0648991	0.0537759	0.0574451	0.0431382
1.16692	0.335504	0.344315	0.342587	0.20061	-0.066197			1.04046	0.0625308	0.052073	0.0559344	0.00110871
1.16435	0.327239	0.335627	0.333406	0.196105	0.0557718			1.03841	0.060839	0.0504864	0.0545852	-0.105326
1.16179	0.31518	0.324768	0.322844	0.192335	0.0207859			1.03638	0.0610243	0.0494722	0.0533198	0.146912
1.15924	0.305466	0.31428	0.313103	0.188642	-0.0995589			1.03435	0.0585115	0.047719	0.0518087	-0.037134
1.1567	0.296054	0.305891	0.304368	0.184678	0.0686757			1.03232	0.0562217	0.0460971	0.0504505	-0.092126
1.15417	0.287774	0.297363	0.295475	0.180448	-0.0371051			1.03031	0.0556828	0.0447187	0.0491047	0.12178
1.15165	0.279244	0.287678	0.285829	0.175485	0.0494894			1.0283	0.0533581	0.0430287	0.0476634	-0.122258
1.14915	0.272962	0.278443	0.275909	0.170827	-0.0743125			1.0263	0.0529699	0.041901	0.0464216	0.0860002
1.14665	0.26763	0.270329	0.267212	0.166728	0.0552771			1.02431	0.0514671	0.0406354	0.0450387	-0.0773275
1.14417	0.259979	0.262199	0.258721	0.163326	-0.0686019			1.02233	0.0507033	0.0394135	0.0437023	0.0756415
1.14169	0.255139	0.25674	0.253439	0.160861	-0.0808695			1.02035	0.0484856	0.0381659	0.0423526	0.0560114
1.13923	0.251343	0.254164	0.250948	0.158212	0.0320799			1.01839	0.0450504	0.0366294	0.0409894	-0.112187
1.13678	0.249007	0.250409	0.247695	0.155394	0.0799565			1.01643	0.0442921	0.0357464	0.0398542	0.0177366
1.13434	0.242886	0.244384	0.242377	0.15257	-0.0929233			1.01447	0.0429318	0.0347294	0.0387503	0.0412407
1.1319	0.238551	0.240808	0.237821	0.149822	0.0517369			1.01253	0.0413245	0.0337849	0.0377668	-0.0889495
1.12948	0.232507	0.235685	0.233256	0.147525	0.00597588			1.01059	0.0411021	0.0330416	0.0369658	0.0333071
1.12707	0.223831	0.229364	0.227498	0.145362	0.0443596			1.00866	0.0405376	0.0321305	0.0360997	0.0494709
1.12467	0.213315	0.221747	0.219305	0.142925	-0.0034144			1.00674	0.0393234	0.0309173	0.0351803	-0.0436907
1.12228	0.203995	0.213062	0.21134	0.139394	0.089298			1.00482	0.0377426	0.0298161	0.0342185	0.0315419
1.1199	0.191844	0.202337	0.201769	0.134311	-0.0325014			1.00291	0.0368037	0.0287253	0.0331591	-0.0824769
1.11753	0.182945	0.1918	0.191137	0.129073	-0.0235296			1.00101	0.0369822	0.0281912	0.0323981	0.110866
1.11517	0.169396	0.181622	0.180602	0.123638	0.00661992			0.999117	0.0351083	0.0270078	0.0313431	-0.0797366
1.11282	0.16031	0.171599	0.171124	0.118585	-0.00295004			0.99723	0.0346598	0.0260805	0.030497	0.0205805
1.11048	0.147116	0.16195	0.162685	0.114065	0.00518025			0.99535	0.0339362	0.0253427	0.0296364	0.0182316
1.10815	0.138379	0.15349	0.155474	0.110393	-0.107483			0.993478	0.0332217	0.0244661	0.0287717	-0.0060194
1.10583	0.130743	0.147514	0.150413	0.106606	0.063774			0.991612	0.0317737	0.0234881	0.0277428	0.00584597
1.10352	0.124323	0.142124	0.146702	0.103366	-0.142435			0.989753	0.0306211	0.0224968	0.0268849	-0.0173645
1.10122	0.119953	0.140065	0.144785	0.100473	0.0571893			0.987901	0.0304079	0.0217884	0.0261188	-0.0240986
1.09892	0.116201	0.136818	0.142378	0.0980507	0.0204987			0.986057	0.0299504	0.0210751	0.0256107	0.0921709
1.09664	0.108694	0.132805	0.139299	0.0957934	0.0173012			0.984219	0.0281249	0.0198976	0.0248659	-0.157085
1.09437	0.104395	0.128225	0.136047	0.0938859	-0.0365666			0.982388	0.0286782	0.0195027	0.0242911	0.124005
1.09211	0.0957343	0.124579	0.132506	0.0918896	0.0100485			0.980563	0.0270088	0.0186013	0.0235514	0.0608231
1.08985	0.0914483	0.120484	0.129394	0.0897844	0.0500544			0.978746	0.0243767	0.0179122	0.0229729	-0.111574
1.08761	0.0851599	0.115209	0.124875	0.086942	0.0119562			0.976935	0.0230554	0.0171913	0.0223743	0.016968
1.08537	0.0765893	0.108629	0.119392	0.0838971	-0.0371491			0.975131	0.0223853	0.0165285	0.0218477	-0.0370436
1.08315	0.0720745	0.103549	0.114747	0.0804047	0.0102336			0.973333	0.0219375	0.0163033	0.0214035	0.110673
1.08093	0.067656	0.099041	0.110941	0.0770687	-0.0778596			0.971542	0.0204064	0.0158588	0.0208619	-0.171775
1.07872	0.0645675	0.0966751	0.108391	0.0739124	0.00490829			0.969758	0.0211041	0.0155483	0.0204971	0.13214
1.07652	0.0640075	0.0959065	0.107715	0.0712813	-0.0899218			0.96798	0.0199831	0.014763	0.0198824	-0.0179574
1.07433	0.065586	0.0966822	0.107844	0.0687627	0.0584824			0.966209	0.018978	0.0142015	0.0194332	-0.0603102
1.07215	0.0678604	0.0967369	0.108391	0.0665	0.00414022			0.964444	0.0189909	0.0137671	0.0189656	0.0275902
1.06998	0.0708898	0.0976112	0.108823	0.0643775	-0.149117			0.962686	0.0189664	0.0132719	0.0183259	-0.0493179
1.06781	0.0740903	0.101099	0.11068	0.0626611	0.147885			0.960934	0.0193857	0.0129329	0.0177232	0.0472323
1.06566	0.0759923	0.102409	0.111511	0.0608648	-0.0720518			0.959189	0.0194225	0.0125545	0.0172484	-0.0171624
1.06351	0.0795263	0.103903	0.112207	0.0592281	0.0662481			0.957449	0.019004	0.0118931	0.0166953	0.0230306
1.06137	0.0798801	0.104187	0.111164	0.0576594	0.0292817			0.955716	0.018608	0.0112563	0.0162037	0.0433604
1.05924	0.0793433	0.102222	0.108982	0.0559039	0.0388475			0.95399	0.0173488	0.0107416	0.0155696	-0.0740232
1.05712	0.0762924	0.0989196	0.1053	0.0538882	0.0375506			0.952269	0.0176685	0.0102733	0.0151662	0.00783437
1.05501	0.0721945	0.0950743	0.100899	0.0521041	-0.0470435			0.950555	0.0173903	0.00982421	0.0146371	0.0426857
1.05291	0.0690938	0.0917427	0.0959815	0.0502584	0.00545285			0.948847	0.0171563	0.00952922	0.0142032	-0.0561281
1.05081	0.0658948	0.0880427	0.0920343	0.048578	0.0993062			0.947145	0.0164239	0.00899189	0.0138063	0.181827
1.04873	0.062349	0.0832469	0.0877635	0.0468653	-0.167769			0.945449	0.0138075	0.00790639	0.0133925	-0.181383
1.04665	0.0618077	0.0809401	0.084627	0.04533	0.0918188			0.943759	0.0132585	0.00746449	0.0130154	0.053911
1.04458	0.0568472	0.0771808	0.0806049	0.0438539	0.0227162			0.942075	0.0125065	0.00700097	0.0127376	-0.0342606
1.04251	0.0538895	0.0731598	0.077341	0.0423139	-0.126923			0.940398	0.0122692	0.00673274	0.0125087	0.0831313
1.04046	0.0520682	0.071532	0.0745434	0.0410663	0.0981842			0.938726	0.010601	0.00602309	0.0121649	-0.0533667
1.03841	0.0498345	0.0695423	0.072669	0.0399377	-0.149494			0.93706	0.00940131	0.00584427	0.0118469	0.00788642
1.03638	0.0527089	0.0691985	0.0718512	0.0388699	0.144148			0.9354	0.00841084	0.0055053	0.0117233	0.021821
1.03435	0.0526484	0.0679825	0.0713154	0.0379326	-0.163199			0.933746	0.00740147	0.0051503	0.0115158	-0.0951704
1.03232	0.0503702	0.0681961	0.0696445	0.0370364	0.133648			0.932098	0.00760311	0.00463139	0.0112246	-0.00848615
1.03031	0.0472025	0.0658073	0.0673986	0.0359488	0.0198019			0.930455	0.00802232	0.00467283	0.0109983	0.123996
1.0283	0.0432874	0.0629691	0.0647448	0.0349086	-0.00534577			0.928818	0.00698551	0.00396603	0.0105913	-0.0655276
1.0263	0.0419719	0.0600175	0.0623197	0.0338933	-0.0921688			0.927188	0.0067075	0.00378151	0.0104188	0.0156655
1.02431	0.0401236	0.0584122	0.0601168	0.0329094	0.158501			0.925562	0.00586909	0.0033741	0.0101736	0.00286545
1.02233	0.0363135	0.0546921	0.0577935	0.0318737	-0.163688			0.923943	0.00551367	0.00311328	0.00997589	-0.0068839
1.02035	0.0362848	0.0526602	0.0551937	0.0308625	0.12125			0.922329	0.00506001	0.00258692	0.0097682	0.00270451
1.01839	0.0302066	0.0494219	0.0523158	0.0298736	-0.0400637			0.920721	0.00442163	0.00227441	0.00939815	-0.00393412
1.01643	0.0273381	0.0464877	0.050117	0.0290734	0.0390046			0.919118	0.00375923	0.00172919	0.00907031	0.0377021
1.01447	0.0254539	0.0429662	0.04815	0.0283856	-0.115955			0.917521	0.00285377	0.00145225	0.00889631	-0.0346235
1.01253	0.0260934	0.0426541	0.0472061	0.027897	-0.0439358			0.915929	0.00245672	0.00119607	0.0086968	-0.0216569
1.01059	0.0270604	0.0432669	0.0470978	0.0274194	0.0104477			0.914343	0.00237556	0.00123634	0.00859536	-0.00861635
1.00866	0.0267612	0.0442905	0.0471964	0.0270668	0.0958949			0.912763	0.00213198	0.000847024	0.00823144	0.0505667
1.00674	0.0263576	0.0426757	0.0463284	0.0267185	-0.112777			0.911188	0.00167745	0.000497342	0.0078716	-0.0424031
1.00482	0.0247974	0.0427441	0.0453823	0.0262779	0.167714			0.909618	0.00167745	0.000389626	0.00759264	-0.0287028
1.00291	0.0216064	0.0406337	0.0450803	0.0258415	-0.183078			0.908054	0.00237329	0.000377232	0.00738671	0.00718234
1.00101	0.0245481	0.0413527	0.0455692	0.0254671	0.0958479			0.906495	0.00260059	0.000154111	0.00716265	0.0183333
0.999117	0.0223133	0.0404903	0.0447064	0.0249501	-0.0128135			0.904941	0.00260059	0.000154111	0.00696613	0.0550336
0.99723	0.0214681	0.0396371	0.0439484	0.0243922	0.0491562			0.903393	0.00240056	9.73047e-05	0.00673313	-0.0718008
0.99535	0.0199064	0.0380829	0.0426925	0.0239373	-0.0429643			0.90185	0.0023784	9.73047e-05	0.0064755	0.07666
0.993478	0.0200799	0.0360805	0.0407174	0.0235865	0.0779258			0.900313	0.00182174	0	0.00626779	-0.0817591
0.991612	0.0165797	0.0336254	0.0387592	0.0230579	-0.0812389			0.89878	0.00143798	0	0.00603209	0.0951108
0.989753	0.0133804	0.0319453	0.0369684	0.0224396	0.0595297			0.897253	0.00118705	0	0.00585195	-0.150095
0.987901	0.0121015	0.0304744	0.0359316	0.0219164	-0.116364			0.895731	0.00161999	6.25566e-05	0.00571558	0.171934
0.986057	0.0118493	0.0297919	0.0341546	0.0214045	0.156599			0.894214	0.000805501	6.25566e-05	0.00556773	-0.122204
0.984219	0.00710766	0.0268402	0.0316063	0.0207759	-0.135032			0.892702	0.000432945	6.25566e-05	0.00539484	0.0432486
0.982388	0.00710766	0.0260751	0.0305851	0.0202599	0.108923			0.891195	0.000761112	6.25566e-05	0.00522587	-0.0507898
0.980563	0.0055951	0.0229734	0.0280767	0.0195958	-0.035845			0.889694	0.00130791	6.25566e-05	0.00498157	-0.00675606
0.978746	0.00336319	0.0211848	0.0263726	0.0189196	-0.0167807			0.888197	0.00232336	6.25566e-05	0.00497461	-0.0888526
0.976935	0.000822917	0.0189793	0.0246853	0.0181913	0.0407207			0.886706	0.00417888	0.000358699	0.00487719	0.131733
0.975131	0.000822917	0.0164331	0.0231832	0.0175155	-0.0941147			0.885219	0.00494109	0.000358699	0.00483865	-0.062421
0.973333	0.000822917	0.0152136	0.0217681	0.0170256	0.0762282			0.883738	0.0052892	0.000358699	0.00475259	0.117951
0.971542	0.000382935	0.0135754	0.0205366	0.0165481	-0.0660714			0.882261	0.00485625	0.000296143	0.00465125	-0.0760489
0.969758	0.000300626	0.0127994	0.0197794	0.0161253	0.0471395			0.880789	0.00485625	0.000296143	0.00436078	0.0195783
0.96798	0	0.0108447	0.0188376	0.0158016	0.0265449			0.879323	0.00485625	0.000296143	0.00432207	-0.00226414
0.966209	0	0.00914518	0.0176969	0.0154741	-0.153319			0.877861	0.00521706	0.000296143	0.00425232	-0.0105217
0.964444	0	0.0096787	0.0169511	0.0152936	0.136541			0.876404	0.00494001	0.000296143	0.00420971	0.044351
0.962686	0	0.00902398	0.0158265	0.0150643	-0.0579129			0.874952	0.00441861	0.000412583	0.00411569	-0.000215592
0.960934	0	0.00851335	0.0151851	0.0148038	-0.0273382			0.873504	0.00403128	0.000116441	0.00392758	-0.0434886
0.959189	0	0.00816955	0.0142268	0.0145019	0.0448167			0.872062	0.00394895	0.000249771	0.00389988	0.00750343
0.957449	0	0.00752708	0.0135112	0.0142116	-0.0503916			0.870624	0.00360084	0.000249771	0.00376599	0.0134749
0.955716	1.47427e-05	0.00749195	0.0129694	0.0139338	0.0576019			0.869191	0.0036955	0.000249771	0.00367554	-0.061403
0.95399	1.47427e-05	0.00692972	0.0117912	0.0136974	-0.0575671			0.867762	0.00413944	0.000249771	0.00369896	0.0654706
0.952269	1.47427e-05	0.00704142	0.0112995	0.0135219	0.0502173			0.866339	0.00434907	0.000249771	0.00365644	-0.0338127
0.950555	1.47427e-05	0.00687407	0.0104042	0.0134065	-0.0208533			0.864919	0.00418638	0.000249771	0.00349568	0.0697802
0.948847	1.47427e-05	0.00590028	0.0101548	0.0132163	0.0331959			0.863505	0.00391663	0.000249771	0.00341306	-0.0786415
0.947145	1.47427e-05	0.00502391	0.010389	0.0130679	0.0105185			0.862095	0.00409717	0.00013333	0.00332752	0.0781192
0.945449	1.47427e-05	0.00399363	0.00987593	0.0129358	-0.0752701			0.86069	0.00328213	0.00013333	0.00337296	-0.00935474
0.943759	1.47427e-05	0.00368361	0.00935166	0.0128095	0.0456638			0.859289	0.00285242	0	0.00322708	-0.064132
0.942075	1.47427e-05	0.00336072	0.0092784	0.0127062	0.0150639			0.857893	0.00341432	0	0.00325835	-0.0674508
0.940398	0	0.00194762	0.008151	0.0126048	0.0165296			0.856502	0.00428274	0	0.00330322	0.167268
0.938726	0	0.00137493	0.00771093	0.0124626	-0.0811823			0.855115	0.00402353	0	0.00338151	-0.101623
0.93706	0	0.00092854	0.00682266	0.0122136	0.0633016			0.853732	0.0038139	0	0.00321694	0.0464178
0.9354	0	0.000822009	0.0062507	0.0118921	-0.0495752			0.852354	0.00394941	0	0.00333381	-0.0855131
0.933746	0	0.000822009	0.00574445	0.0115878	0.0125501			0.85098	0.00455464	0	0.00340984	0.128968
0.932098	0	0.000415434	0.00423532	0.0112267	-0.000625264			0.849611	0.00388532	0	0.0032585	-0.0248424
0.930455	0	0.000415434	0.0033344	0.0108935	-0.0119323			0.848246	0.00323217	0	0.00312592	-0.0497177
0.928818	0	0.000415434	0.0027447	0.0106529	0.044856			0.846886	0.003125	0	0.00310834	0.0570464
0.927188	0	0.000150591	0.00192501	0.0104046	-0.0450426			0.84553	0.0025631	0	0.00296399	0.0486568
0.925562	0	0	0.00160625	0.0101963	0.0128656			0.844178	0.00161367	0	0.00276432	-0.0926138
0.923943	0	0	0.00113699	0.0100231	-0.00320099			0.842831	0.00189375	0	0.00264519	-0.0508874
0.922329	0	0	0.000845412	0.00986485	0.000861786			0.841487	0.00207402	0	0.00282563	0.0970987
0.920721	0	0	0.000570149	0.0097085	-0.000246153			0.840148	0.00141223	0	0.00272806	-0.00417411
0.919118	0	0	0.000378038	0.00959606	6.12437e-05			0.838814	0.00107981	0	0.00263878	-0.0581524
0.917521	0	0	0.000378038	0.00946954	-1.64887e-05			0.837483	0.00107454	0	0.00264533	0.0167038
0.915929	0	0	0.000378038	0.00934547	4.71105e-06			0.836157	0.00132836	0	0.00266919	-0.00371387
0.914343	0	0	0.000378038	0.00915221	-1.17776e-06			0.834835	0.00118537	0	0.00276515	-0.000302325
0.912763	0	0	0.000141655	0.00890988	3.36504e-07			0.833517	0.00118537	0	0.00292847	0.00578687
0.911188	0	0	0	0.00860881	-8.41261e-08			0.832204	0.00136247	0	0.00298122	-0.0228451
0.909618	0	0	0	0.00833168	2.40365e-08			0.830894	0.00089766	0	0.00299239	0.0789431
0.908054	0	0	0	0.00807757	-6.01119e-09			0.829589	0.000717385	0	0.00282206	-0.0799356
0.906495	0	0	0	0.00787593	1.72452e-09			0.828288	0.000717385	0	0.00284505	0.0273114
0.904941	0	0	0	0.00764347	-4.59872e-10			0.82699	0.000444577	0	0.0028618	-0.0242473
0.903393	0	0	0	0.00747491	1.14968e-10			0.825697	0.000444577	0	0.0029281	0.0696778
0.90185	0	0	0	0.00732337	-3.28488e-11			0.824408	0.000190749	0	0.00296684	-0.0686124
0.900313	0	0	0	0.00723748	8.215e-12			0.823123	0.000190749	0	0.0029409	0.0182811
0.89878	0	0	0	0.00717425	-2.35677e-12			0.821842	0.000190749	0	0.00287018	-0.00451217
0.897253	0	0	0	0.00709188	6.28486e-13			0.820565	0	0	0.00287886	0.00131036
0.895731	0	0	0.00017329	0.00707696	-1.57179e-13			0.819291	0	0	0.00298335	-0.000350968
0.894214	0	0	0.00017329	0.00700965	4.51066e-14			0.818022	0	0	0.00306825	9.35121e-05
0.892702	0	0	0.00017329	0.00702255	-1.2086e-14			0.816757	0	0	0.00318857	-2.30806e-05
0.891195	0	0	0.00017329	0.00710044	3.23732e-15			0.815495	0	0	0.00321571	6.70216e-06
0.889694	0	0	0.00017329	0.00718962	-8.63307e-16			0.814238	0	0	0.00332631	-1.7928e-06
0.888197	0	0	0.00017329	0.00726448	2.15906e-16			0.812984	0	0	0.00336781	4.69037e-07
0.886706	0	0	0.000432167	0.00740109	-6.19598e-17			0.811735	0	0	0.00351216	-8.33471e-08
0.885219	0	0	0.000432167	0.00746428	1.66021e-17			0.810489	0	0	0.00373074	-1.35648e-07
0.883738	0	0	0.000432167	0.00755956	-4.44852e-18			0.809246	0	0	0.00401126	5.66833e-07
0.882261	0	0	0.000258877	0.00756839	1.19198e-18			0.808008	0	0	0.00425359	-2.33129e-06
0.880789	0	0	0.000258877	0.00763729	-3.19389e-19			0.806774	0	0	0.00447031	8.75832e-06
0.879323	0	0	0.000333141	0.0076317	8.558e-20			0.805543	0	0	0.00459783	-3.2702e-05
0.877861	0	0	0.000333141	0.007584	-2.29311e-20			0.804316	0	0	0.00499019	0.00012205
0.876404	0	0	0.000333141	0.0074636	6.14437e-21			0.803092	0	0	0.00517688	-0.000455496
0.874952	0	0	0.000343986	0.00737008	-1.64638e-21			0.801873	0	0	0.00540466	0.00169994
0.873504	0	0	8.51095e-05	0.00716395	4.41146e-22			0.800657	0	0	0.00551714	-0.00634425
0.872062	0	0	0.000378837	0.00709291	-1.18205e-22			0.799445	0	0	0.00565775	0.0236771
0.870624	0	0	0.000378837	0.00699376	3.16729e-23			0.798236	0	0	0.00571666	-0.088364
0.869191	0	0	0.000378837	0.00691142	-8.48672e-24			0.797031	0.000442725	9.15935e-06	0.00576963	0.0897788
0.867762	0	0	0.000378837	0.00677937	2.27401e-24			0.79583	0.000442725	9.15935e-06	0.00586524	-0.0307513
0.866339	0	0	0.000304573	0.00664691	-6.09338e-25			0.794633	0.000442725	9.15935e-06	0.00592126	0.0332265
0.864919	0	0	0.000304573	0.00650817	1.63338e-25			0.793438	0.000641496	9.15935e-06	0.00587351	-0.102155
0.863505	0	0	0.000304573	0.00642379	-4.40123e-26			0.792248	0.00120905	9.15935e-06	0.00596529	0.135392
0.862095	0	0	0.000574911	0.00637539	1.27117e-26			0.791061	0.00120905	9.15935e-06	0.00599693	-0.199414
0.86069	0	0	0.000574911	0.00633104	-3.1168e-27			0.789878	0.00201675	1.34788e-05	0.00615514	0.182262
0.859289	0	0	0.000281183	0.0061536	8.35169e-28			0.788698	0.00238545	1.34788e-05	0.00624844	-0.0496357
0.857893	0	0	0.000281183	0.00595018	-2.23873e-28			0.787522	0.00238545	0.000204701	0.0064386	0.0162804
0.856502	0	0	0.000281183	0.00576972	6.03241e-29			0.786349	0.00195657	0.000229514	0.00657394	-0.0112174
0.855115	0	0	0.000281183	0.00560764	-1.74234e-29			0.78518	0.00195657	0.000237511	0.00671111	0.0273582
0.853732	0	0	0.000405756	0.00543142	4.27395e-30			0.784014	0.00195657	0.000506768	0.00697585	-0.0982153
0.852354	0	0	0.000556122	0.00528381	-1.15164e-30			0.782851	0.0027632	0.000791502	0.00724322	0.125503
0.85098	0	0	0.000602911	0.00507519	3.32629e-31			0.781693	0.0029168	0.00100427	0.00760851	-0.163796
0.849611	0	0	0.000321728	0.00481137	-8.15938e-32			0.780537	0.00345014	0.00110024	0.00821539	0.205205
0.848246	0	0	0.000321728	0.00458558	2.19866e-32			0.779385	0.00264244	0.00110721	0.00850321	-0.0676995
0.846886	0	0	0.000321728	0.00449176	-6.35252e-33			0.778236	0.00227374	0.00119828	0.00905929	0.0655934
0.84553	0	0	0.000321728	0.00445455	1.56721e-33			0.777091	0.00235067	0.0011333	0.00954912	-0.434674
0.844178	0	0	0.000321728	0.00433101	-4.52655e-34			0.775949	0.00432328	0.00210908	0.0102002	0.374042
0.842831	0	0	0.000718503	0.00429885	1.11036e-34			0.77481	0.00507928	0.00254635	0.0108021	-0.0388123
0.841487	0	0	0.00059393	0.00418377	-2.99203e-35			0.773675	0.00523208	0.00261552	0.0114534	-0.218793
0.840148	0	0	0.000443564	0.00406612	8.6448e-36			0.772543	0.00701648	0.00395006	0.0126865	0.433984
0.838814	0	0	0.000396775	0.00396184	-2.13279e-36			0.771415	0.00629532	0.00383854	0.0135663	-0.0294353
0.837483	0	0	0.000396775	0.00387812	6.16238e-37			0.770289	0.00576198	0.00414126	0.0145233	-0.60122
0.836157	0	0	0.000396775	0.00382808	-1.52096e-37			0.769167	0.00868063	0.00562617	0.0159955	0.754315
0.834835	0	0	0.000396775	0.00370711	4.41545e-38			0.768048	0.00868063	0.00695047	0.017733	-0.842893
0.833517	0	0	0.000396775	0.00358614	-1.17642e-38			0.766933	0.0126793	0.00888395	0.0197543	0.750962
0.832204	0	0	0.000396775	0.00351562	2.90238e-39			0.765821	0.0129341	0.0107876	0.0220301	-0.225714
0.830894	0	0	0	0.00337608	-8.38552e-40			0.764712	0.0151265	0.0117399	0.0254635	-0.748199
0.829589	0	0	0	0.00333569	2.06771e-40			0.763606	0.0219064	0.0135747	0.0289202	1.05851
0.828288	0	0	0	0.00335913	-5.93659e-41			0.762503	0.0218936	0.0149467	0.0322409	0.0719572
0.82699	0	0	0	0.00343508	1.30854e-41			0.761403	0.0218936	0.0175919	0.0366309	-1.10585
0.825697	0	0	0	0.00349236	7.02448e-42			0.760307	0.0275496	0.0216476	0.0425576	1.13639
0.824408	0	0	0	0.00351033	-3.66609e-41			0.759214	0.0310127	0.0260387	0.0500323	-1.64633
0.823123	0	0	0	0.00349756	1.52879e-40			0.758124	0.0413471	0.0291268	0.0569297	0.663006
0.821842	0	0	0	0.00348437	-5.74854e-40			0.757037	0.0502318	0.0333981	0.063748	0.790243
0.820565	0	0	0	0.00352794	1.9804e-39			0.755953	0.0534102	0.0369992	0.0730643	-1.83485
0.819291	0	0	0	0.00362048	-8.02393e-39			0.754872	0.0675558	0.043786	0.0824702	1.53327
0.818022	0	0	0	0.00368094	3.01153e-38			0.753795	0.0741659	0.04704	0.0904953	-1.30617
0.816757	0	0	0	0.00374766	-1.12437e-37			0.75272	0.090284	0.0563468	0.100497	0.115598
0.815495	0	0	0	0.00379841	3.87174e-37			0.751649	0.10331	0.0631931	0.109192	0.812524
0.814238	0	0	0	0.0038561	-1.56864e-36			0.75058	0.113361	0.0691641	0.117929	-0.137565
0.812984	0	0	0	0.00393849	5.88739e-36			0.749515	0.122739	0.0762582	0.126147	-1.37161
0.811735	0	0	1.85213e-05	0.00411382	-2.19809e-35			0.748453	0.137902	0.0838569	0.135199	1.87401
0.810489	0	0	0.000140777	0.00429121	8.20363e-35			0.747393	0.144131	0.0909041	0.14376	-0.429163
0.809246	0	0	0.0002787	0.00444391	-2.82482e-34			0.746337	0.149283	0.0962911	0.150536	-0.186284
0.808008	0	0	0.0002787	0.00455068	1.14448e-33			0.745283	0.15827	0.10147	0.158207	-0.126047
0.806774	0	0	0.0002787	0.00465828	-4.29543e-33			0.744233	0.163107	0.109264	0.167484	2.22507
0.805543	0	0	0.0002787	0.0046844	1.60372e-32			0.743186	0.160404	0.111664	0.174115	-3.52422
0.804316	0	0	0.0002787	0.00471488	-5.98536e-32			0.742141	0.172971	0.122449	0.18327	3.88712
0.803092	0	0	0.0002787	0.00479716	2.23377e-31			0.741099	0.168733	0.12928	0.189604	-3.18679
0.801873	0	0	0.0002787	0.00484489	-8.33654e-31			0.740061	0.171102	0.132918	0.195716	3.98503
0.800657	0	0	0.000260178	0.00488415	3.11124e-30			0.739025	0.159281	0.13669	0.200114	-2.62831
0.799445	0	0	0.000137923	0.00493381	-1.16113e-29			0.737992	0.161893	0.143979	0.208582	-1.52609
0.798236	0	0	0	0.00496407	4.3334e-29			0.736962	0.173514	0.151764	0.214437	3.77779
0.797031	0	0	0	0.00506302	-1.61725e-28			0.735935	0.167446	0.156037	0.219045	-1.58508
0.79583	0	0	0	0.00522657	6.03565e-28			0.734911	0.167769	0.156905	0.222126	-0.855934
0.794633	0	0	0	0.00538826	-2.25253e-27			0.733889	0.172729	0.161657	0.22813	2.75806
0.793438	0	0	0	0.00556288	8.40657e-27			0.732871	0.169992	0.156111	0.231222	-4.92629
0.792248	0	0	0	0.00570857	-3.13737e-26			0.731855	0.185795	0.157468	0.236729	4.5721
0.791061	0	0	0	0.00584459	1.17088e-25			0.730842	0.184338	0.164885	0.242472	-2.1121
0.789878	0	0	0	0.00596671	-4.3698e-25			0.729832	0.1909	0.17215	0.24952	0.465893
0.788698	0	0	0	0.00606883	1.63083e-24			0.728824	0.197715	0.169588	0.254449	-0.356389
0.787522	0	0	0	0.00619731	-6.08635e-24			0.72782	0.20348	0.174248	0.259767	1.33466
0.786349	0	0	0	0.00627686	2.535e-23			0.726818	0.207581	0.175465	0.261172	-3.48227
0.78518	0	0	0	0.00637389	-8.6391e-23			0.725819	0.226141	0.186831	0.267695	2.46941
0.784014	0	0	0	0.00655224	3.20214e-22			0.724823	0.241021	0.18594	0.270621	-3.77038
0.782851	0	0	0	0.00673968	-1.19446e-21			0.723829	0.264173	0.198697	0.274534	6.98712
0.781693	0	0	0	0.00698708	4.45764e-21			0.722838	0.255609	0.202686	0.275514	-5.69732
0.780537	0	0	0	0.007308	-1.85663e-20			0.72185	0.272992	0.204258	0.275664	0.104062
0.779385	0	0	0	0.00764837	6.32726e-20			0.720865	0.292328	0.203468	0.27771	4.15608
0.778236	0	0	6.2071e-05	0.00813076	-2.34524e-19			0.719882	0.288116	0.209112	0.277412	-0.603371
0.777091	0	0	6.2071e-05	0.00864695	8.74824e-19			0.718902	0.285492	0.205479	0.274593	-3.2426
0.775949	0	0	0.000954607	0.00928315	-3.64355e-18			0.717924	0.2967	0.212953	0.27727	4.57375
0.77481	0	0	0.000954607	0.00998445	1.24169e-17			0.71695	0.288731	0.207959	0.276096	-1.92741
0.773675	0	0	0.00130267	0.0107248	-4.60242e-17			0.715977	0.278129	0.210415	0.273175	4.63588
0.772543	0	0	0.00153806	0.0115623	1.7168e-16			0.715008	0.252229	0.202973	0.272064	-6.11611
0.771415	0	0	0.0020142	0.0124784	-7.15029e-16			0.714041	0.251214	0.19817	0.271663	2.95358
0.770289	0	0	0.0020142	0.0133772	2.43676e-15			0.713077	0.240198	0.188393	0.272642	1.05181
0.769167	0	0	0.00253013	0.014483	-9.03201e-15			0.712115	0.226679	0.191765	0.270287	-5.66081
0.768048	0	0	0.00334612	0.0156307	3.75981e-14			0.711156	0.237233	0.194266	0.269972	5.46643
0.766933	0	0	0.00338318	0.0172581	-1.28128e-13			0.710199	0.223118	0.193067	0.270975	0.670086
0.765821	0	0	0.00364903	0.0192932	5.29576e-13			0.709246	0.200439	0.187114	0.270053	-2.52177
0.764712	0	0	0.00478036	0.0215687	-1.80397e-12			0.708294	0.192781	0.192215	0.270542	-0.70799
0.763606	0	0	0.0046562	0.0245134	6.68632e-12			0.707345	0.192762	0.192332	0.273958	0.103733
0.762503	0	0	0.00515653	0.0279635	-2.78335e-11			0.706399	0.18954	0.196492	0.273748	2.54306
0.761403	0	0	0.00468039	0.032145	9.48514e-11			0.705455	0.178361	0.19757	0.273001	-5.02597
0.760307	0	0	0.00975118	0.0372681	-3.92039e-10			0.704514	0.184579	0.20498	0.27263	2.73045
0.759214	0	0	0.0110702	0.0426951	1.33546e-09			0.703575	0.182007	0.200252	0.273711	1.2129
0.758124	0	0	0.0140946	0.0487525	-5.51952e-09			0.702639	0.173449	0.195279	0.272785	-3.08206
0.757037	0	0	0.0174486	0.055408	1.88019e-08			0.701705	0.183038	0.19767	0.272539	-1.25966
0.755953	0	0	0.018312	0.0620135	-7.77092e-08			0.700774	0.19813	0.20365	0.274666	3.9957
0.754872	0	0	0.0210121	0.0693444	2.64712e-07			0.699845	0.195141	0.195688	0.272623	-1.97314
0.753795	0	0	0.0250154	0.0762268	-1.09407e-06			0.698919	0.195774	0.194395	0.270733	0.89687
0.75272	0	0	0.0285103	0.083693	3.72687e-06			0.697995	0.199725	0.191568	0.270284	-5.2212
0.751649	0	0	0.0336889	0.0914093	-1.54033e-05			0.697074	0.221316	0.195081	0.271557	6.47656
0.75058	0	0	0.0310423	0.100261	5.24705e-05			0.696155	0.217667	0.189573	0.268562	-3.43504
0.749515	0	0	0.0400102	0.109963	-0.000216863			0.695238	0.224296	0.189681	0.267118	0.138586
0.748453	0	0	0.0511504	0.119286	0.000814981			0.694324	0.232782	0.193479	0.265913	1.38069
0.747393	0	0	0.0586851	0.128465	-0.00276044			0.693412	0.233396	0.19256	0.265057	0.705323
0.746337	0	0	0.0665532	0.138489	0.0114033			0.692503	0.231582	0.189125	0.26112	-1.87915
0.745283	0	0	0.0782314	0.149328	-0.0388434			0.691596	0.24029	0.195022	0.260033	0.0612729
0.744233	0	0	0.0883331	0.159953	0.160541			0.690691	0.248308	0.194067	0.257383	1.63406
0.743186	0	0	0.0983646	0.17012	-0.603322			0.689789	0.24669	0.206937	0.256	1.7927
0.742141	0	0.00307329	0.108239	0.179668	0.603524			0.688889	0.233299	0.206268	0.250668	0
0.741099	0	0.00307329	0.119187	0.188498	-0.161708							--
0.740061	0	0.00307329	0.121427	0.197653	0.0433078							--
0.739025	0	0.00307329	0.124794	0.208594	-0.0115231							--
0.737992	0	0.00307329	0.1284	0.220392	0.00683694							--
0.736962	0	0.00307329	0.124791	0.22965	-0.0163623							--
0.735935	0	0.00307329	0.123725	0.238139	0.0586124							--
0.734911	0	0.00316053	0.125625	0.245044	-0.197915							--
0.733889	0	0.00316053	0.122503	0.251883	0.817352							--
0.732871	0	8.72386e-05	0.11611	0.257527	-0.821492							--
0.731855	0	8.72386e-05	0.112356	0.263009	0.218615							--
0.730842	0	8.72386e-05	0.10832	0.265389	-0.0529689							--
0.729832	0	8.72386e-05	0.103324	0.268623	0.0157959							--
0.728824	0	8.72386e-05	0.100772	0.269533	-0.00487051							--
0.72782	0	8.72386e-05	0.10705	0.272536	0.00368612							--
0.726818	0	8.72386e-05	0.107599	0.275211	-0.00987399							--
0.725819	0	0	0.106311	0.279497	0.0358098							--
0.724823	0	0	0.110443	0.284079	-0.133365							--
0.723829	0	0.000759151	0.115948	0.289486	0.122651							--
0.722838	0	0.000759151	0.122867	0.294366	-0.0348526							--
0.72185	0	0.000759151	0.122816	0.300673	0.00352243							--
0.720865	0	0.000759151	0.119633	0.303874	0.0207629
0.719882	0	0.000759151	0.119409	0.307564	-0.0865738
0.718902	0	0.000759151	0.116035	0.308114	0.325533
0.717924	0	0.000759151	0.116009	0.310051	-1.21556
0.71695	0	0.00524152	0.113462	0.313202	1.16169
0.715977	0	0.00524152	0.108649	0.31591	-0.0562143
0.715008	0	0.00448237	0.104783	0.32179	-0.186836
0.714041	0	0.00448237	0.0992619	0.328863	0.0535567
0.713077	0	0.00448237	0.105466	0.334508	-0.0273911
0.712115	0	0.00448237	0.115452	0.340602	0.0560077
0.711156	0	0.00448237	0.124067	0.345102	-0.19664
0.710199	0	0.00541118	0.129311	0.350855	-0.0194496
0.709246	0	0.00541118	0.124489	0.355704	1.02444
0.708294	0	0.000928813	0.124417	0.35997	-1.0783
0.707345	0	0.000928813	0.12272	0.362743	0.288768
0.706399	0	0.000928813	0.11856	0.358677	-0.0767718
0.705455	0	0.000928813	0.108531	0.350731	0.0183189
0.704514	0	0.000928813	0.102829	0.344018	0.016874
0.703575	0	0.000928813	0.0892783	0.338299	-0.0727983
0.702639	0	0.000928813	0.0734287	0.332874	0.274319
0.701705	0	0	0.0695313	0.329674	-0.274478
0.700774	0	0	0.0692895	0.328016	0.0735929
0.699845	0	0	0.0639974	0.325248	-0.0198935
0.698919	0	0	0.0604008	0.322268	0.00598129
0.697995	0	0	0.0560794	0.3221	-0.00138797
0.697074	0	0	0.0619094	0.325555	0.000371922
0.696155	0	0	0.052452	0.324943	-9.97195e-05
0.695238	0	0	0.0473865	0.323571	2.69561e-05
0.694324	0	0	0.0482781	0.320468	-8.10477e-06
0.693412	0	0	0.0377486	0.314451	1.88081e-06
0.692503	0	0	0.0278448	0.303911	-5.04271e-07
0.691596	0	0	0.020119	0.29482	1.3627e-07
0.690691	0	0	0.012627	0.280165	-4.0808e-08
0.689789	0	0	0.0162436	0.264385	8.74458e-09
0.688889	0	0	0	0.249255	0
					--
					--
					--
					--
					--
					--
					--
					--
					--
					--
					--
					--
					--
					--
					--
					--
					--
					--
					--
					--
